# Supplementary material for: Genomic insights into habitat adaptation of Lactobacillus species
Source: World J Microbiol Biotechnol. 2025 Feb 4;41(2):61. doi: 10.1007/s11274-025-04275-0 (PMC11790720; doi:10.1007/s11274-025-04275-0)
Supplement: Supplementary file 1 — Supplementary file1 (TXT 69 KB) [file 11274_2025_4275_MOESM1_ESM.txt]

List of Accessions and Strains used in this study

GCA_000008065.1 Lactobacillus johnsonii NCC 533
GCA_000011985.1 Lactobacillus acidophilus NCFM
GCA_000014405.1 Lactobacillus delbrueckii ssp bulgaricus ATCC BAA-365
GCA_000014425.1 Lactobacillus gasseri ATCC 33323
GCA_000015385.1 Lactobacillus helveticus DPC 4571
GCA_000056065.1 Lactobacillus delbrueckii ssp bulgaricus ATCC 11842  
GCA_000091405.1 Lactobacillus johnsonii FI9785
GCA_000091765.1 Lactobacillus crispatus ST1  
GCA_000165775.3 Lactobacillus helveticus R0052
GCA_000182835.1 Lactobacillus delbrueckii ssp bulgaricus ND02
GCA_000182855.2 Lactobacillus amylovorus GRL 1112
GCA_000189515.1 Lactobacillus helveticus H10
GCA_000191165.1 Lactobacillus delbrueckii ssp bulgaricus 2038
GCA_000191545.1 Lactobacillus amylovorus strain 30SC
GCA_000194115.1 Lactobacillus amylovorus GRL1118
GCA_000204985.1 Lactobacillus johnsonii DPC 6026
GCA_000214785.1 Lactobacillus kefiranofaciens ssp kefiranofaciens strain ZW3 
GCA_000219475.3 Lactobacillus johnsonii pf01 
GCA_000389675.2 Lactobacillus acidophilus La-14
GCA_000422165.1 Lactobacillus helveticus CNRZ32
GCA_000439915.2 Lactobacillus gasseri 2016 
GCA_000466885.3 Lactobacillus crispatus 2029 
GCA_000497815.1 Lactobacillus acidophilus CFH contig_4
GCA_000498675.1 Lactobacillus johnsonii N6.2
GCA_000525715.1 Lactobacillus helveticus H9
GCA_000751235.1 Lactobacillus delbrueckii ssp lactis  LBCNRZ333_V1
GCA_000751275.1 Lactobacillus delbrueckii ssp lactis  LBCNRZ700_V1
GCA_000751635.1 Lactobacillus delbrueckii ssp bulgaricus  LBVIB27_V12
GCA_000751655.1 Lactobacillus delbrueckii ssp lactis  LBCNRZ226_V1
GCA_000751695.2 Lactobacillus delbrueckii ssp lactis  LBCNRZ327_V11
GCA_000751895.1 Lactobacillus delbrueckii ssp bulgaricus  LBVIB44_V12
GCA_000761135.1 Lactobacillus sp. wkB8
GCA_000934625.1 Lactobacillus acidophilus strain FSI4
GCA_000961015.1 Lactobacillus helveticus strain KLDS1.8701
GCA_001006025.1 Lactobacillus helveticus strain MB2-1
GCA_001042405.1 Lactobacillus acetotolerans 
GCA_001063485.1 Lactobacillus gasseri strain 494_LGAS 10036_264_5542
GCA_001063505.1 Lactobacillus gasseri strain 497_LGAS 121_12516_150447
GCA_001066235.1 Lactobacillus gasseri strain 770_LJOH 107_5226_292183
GCA_001308285.1 Lactobacillus helveticus strain CAUH18
GCA_001314245.2 Lactobacillus gallinarum strain HFD4
GCA_001433875.1 Lactobacillus delbrueckii ssp delbrueckii DSM 20074
GCA_001433895.1 Lactobacillus acidophilus DSM 20079
GCA_001433985.1 Lactobacillus amylovorus DSM 20531 
GCA_001434005.1 Lactobacillus crispatus DSM 20584
GCA_001434195.1 Lactobacillus kefiranofaciens ssp kefirgranum DSM 10550 
GCA_001434335.1 Lactobacillus kalixensis DSM 16043 
GCA_001434435.1 Lactobacillus kitasatonis DSM 16761
GCA_001434515.1 Lactobacillus hamsteri DSM 5661
GCA_001434635.1 Lactobacillus delbrueckii ssp lactis DSM 20072 
GCA_001434815.1 Lactobacillus equicursoris DSM 19284
GCA_001434945.1 Lactobacillus helveticus DSM 20075 
GCA_001434975.1 Lactobacillus gallinarum DSM 10532 
GCA_001435275.1 Lactobacillus kefiranofaciens ssp kefiranofaciens DSM 5016 
GCA_001435325.1 Lactobacillus intestinalis DSM 6629 
GCA_001435695.1 Lactobacillus psittaci DSM 15354 
GCA_001435795.1 Lactobacillus delbrueckii ssp indicus DSM 15996
GCA_001436125.1 Lactobacillus hominis DSM 23910
GCA_001436455.1 Lactobacillus jensenii DSM 20557 
GCA_001436695.1 Lactobacillus taiwanensis DSM 21401
GCA_001436775.1 Lactobacillus acetotolerans DSM 20749
GCA_001436805.1 Lactobacillus selangorensis strain ATCC BAA-66 
GCA_001437195.1 Lactobacillus delbrueckii ssp bulgaricus ATCC 11842
GCA_001437365.1 Lactobacillus amylovorus DSM 16698 
GCA_001437485.1 Lactobacillus delbrueckii ssp jakobsenii ZN7a- DSM 26046 
GCA_001437535.1 Lactobacillus helveticus strain LMG 22464 
GCA_001469775.1 Lactobacillus delbrueckii ssp bulgaricus strain MN-BM-F01
GCA_001541515.1 Lactobacillus crispatus strain VMC5 
GCA_001546015.1 Lactobacillus crispatus strain VMC1 
GCA_001546025.1 Lactobacillus crispatus strain VMC2 
GCA_001624925.1 Lactobacillus delbrueckii ssp bulgaricus strain Lb1-GS-1
GCA_001636155.1 Lactobacillus acetotolerans strain BM-LA14527 
GCA_001700475.1 Lactobacillus crispatus strain C037 
GCA_001700485.1 Lactobacillus crispatus strain OAB24-B 
GCA_001702095.1 Lactobacillus helveticus strain D76
GCA_001714745.1 Lactobacillus johnsonii strain BS15
GCA_001746265.2 Lactobacillus helveticus strain D75
GCA_001868765.1 Lactobacillus acidophilus strain KLDS 1.0901
GCA_001888905.1 Lactobacillus delbrueckii ssp lactis strain KCCM 34717
GCA_001888925.1 Lactobacillus delbrueckii ssp jakobsenii ZN7a-9 DSM 26046
GCA_001888945.1 Lactobacillus delbrueckii ssp delbrueckii strain KCTC 13731
GCA_001888965.1 Lactobacillus delbrueckii ssp sunkii strain JCM 17838
GCA_001888985.1 Lactobacillus delbrueckii ssp lactis strain KCTC 3035
GCA_001908415.1 Lactobacillus delbrueckii ssp indicus strain JCM 15610
GCA_001908495.1 Lactobacillus delbrueckii ssp delbrueckii DSM 20074  JCM 1012 
GCA_001936235.1 Lactobacillus jensenii strain SNUV360 
GCA_001950045.1 Lactobacillus acidophilus 
GCA_001953135.1 Lactobacillus delbrueckii ssp bulgaricus strain DSM 20080 
GCA_002000885.1 Lactobacillus delbrueckii ssp bulgaricus strain ND04
GCA_002003555.1 Lactobacillus gasseri strain AL5 
GCA_002007185.1 Lactobacillus gasseri strain AL3 
GCA_002075105.1 Lactobacillus amylolyticus strain L6
GCA_002088015.1 Lactobacillus crispatus strain ATCC 33820 
GCA_002142575.1 Lactobacillus delbrueckii ssp delbrueckii strain TUA4408L 
GCA_002158885.1 Lactobacillus gasseri strain 4M13
GCA_002176835.1 Lactobacillus johnsonii strain UMNLJ22
GCA_002176855.1 Lactobacillus johnsonii strain UMNLJ21
GCA_002218615.1 Lactobacillus crispatus strain UMNLC1 
GCA_002218645.1 Lactobacillus crispatus strain UMNLC3 
GCA_002218685.1 Lactobacillus crispatus strain UMNLC8 
GCA_002218695.1 Lactobacillus crispatus strain UMNLC6 
GCA_002218815.1 Lactobacillus crispatus strain UMNLC11
GCA_002218845.1 Lactobacillus crispatus strain UMNLC13
GCA_002218855.1 Lactobacillus crispatus strain UMNLC12
GCA_002218885.1 Lactobacillus crispatus strain UMNLC14
GCA_002218895.1 Lactobacillus crispatus strain UMNLC15
GCA_002218925.1 Lactobacillus crispatus strain UMNLC16
GCA_002218945.1 Lactobacillus crispatus strain UMNLC18
GCA_002218965.1 Lactobacillus crispatus strain UMNLC19
GCA_002218975.1 Lactobacillus crispatus strain UMNLC20
GCA_002219005.1 Lactobacillus crispatus strain UMNLC21
GCA_002219015.1 Lactobacillus crispatus strain UMNLC24
GCA_002219045.1 Lactobacillus crispatus strain UMNLC22
GCA_002219055.1 Lactobacillus crispatus strain UMNLC25
GCA_002219085.1 Lactobacillus crispatus strain UMNLC23
GCA_002224305.1 Lactobacillus acidophilus strain ATCC 53544 
GCA_002253025.1 Lactobacillus taiwanensis strain 609u
GCA_002253045.1 Lactobacillus taiwanensis strain 609r
GCA_002253065.1 Lactobacillus taiwanensis strain 609q
GCA_002253075.1 Lactobacillus taiwanensis strain 609h
GCA_002253095.1 Lactobacillus taiwanensis strain 601y
GCA_002253105.1 Lactobacillus taiwanensis strain 601c
GCA_002253145.1 Lactobacillus taiwanensis strain 601b
GCA_002253165.1 Lactobacillus johnsonii strain 117q 
GCA_002253185.1 Lactobacillus johnsonii strain 117x 
GCA_002253195.1 Lactobacillus taiwanensis strain 601a 
GCA_002253205.1 Lactobacillus johnsonii strain 117k 
GCA_002253245.1 Lactobacillus johnsonii strain 117d 
GCA_002253265.1 Lactobacillus taiwanensis strain 114t 
GCA_002253275.1 Lactobacillus johnsonii strain 117c 
GCA_002253285.1 Lactobacillus johnsonii strain 117a 
GCA_002253325.1 Lactobacillus taiwanensis strain 114f 
GCA_002253345.1 Lactobacillus taiwanensis strain 111w 
GCA_002253365.1 Lactobacillus taiwanensis strain 114e 
GCA_002253375.1 Lactobacillus taiwanensis strain 111u 
GCA_002253385.1 Lactobacillus taiwanensis strain 111z 
GCA_002253395.1 Lactobacillus taiwanensis strain 111o 
GCA_002253445.1 Lactobacillus taiwanensis strain 111m 
GCA_002253455.1 Lactobacillus taiwanensis strain 111k 
GCA_002253465.1 Lactobacillus taiwanensis strain 107v 
GCA_002253475.1 Lactobacillus taiwanensis strain 107u 
GCA_002253525.1 Lactobacillus taiwanensis strain 107q 
GCA_002253535.1 Lactobacillus taiwanensis strain 107d 
GCA_002253565.1 Lactobacillus taiwanensis strain 103n 
GCA_002253575.1 Lactobacillus taiwanensis strain 103q 
GCA_002253605.1 Lactobacillus taiwanensis strain 103a 
GCA_002253615.1 Lactobacillus taiwanensis strain 103j 
GCA_002269975.1 Lactobacillus johnsonii strain UMNLJ54 
GCA_002278095.1 Lactobacillus delbrueckii ssp lactis DSM 20072 
GCA_002285775.1 Lactobacillus delbrueckii ssp lactis strain KCTC 3034 
GCA_002286215.1 Lactobacillus acidophilus strain LA1 
GCA_002287905.1 Lactobacillus gasseri DSM 14869
GCA_002300105.1 MAG TPA_asm: Lactobacillus amylovorus isolate UBA624 
GCA_002311145.1 MAG TPA_asm: Lactobacillus johnsonii isolate UBA1158 
GCA_002311195.1 MAG TPA_asm: Lactobacillus johnsonii isolate UBA1156 
GCA_002311225.1 MAG TPA_asm: Lactobacillus johnsonii isolate UBA1154 
GCA_002311255.1 MAG TPA_asm: Lactobacillus johnsonii isolate UBA1153 
GCA_002311795.1 MAG TPA_asm: Lactobacillus johnsonii isolate UBA1155 
GCA_002316965.1 MAG TPA_asm: Lactobacillus acetotolerans isolate UBA1029 
GCA_002397045.1 MAG TPA_asm: Lactobacillus acetotolerans isolate UBA4984 
GCA_002397235.1 MAG TPA_asm: Lactobacillus acetotolerans isolate UBA4970 
GCA_002397875.1 MAG TPA_asm: Lactobacillus acetotolerans isolate UBA4926 
GCA_002398765.1 MAG TPA_asm: Lactobacillus acetotolerans isolate UBA4946 
GCA_002399125.1 MAG TPA_asm: Lactobacillus acetotolerans isolate UBA4886 
GCA_002399375.1 MAG TPA_asm: Lactobacillus acetotolerans isolate UBA4875 
GCA_002400095.1 MAG TPA_asm: Lactobacillus acetotolerans isolate UBA4840 
GCA_002400285.1 MAG TPA_asm: Lactobacillus acetotolerans isolate UBA4829 
GCA_002408025.1 MAG TPA_asm: Lactobacillus acetotolerans isolate UBA5347 
GCA_002409205.1 MAG TPA_asm: Lactobacillus acetotolerans isolate UBA5231 
GCA_002410285.1 MAG TPA_asm: Lactobacillus acetotolerans isolate UBA5317 
GCA_002417825.1 MAG TPA_asm: Lactobacillus sp. UBA5815 
GCA_002417865.1 MAG TPA_asm: Lactobacillus sp. UBA5814 
GCA_002417895.1 MAG TPA_asm: Lactobacillus sp. UBA5813 
GCA_002418055.1 MAG TPA_asm: Lactobacillus sp. UBA5804 
GCA_002418135.1 MAG TPA_asm: Lactobacillus sp. UBA5800 
GCA_002423975.1 MAG TPA_asm: Lactobacillus acetotolerans isolate UBA5511 
GCA_002424055.1 MAG TPA_asm: Lactobacillus acetotolerans isolate UBA5490 
GCA_002426715.1 MAG TPA_asm: Lactobacillus acetotolerans isolate UBA5427 
GCA_002427255.1 MAG TPA_asm: Lactobacillus acetotolerans isolate UBA5470 
GCA_002532085.1 Lactobacillus helveticus strain M92 
GCA_002554025.1 Lactobacillus sp. UMNPBX3 
GCA_002706375.1 Lactobacillus amylovorus DSM 20531
GCA_002762335.1 Lactobacillus terrae strain NIBRBAC000499792 
GCA_002811165.1 Lactobacillus crispatus strain DISK12 
GCA_002847905.1 Lactobacillus delbrueckii strain UMB0003 
GCA_002848045.1 Lactobacillus jensenii strain UMB0077 
GCA_002849915.1 Lactobacillus helveticus strain FAM8627 
GCA_002849935.1 Lactobacillus helveticus strain FAM8105 
GCA_002849955.1 Lactobacillus helveticus strain FAM22155
GCA_002861765.1 Lactobacillus crispatus strain UMB0803 
GCA_002861775.1 Lactobacillus crispatus strain UMB0044 
GCA_002861815.1 Lactobacillus crispatus strain UMB0085 
GCA_002863245.1 Lactobacillus crispatus strain UMB0040 
GCA_002863405.1 Lactobacillus jensenii strain UMB0007 
GCA_002863445.1 Lactobacillus gasseri strain UMB0670 
GCA_002863485.1 Lactobacillus crispatus strain UMB0054 
GCA_002863505.1 Lactobacillus crispatus strain UMB1398 
GCA_002868275.1 Lactobacillus helveticus strain ATCC 12046 BIA_1
GCA_002871595.1 Lactobacillus iners strain UMB0033
GCA_002884695.1 Lactobacillus iners strain UMB1051 
GCA_002950865.1 Lactobacillus amylovorus strain JBD401
GCA_002970915.1 Lactobacillus sp. CBA3605 
GCA_002970935.1 Lactobacillus sp. CBA3606 
GCA_003028835.1 Lactobacillus sp. D1501 
GCA_003047065.1 Lactobacillus acidophilus strain DSM 20079 
GCA_003150935.1 Lactobacillus apis strain ESL0185 
GCA_003151025.1 Lactobacillus kullabergensis strain ESL0186 
GCA_003173695.1 Lactobacillus helsingborgensis strain ESL0183 
GCA_003203795.1 Lactobacillus helveticus strain FAM22076
GCA_003203805.1 Lactobacillus helveticus strain FAM13019
GCA_003203915.1 Lactobacillus helveticus strain FAM23285
GCA_003203955.1 Lactobacillus helveticus strain FAM19188
GCA_003203985.1 Lactobacillus helveticus strain FAM1450 
GCA_003204055.1 Lactobacillus helveticus strain FAM8106 
GCA_003233715.1 Lactobacillus helveticus strain FAM21493
GCA_003307255.1 Lactobacillus paragasseri JCM 1130 
GCA_003316915.1 Lactobacillus johnsonii strain Byun-jo-01 
GCA_003326615.1 Lactobacillus delbrueckii ssp bulgaricus strain MBT 92059 
GCA_003351805.1 Lactobacillus delbrueckii ssp bulgaricus strain L99 
GCA_003423665.1 Lactobacillus rodentium DSM 24759 
GCA_003428395.1 Lactobacillus johnsonii strain IDCC9203 
GCA_003437055.1 Lactobacillus gasseri strain TF08-1 
GCA_003444995.1 MAG TPA_asm: Lactobacillus sp. isolate UBA11933 
GCA_003451545.1 MAG TPA_asm: Lactobacillus sp. isolate UBA9140 
GCA_003452595.1 MAG TPA_asm: Lactobacillus sp. isolate UBA10794 
GCA_003454875.1 MAG TPA_asm: Lactobacillus sp. isolate UBA9434 
GCA_003465905.1 Lactobacillus amylovorus strain AF08-3 AF08-3
GCA_003482405.1 MAG TPA_asm: Lactobacillus sp. isolate UBA11204 
GCA_003485925.1 MAG TPA_asm: Lactobacillus sp. isolate UBA11212 
GCA_003500645.1 MAG TPA_asm: Lactobacillus acetotolerans isolate UBA10993 
GCA_003500925.1 MAG TPA_asm: Lactobacillus sp. isolate UBA10990 
GCA_003503615.1 MAG TPA_asm: Lactobacillus johnsonii isolate UBA11948 
GCA_003511245.1 MAG TPA_asm: Lactobacillus acetotolerans isolate UBA10954 
GCA_003513725.1 MAG TPA_asm: Lactobacillus sp. isolate UBA8002 
GCA_003513805.1 MAG TPA_asm: Lactobacillus sp. isolate UBA10789 
GCA_003515825.1 Lactobacillus bombicola strain L5-31 
GCA_003515845.1 Lactobacillus bombicola strain BI-4G 
GCA_003515855.1 Lactobacillus bombicola strain OCC3 
GCA_003517185.1 MAG TPA_asm: Lactobacillus sp. isolate UBA10721 
GCA_003523685.1 MAG TPA_asm: Lactobacillus sp. isolate UBA8817 
GCA_003529885.1 MAG TPA_asm: Lactobacillus sp. isolate UBA9489 
GCA_003536195.1 MAG TPA_asm: Lactobacillus sp. isolate UBA9526 
GCA_003539685.1 MAG TPA_asm: Lactobacillus acetotolerans isolate UBA10580 
GCA_003584685.1 Lactobacillus paragasseri JCM 5343 
GCA_003597655.1 Lactobacillus delbrueckii ssp bulgaricus strain KLDS1.0207 
GCA_003610975.1 Lactobacillus helveticus strain LH99 
GCA_003795065.1 Lactobacillus crispatus strain CO3MRSI1 
GCA_003814285.1 MAG: Lactobacillus delbrueckii ssp lactis isolate NWC_1_2 
GCA_003814305.1 MAG: Lactobacillus helveticus isolate NWC_2_3 
GCA_003814325.1 MAG: Lactobacillus helveticus isolate NWC_2_4 
GCA_003862265.1 MAG: Lactobacillus sp. isolate LAC5 MaxBin_011_0
GCA_003862275.1 MAG: Lactobacillus sp. isolate LAC3 MaxBin_005_0
GCA_003862295.1 MAG: Lactobacillus sp. isolate LAC2 MaxBin_004_0
GCA_003952845.1 Lactobacillus acidophilus strain YT1 
GCA_003955865.1 Lactobacillus helveticus strain LH5
GCA_003971565.1 Lactobacillus crispatus strain AB70 
GCA_003999355.1 Lactobacillus amylolyticus strain L5 
GCA_004011315.1 Lactobacillus johnsonii strain ZLJ010 
GCA_004114755.1 Lactobacillus helveticus strain IDCC3801 
GCA_004122955.1 Lactobacillus delbrueckii ssp bulgaricus strain YNF-5 
GCA_004123065.1 Lactobacillus delbrueckii ssp bulgaricus strain KW14_3 
GCA_004334905.1 Lactobacillus crispatus strain CG-12 P-12_1
GCA_004354615.1 Lactobacillus delbrueckii ssp jakobsenii strain DSM 26046 
GCA_004361125.1 Lactobacillus crispatus strain RL28 RL28_1
GCA_004361175.1 Lactobacillus crispatus strain RL26 RL26_1
GCA_004361185.1 Lactobacillus crispatus strain RL24 RL24_1
GCA_004361195.1 Lactobacillus crispatus strain RL21 RL21_1
GCA_004361205.1 Lactobacillus crispatus strain RL19 RL19_1
GCA_004361245.1 Lactobacillus crispatus strain RL15 RL15_1
GCA_004361295.1 Lactobacillus crispatus strain RL11 RL11_1
GCA_004361345.1 Lactobacillus crispatus strain RL05 RL05_1
GCA_004361375.1 Lactobacillus crispatus strain RL02 RL02_1
GCA_004361445.1 Lactobacillus crispatus strain RL27 RL27_1
GCA_004361465.1 Lactobacillus crispatus strain RL25 RL25_1
GCA_004361515.1 Lactobacillus crispatus strain RL20 RL20_1
GCA_004361555.1 Lactobacillus crispatus strain RL14 RL14_1
GCA_004361565.1 Lactobacillus crispatus strain RL10 RL10_1
GCA_004361575.1 Lactobacillus crispatus strain RL09 RL09_1
GCA_004684975.1 Lactobacillus johnsonii strain Q1-7 
GCA_005157865.1 Lactobacillus sp. Koumiss 
GCA_005844525.1 Lactobacillus gasseri strain 1001175st1_D8 
GCA_005864125.1 Lactobacillus delbrueckii ssp lactis strain FAM 21784 
GCA_005886075.1 Lactobacillus paragasseri JV-V03 
GCA_006384175.1 Lactobacillus amylovorus strain PMRA3 
GCA_006704185.1 Lactobacillus delbrueckii ssp bulgaricus strain KLDS1.1011 
GCA_006740305.1 Lactobacillus delbrueckii ssp delbrueckii NBRC 3202 
GCA_007785845.1 Lactobacillus paragasseri strain UMB6975 
GCA_007785915.1 Lactobacillus jensenii strain UMB0037 
GCA_007785935.1 Lactobacillus jensenii strain UMB8489 
GCA_007785995.1 Lactobacillus gasseri strain UMB0607 
GCA_007786035.1 Lactobacillus jensenii strain UMB0055 
GCA_007786055.1 Lactobacillus jensenii strain UMB7846 
GCA_007786085.1 Lactobacillus jensenii strain UMB0034 
GCA_007786095.1 Lactobacillus jensenii strain UMB1355 
GCA_007786135.1 Lactobacillus jensenii strain UMB1307 
GCA_007786145.1 Lactobacillus jensenii strain UMB1303 
GCA_007786155.1 Lactobacillus jensenii strain UMB1165 
GCA_007786195.1 Lactobacillus gasseri strain UMB3077 
GCA_007786225.1 Lactobacillus jensenii strain UMB8354 
GCA_007826985.1 Lactobacillus gasseri strain UMB1399 
GCA_008014735.1 Lactobacillus delbrueckii ssp bulgaricus strain UBLB01 
GCA_008694745.1 Lactobacillus crispatus strain NCK1351 
GCA_008831485.1 Lactobacillus acetotolerans strain LA749 
GCA_009184665.1 Lactobacillus kefiranofaciens ssp kefiranofaciens strain LKK75 
GCA_009497035.1 Lactobacillus amylolyticus strain LA664 
GCA_009498395.1 Lactobacillus helveticus strain LZ-R-5 
GCA_009556455.1 Lactobacillus iners strain LI335 
GCA_009730255.1 Lactobacillus jensenii strain FDAARGOS_749 
GCA_009730275.1 Lactobacillus crispatus strain FDAARGOS_743 
GCA_009734125.1 Lactobacillus delbrueckii strain TS1-06 
GCA_009734365.1 Lactobacillus paragasseri strain NCK1347 
GCA_009738535.1 Lactobacillus acetotolerans strain CN247 
GCA_009769185.1 Lactobacillus johnsonii strain DC22.2 
GCA_009769205.1 Lactobacillus crispatus strain DC21.1 
GCA_009773955.1 MAG: Lactobacillus taiwanensis isolate SC1138_S44_bin.17 
GCA_009834385.1 Lactobacillus sp. JM1 
GCA_009881115.1 Lactobacillus helveticus strain DLBSA202 
GCA_009901645.1 Lactobacillus helveticus strain DLBSA201 
GCA_009933525.1 Lactobacillus crispatus strain C25 
GCA_010092655.1 Lactobacillus paragasseri strain Indica 
GCA_010586925.1 Lactobacillus johnsonii strain G2A 
GCA_010748955.1 Lactobacillus iners strain KY 
GCA_011044195.1 Lactobacillus delbrueckii ssp bulgaricus strain LJJ 
GCA_011058695.1 Lactobacillus iners strain C0094A1 
GCA_011058715.1 Lactobacillus iners strain C0059G1 
GCA_011058735.1 Lactobacillus iners strain C0011D1 
GCA_011058755.1 Lactobacillus iners strain C0210C1 
GCA_011058775.1 Lactobacillus iners strain C0322A1 
GCA_011058795.1 Lactobacillus iners strain C0254C1 
GCA_011392325.1 Lactobacillus helveticus strain UC1285 1
GCA_011392355.1 Lactobacillus helveticus strain UC1275 1
GCA_011392375.1 Lactobacillus helveticus strain UC1267 1
GCA_011392385.1 Lactobacillus helveticus strain UC1035 1
GCA_011526485.1 MAG: Lactobacillus sp. isolate DA10166-9 
GCA_012848655.1 Lactobacillus acetotolerans strain LJ49 
GCA_013280615.1 Lactobacillus helveticus strain IMAU70168 
GCA_013280625.1 Lactobacillus helveticus strain IMAU80668 
GCA_013280655.1 Lactobacillus helveticus strain IMAU80756 
GCA_013280665.1 Lactobacillus helveticus strain IMAU80627 
GCA_013280675.1 Lactobacillus helveticus strain IMAU80622 
GCA_013280715.1 Lactobacillus helveticus strain IMAU60227 
GCA_013280735.1 Lactobacillus helveticus strain IMAU60212 
GCA_013280755.1 Lactobacillus helveticus strain IMAU60210 
GCA_013280765.1 Lactobacillus helveticus strain IMAU60206 
GCA_013280775.1 Lactobacillus helveticus strain IMAU60211 
GCA_013280815.1 Lactobacillus helveticus strain XZNQ 
GCA_013280825.1 Lactobacillus helveticus strain IMAU60204 
GCA_013280855.1 Lactobacillus helveticus strain IMAU60117 
GCA_013280865.1 Lactobacillus helveticus strain IMAU60066 
GCA_013280875.1 Lactobacillus helveticus strain IMAU60201 
GCA_013280915.1 Lactobacillus helveticus strain IMAU50151 
GCA_013280925.1 Lactobacillus helveticus strain IMAU50091 
GCA_013280955.1 Lactobacillus helveticus strain IMAU50079 
GCA_013280975.1 Lactobacillus helveticus strain IMAU50064 
GCA_013280985.1 Lactobacillus helveticus strain IMAU50024 
GCA_013280995.1 Lactobacillus helveticus strain IMAU50019 
GCA_013281005.1 Lactobacillus helveticus strain IMAU50022 
GCA_013281055.1 Lactobacillus helveticus strain IMAU40093 
GCA_013281065.1 Lactobacillus helveticus strain IMAU30156 
GCA_013281075.1 Lactobacillus helveticus strain IMAU50011 
GCA_013281085.1 Lactobacillus helveticus strain IMAU40088 
GCA_013281095.1 Lactobacillus helveticus strain IMAU50013 
GCA_013281155.1 Lactobacillus helveticus strain IMAU30132 
GCA_013281165.1 Lactobacillus helveticus strain IMAU30143 
GCA_013281175.1 Lactobacillus helveticus strain IMAU30120 
GCA_013281185.1 Lactobacillus helveticus strain IMAU30115 
GCA_013281205.1 Lactobacillus helveticus strain IMAU30109 
GCA_013281255.1 Lactobacillus helveticus strain IMAU30056 
GCA_013281265.1 Lactobacillus helveticus strain IMAU30078 
GCA_013281285.1 Lactobacillus helveticus strain IMAU30077 
GCA_013281295.1 Lactobacillus helveticus strain IMAU30094 
GCA_013281315.1 Lactobacillus helveticus strain IMAU30049 
GCA_013281355.1 Lactobacillus helveticus strain IMAU30046 
GCA_013281365.1 Lactobacillus helveticus strain IMAU30040 
GCA_013281395.1 Lactobacillus helveticus strain IMAU30035 
GCA_013281405.1 Lactobacillus helveticus strain IMAU30038 
GCA_013281415.1 Lactobacillus helveticus strain IMAU30044 
GCA_013281455.1 Lactobacillus helveticus strain IMAU30034 
GCA_013281465.1 Lactobacillus helveticus strain IMAU30028 
GCA_013281475.1 Lactobacillus helveticus strain IMAU30014 
GCA_013281495.1 Lactobacillus helveticus strain IMAU30025 
GCA_013281505.1 Lactobacillus helveticus strain IMAU30023 
GCA_013281555.1 Lactobacillus helveticus strain IMAU30003 
GCA_013281575.1 Lactobacillus helveticus strain IMAU30005 
GCA_013281585.1 Lactobacillus helveticus strain IMAU30002 
GCA_013281605.1 Lactobacillus helveticus strain IMAU20067 
GCA_013281635.1 Lactobacillus helveticus strain IMAU20078 
GCA_013281645.1 Lactobacillus helveticus strain IMAU20062 
GCA_013281675.1 Lactobacillus helveticus strain IMAU10149 
GCA_013281685.1 Lactobacillus helveticus strain IMAU10142 
GCA_013281695.1 Lactobacillus helveticus strain IMAU20035 
GCA_013281715.1 Lactobacillus helveticus strain IMAU10049 
GCA_013281755.1 Lactobacillus helveticus strain IMAU10033 
GCA_013281775.1 Lactobacillus helveticus strain IMAU10031 
GCA_013281795.1 Lactobacillus helveticus strain IMAU10029 
GCA_013316245.1 MAG: Lactobacillus sp. isolate RACS_039 
GCA_013342945.1 Lactobacillus acidophilus strain LA-G80-111 
GCA_013363915.1 Lactobacillus gasseri strain EJL 
GCA_013370935.1 Lactobacillus delbrueckii ssp bulgaricus strain CBC-LB8 
GCA_013394955.1 Lactobacillus delbrueckii ssp bulgaricus strain CBC-LB69 
GCA_013456995.1 Lactobacillus crispatus strain B4 
GCA_013487845.1 Lactobacillus sp. 3B(2020) 
GCA_013487865.1 Lactobacillus johnsonii strain 3DG 
GCA_013487905.1 Lactobacillus crispatus strain 1D 
GCA_013778545.1 Lactobacillus crispatus strain DSM 29598 
GCA_013867555.1 Lactobacillus acidophilus strain s-4 
GCA_014058685.1 Lactobacillus johnsonii strain NCK2677 
GCA_014269295.2 Lactobacillus paragasseri strain UBLG-36 
GCA_014656585.1 Lactobacillus kefiranofaciens strain 1207 
GCA_014841035.1 Lactobacillus johnsonii strain GHZ10a 
GCA_015377785.1 Lactobacillus delbrueckii strain P3MRA 
GCA_015546835.1 Lactobacillus gasseri strain 1001285H_161024_C10 
GCA_015550315.1 Lactobacillus gasseri strain 1001175B_160314_D8 
GCA_015550525.1 Lactobacillus paragasseri strain 1001095IJ_161003_B4 
GCA_015552765.1 Lactobacillus paragasseri strain J1101004_170508_E2 
GCA_015560405.1 Lactobacillus paragasseri strain D6t1_180914_C1 
GCA_015560715.1 Lactobacillus johnsonii strain BSD2780061687_150420_B4 
GCA_015669875.1 Lactobacillus crispatus strain D31t1_170403_E4 
GCA_015709185.1 Lactobacillus helveticus strain TK-J7A 
GCA_016100885.1 Lactobacillus sp. M0398 
GCA_016100925.1 Lactobacillus sp. W8093 
GCA_016100935.1 Lactobacillus sp. W8173 
GCA_016100965.1 Lactobacillus sp. W8090 
GCA_016100975.1 Lactobacillus sp. W8174 
GCA_016100985.1 Lactobacillus sp. W8089 
GCA_016101025.1 Lactobacillus sp. W8088 
GCA_016101045.1 Lactobacillus sp. W8087 
GCA_016101055.1 Lactobacillus sp. W8085 
GCA_016101075.1 Lactobacillus sp. W8086 
GCA_016101265.1 Lactobacillus sp. M0403 
GCA_016101275.1 Lactobacillus sp. M0345 
GCA_016101625.1 Lactobacillus sp. M0396 
GCA_016102025.1 Lactobacillus sp. M0393 
GCA_016102045.1 Lactobacillus sp. M0392 
GCA_016102055.1 Lactobacillus sp. W8172 
GCA_016463895.1 Lactobacillus sp. CRM56-2 
GCA_016587775.1 Lactobacillus nasalidis YZ01 
GCA_016587815.1 Lactobacillus nasalidis YZ03 
GCA_016647595.1 Lactobacillus ultunensis strain Kx293C1 
GCA_016742815.1 Lactobacillus sp. A27 
GCA_016742855.1 Lactobacillus kitasatonis strain A12 
GCA_016767795.1 Lactobacillus crispatus strain PRL2021 
GCA_017161915.1 Lactobacillus delbrueckii ssp bulgaricus strain LBPUFSC001 
GCA_017169495.1 Lactobacillus acetotolerans strain LA1 
GCA_017367625.1 Lactobacillus delbrueckii ssp lactis strain 12105 
GCA_017367645.1 Lactobacillus delbrueckii ssp lactis strain 12109 
GCA_017367685.1 Lactobacillus delbrueckii ssp lactis strain 12107 
GCA_017367745.1 Lactobacillus delbrueckii ssp lactis strain 11143 
GCA_017367805.1 Lactobacillus delbrueckii ssp lactis strain 11141 
GCA_017498665.1 Lactobacillus gasseri strain HL75 
GCA_017584225.1 Lactobacillus delbrueckii ssp lactis strain MAG_rmk202_ldel 
GCA_017638885.1 Lactobacillus gasseri strain HL20 
GCA_017840575.1 Lactobacillus gasseri strain HL70 
GCA_017894345.1 Lactobacillus taiwanensis strain CLG01 
GCA_018408455.1 Lactobacillus helveticus JCM 1004 
GCA_018606745.1 MAG: Lactobacillus iners isolate 162_628 
GCA_018606755.1 MAG: Lactobacillus iners isolate 163_173 
GCA_018606865.1 MAG: Lactobacillus iners isolate 162_611 
GCA_018606885.1 MAG: Lactobacillus crispatus isolate 118_0 
GCA_018885325.1 Lactobacillus crispatus strain PMC201 
GCA_018987235.1 Lactobacillus crispatus strain ATCC 33820 
GCA_019418685.1 MAG TPA_asm: Lactobacillus sp. isolate HRGM__1946 
GCA_019443925.1 Lactobacillus helveticus strain LH2020 
GCA_019459545.1 Lactobacillus jensenii strain UBLJe-01 
GCA_019459565.1 Lactobacillus iners strain UBLI-01 
GCA_019459585.1 Lactobacillus paragasseri strain UBLG-36 
GCA_019459625.1 Lactobacillus johnsonii strain UBLJ-01 
GCA_019469265.1 Lactobacillus panisapium strain ESL0416 
GCA_019469325.1 Lactobacillus panisapium strain ESL0413 
GCA_019469345.1 Lactobacillus panisapium strain ESL0411 
GCA_019469365.1 Lactobacillus panisapium strain ESL0409 
GCA_019537355.1 Lactobacillus crispatus strain UBLCp-01 
GCA_020042005.1 Lactobacillus crispatus strain Lc1700 
GCA_020042125.1 Lactobacillus crispatus strain Lc1226 
GCA_020042225.1 Lactobacillus crispatus strain Lc116 
GCA_020149995.1 Lactobacillus amylovorus strain MT30 
GCA_020683265.1 Lactobacillus acidophilus strain JBNU_C5 
GCA_020883435.1 Lactobacillus acidophilus strain NC55 
GCA_020887095.1 Lactobacillus crispatus KT-11 
GCA_020991185.1 Lactobacillus gasseri strain Lg1266 
GCA_020991205.1 Lactobacillus gasseri strain Lg637 
GCA_020995385.1 Lactobacillus gasseri strain Lg1199 
GCA_021091115.1 Lactobacillus delbrueckii ssp lactis strain CIDCA 133 
GCA_021133675.1 Lactobacillus delbrueckii ssp bulgaricus strain CIRM BIA 1614 
GCA_021133715.1 Lactobacillus delbrueckii ssp bulgaricus strain CIRM BIA 1579 
GCA_021133735.1 Lactobacillus delbrueckii ssp bulgaricus strain CIRM BIA 1623 
GCA_021133755.1 Lactobacillus delbrueckii ssp bulgaricus strain CIRM BIA 2159 
GCA_021133785.1 Lactobacillus delbrueckii ssp bulgaricus strain CIRM BIA 1381 
GCA_021133815.1 Lactobacillus delbrueckii ssp bulgaricus strain CIRM BIA 1376 
GCA_021133835.1 Lactobacillus delbrueckii ssp bulgaricus strain CIRM BIA 906 
GCA_021133855.1 Lactobacillus delbrueckii ssp lactis strain CIRM BIA 1375 
GCA_021133875.1 Lactobacillus delbrueckii ssp bulgaricus strain CIRM BIA 905 
GCA_021133885.1 Lactobacillus delbrueckii ssp bulgaricus strain CIRM BIA 864 
GCA_021133915.1 Lactobacillus delbrueckii ssp bulgaricus strain CIRM BIA 860 
GCA_021133995.1 Lactobacillus delbrueckii ssp bulgaricus strain FAM 22166 
GCA_021134005.1 Lactobacillus delbrueckii ssp lactis strain FAM 24852 
GCA_021134035.1 Lactobacillus delbrueckii ssp lactis strain FAM 24850 
GCA_021134055.1 Lactobacillus delbrueckii ssp lactis strain FAM 24851 
GCA_021134075.1 Lactobacillus delbrueckii ssp lactis strain FAM 24849 
GCA_021134095.1 Lactobacillus delbrueckii ssp lactis strain FAM 24847 
GCA_021134115.1 Lactobacillus delbrueckii ssp lactis strain FAM 24848 
GCA_021134135.1 Lactobacillus delbrueckii ssp lactis strain NCIMB 702469 
GCA_021134155.1 Lactobacillus delbrueckii ssp lactis strain NCIMB 702468 
GCA_021134185.1 Lactobacillus delbrueckii ssp lactis strain NCIMB 702467 
GCA_021134235.1 Lactobacillus delbrueckii ssp lactis strain NCIMB 701040 
GCA_021134275.1 Lactobacillus delbrueckii ssp lactis strain NCIMB 700860 
GCA_021134295.1 Lactobacillus delbrueckii ssp lactis strain NCIMB 700820 
GCA_021134315.1 Lactobacillus delbrueckii ssp lactis strain NCIMB 8964 
GCA_021134335.1 Lactobacillus delbrueckii ssp lactis strain NCIMB 8882 
GCA_021134355.1 Lactobacillus delbrueckii ssp lactis strain NCIMB 700280 
GCA_021134395.1 Lactobacillus delbrueckii ssp lactis strain NCIMB 8183 
GCA_021134435.1 Lactobacillus delbrueckii ssp lactis strain NCIMB 8140 
GCA_021134495.1 Lactobacillus delbrueckii ssp lactis strain DSM 20076
GCA_021134535.1 Lactobacillus delbrueckii ssp lactis strain DSM 20073
GCA_021134545.1 Lactobacillus delbrueckii ssp lactis strain CIRM BIA 1374
GCA_021134595.1 Lactobacillus delbrueckii ssp lactis strain CIRM BIA 1368
GCA_021134615.1 Lactobacillus delbrueckii ssp lactis strain CIRM BIA 267 
GCA_021134635.1 Lactobacillus delbrueckii ssp lactis strain CIRM BIA 269 
GCA_021134645.1 Lactobacillus delbrueckii ssp sunkii strain CIRM BIA 266 
GCA_021134675.1 Lactobacillus delbrueckii ssp lactis strain CIRM BIA 265 
GCA_021134695.1 Lactobacillus delbrueckii ssp lactis strain CIRM BIA 234 
GCA_021134735.1 Lactobacillus delbrueckii ssp lactis strain CIRM BIA 233 
GCA_021134745.1 Lactobacillus delbrueckii ssp lactis strain CIRM BIA 230 
GCA_021134765.1 Lactobacillus delbrueckii ssp lactis strain CIP 110109 
GCA_021134795.1 Lactobacillus delbrueckii ssp lactis strain CIRM BIA 225
GCA_021134815.1 Lactobacillus delbrueckii ssp lactis strain CIRM BIA 229
GCA_021134835.1 Lactobacillus delbrueckii ssp sunkii strain CIP 101810 
GCA_021134875.1 Lactobacillus delbrueckii ssp lactis strain FAM 24199
GCA_021134935.1 Lactobacillus delbrueckii ssp lactis strain FAM 22093
GCA_021134955.1 Lactobacillus delbrueckii ssp lactis strain FAM 21783
GCA_021134995.1 Lactobacillus delbrueckii ssp lactis strain FAM 22091
GCA_021135095.1 Lactobacillus delbrueckii ssp lactis strain FAM 21753
GCA_021135105.1 Lactobacillus delbrueckii ssp lactis strain FAM 21755
GCA_021135155.1 Lactobacillus delbrueckii ssp lactis strain FAM 21748
GCA_021135205.1 Lactobacillus delbrueckii ssp lactis strain FAM 20544
GCA_021135235.1 Lactobacillus delbrueckii ssp lactis strain FAM 20408
GCA_021135255.1 Lactobacillus delbrueckii ssp lactis strain FAM 19994
GCA_021135275.1 Lactobacillus delbrueckii ssp lactis strain FAM 12109
GCA_021135295.1 Lactobacillus delbrueckii ssp lactis strain FAM 18834
GCA_021135335.1 Lactobacillus delbrueckii ssp lactis strain FAM 12107
GCA_021135375.1 Lactobacillus delbrueckii ssp lactis strain FAM 12062
GCA_021135485.1 Lactobacillus delbrueckii ssp lactis strain FAM 10983
GCA_021135575.1 Lactobacillus delbrueckii ssp lactis strain FAM 1200 
GCA_021229035.1 Lactobacillus acidophilus strain NBIMCC 8242 
GCA_021229055.1 Lactobacillus delbrueckii ssp bulgaricus strain NBIMCC 8244
GCA_021229065.1 Lactobacillus helveticus strain NBIMCC 8269
GCA_021229145.1 Lactobacillus delbrueckii ssp lactis strain NBIMCC 8250
GCA_021278925.1 Lactobacillus crispatus strain lc83 
GCA_021278945.1 Lactobacillus crispatus strain lc31 
GCA_021398395.1 Lactobacillus amylovorus strain 1394N20 
GCA_021432145.1 Lactobacillus acidophilus strain 5460 
GCA_021600185.1 Lactobacillus delbrueckii ME-803 
GCA_021600205.1 Lactobacillus delbrueckii ME-806 
GCA_021600225.1 Lactobacillus delbrueckii ME-807 
GCA_021600265.1 Lactobacillus delbrueckii ME-802 
GCA_021600345.1 Lactobacillus delbrueckii ME-801 
GCA_021600365.1 Lactobacillus delbrueckii ME-800 
GCA_021600405.1 Lactobacillus delbrueckii ME-798 
GCA_021600425.1 Lactobacillus delbrueckii ME-797 
GCA_021600445.1 Lactobacillus delbrueckii ME-796 
GCA_021600465.1 Lactobacillus delbrueckii ME-795 
GCA_021600485.1 Lactobacillus delbrueckii ME-793 
GCA_021600505.1 Lactobacillus delbrueckii ME-792 
GCA_021600525.1 Lactobacillus delbrueckii ME-791 
GCA_021600545.1 Lactobacillus delbrueckii ME-790 
GCA_021600565.1 Lactobacillus delbrueckii ME-789 
GCA_021600585.1 Lactobacillus delbrueckii ME-788 
GCA_021600605.1 Lactobacillus delbrueckii ME-787 
GCA_021600625.1 Lactobacillus delbrueckii ME-786 
GCA_021600645.1 Lactobacillus delbrueckii ME-785 
GCA_021600785.1 Lactobacillus delbrueckii ME-783 
GCA_021600905.1 Lactobacillus delbrueckii ME-782 
GCA_021600925.1 Lactobacillus delbrueckii ssp sunkii NRIC 0767 
GCA_021601025.1 Lactobacillus delbrueckii ssp sunkii NRIC 0766 
GCA_021601085.1 Lactobacillus delbrueckii ME-804 
GCA_021601185.1 Lactobacillus delbrueckii ME-805 
GCA_021698855.1 Lactobacillus sp. S2-2 contig_1
GCA_022213385.1 Lactobacillus johnsonii strain MR1 
GCA_022453955.1 Lactobacillus crispatus strain Mitchell_12_29_17_H06_S624-bin_1 
GCA_022453965.1 Lactobacillus jensenii strain  Mitchell_12_29_17_G03_S599-bin_1 
GCA_022453975.1 Lactobacillus crispatus strain Mitchell_12_29_17_E06_S621-bin_1 
GCA_022454015.1 Lactobacillus crispatus strain Mitchell_12_29_17_F06_S622-bin_1 
GCA_022454025.1 Lactobacillus crispatus strain Mitchell_12_29_17_H07_S632-bin_1 
GCA_022454055.1 Lactobacillus crispatus strain Mitchell_12_29_17_C07_S627-bin_2 
GCA_022454075.1 Lactobacillus crispatus strain Mitchell_12_29_17_C04_S603-bin_1 
GCA_022454095.1 Lactobacillus crispatus strain Mitchell_12_29_17_C05_S611-bin_1 
GCA_022454115.1 Lactobacillus crispatus strain Mitchell_12_29_17_B07_S626-bin_1 
GCA_022454135.1 Lactobacillus crispatus strain Mitchell_12_29_17_B05_S610-bin_1 
GCA_022454155.1 Lactobacillus crispatus strain Mitchell_12_29_17_C03_S595-bin_1 
GCA_022454175.1 Lactobacillus crispatus strain Mitchell_12_29_17_A06_S617-bin_1 
GCA_022454195.1 Lactobacillus jensenii strain DZD_CM_38_S806-bin_1 
GCA_022454205.1 Lactobacillus crispatus strain Mitchell_12_29_17_A05_S609-bin_1 
GCA_022454235.1 Lactobacillus jensenii strain DZD_CM_36_S804-bin_1 
GCA_022454245.1 Lactobacillus jensenii strain DZD_CM_35_S803-bin_1 
GCA_022454275.1 Lactobacillus crispatus strain DZD_CM_30_S798-bin_2
GCA_022454285.1 Lactobacillus crispatus strain DZD_CM_32_S800-bin_1
GCA_022454315.1 Lactobacillus crispatus strain DZD_CM_31_S799-bin_2
GCA_022454335.1 Lactobacillus crispatus strain DZD_CM_26_S794-bin_2
GCA_022454355.1 Lactobacillus crispatus strain DZD_CM_27_S795-bin_1
GCA_022454375.1 Lactobacillus crispatus strain DZD_CM_22_S790-bin_1
GCA_022454385.1 Lactobacillus crispatus strain DZD_CM_23_S791-bin_1
GCA_022454395.1 Lactobacillus crispatus strain DZD_CM_24_S792-bin_1
GCA_022454435.1 Lactobacillus crispatus strain DZD_CM_21_S789-bin_1
GCA_022454455.1 Lactobacillus mulieris strain DZD_CM_20_S788-bin_1 
GCA_022454495.1 Lactobacillus crispatus strain DZD_CM_19_S787-bin_1
GCA_022454535.1 Lactobacillus crispatus strain DZD_CM_15_S783-bin_1
GCA_022454555.1 Lactobacillus crispatus strain DZD_CM_11_S779-bin_1
GCA_022454565.1 Lactobacillus crispatus strain DZD_CM_13_S781-bin_1
GCA_022454595.1 Lactobacillus jensenii strain DZD_CM_12_S780-bin_1 
GCA_022454615.1 Lactobacillus crispatus strain DZD_CM_04_S772-bin_1
GCA_022454635.1 Lactobacillus mulieris strain DZD_CM_06_S774-bin_1 
GCA_022454695.1 Lactobacillus crispatus strain DZD_CM_03_S771-bin_1
GCA_022454705.1 Lactobacillus crispatus strain DZD_CM_05_S773-bin_1
GCA_022454735.1 Lactobacillus crispatus strain DZD_CM_02_S770-bin_1
GCA_022454755.1 Lactobacillus crispatus strain DZD_CM_01_S769-bin_1
GCA_022454765.1 Lactobacillus crispatus strain CM_H09_S840-bin_1
GCA_022454795.1 Lactobacillus crispatus strain CM_H05_S808-bin_2
GCA_022454815.1 Lactobacillus crispatus strain CM_H07_S824-bin_1
GCA_022454845.1 Lactobacillus crispatus strain CM_H04_S800-bin_1
GCA_022454865.1 Lactobacillus crispatus strain CM_H02_S784-bin_1
GCA_022454895.1 Lactobacillus crispatus strain CM_G12_S863-bin_1
GCA_022454915.1 Lactobacillus crispatus strain CM_G10_S847-bin_1
GCA_022454935.1 Lactobacillus crispatus strain CM_G08_S831-bin_2
GCA_022454955.1 Lactobacillus crispatus strain CM_G02_S783-bin_1
GCA_022454965.1 Lactobacillus crispatus strain CM_F10_S846-bin_1
GCA_022454995.1 Lactobacillus jensenii strain CM_F11_S854-bin_1 
GCA_022455005.1 Lactobacillus crispatus strain CM_F09_S838-bin_1
GCA_022455035.1 Lactobacillus crispatus strain CM_F08_S830-bin_1
GCA_022455065.1 Lactobacillus crispatus strain CM_F04_S798-bin_1
GCA_022455095.1 Lactobacillus mulieris strain CM_F05_S806-bin_1 
GCA_022455135.1 Lactobacillus crispatus strain CM_F02_S782-bin_2
GCA_022455155.1 Lactobacillus crispatus strain CM_E08_S829-bin_1
GCA_022455175.1 Lactobacillus crispatus strain CM_E04_S797-bin_1
GCA_022455185.1 Lactobacillus crispatus strain CM_E09_S837-bin_2
GCA_022455205.1 Lactobacillus crispatus strain CM_E07_S821-bin_1
GCA_022455235.1 Lactobacillus crispatus strain CM_E03_S789-bin_1
GCA_022455255.1 Lactobacillus crispatus strain CM_D08_S828-bin_2
GCA_022455265.1 Lactobacillus crispatus strain CM_D10_S844-bin_2
GCA_022455295.1 Lactobacillus crispatus strain CM_D09_S836-bin_1
GCA_022455315.1 Lactobacillus crispatus strain CM_D07_S820-bin_2
GCA_022455325.1 Lactobacillus crispatus strain CM_D05_S804-bin_1
GCA_022455375.1 Lactobacillus crispatus strain CM_D04_S796-bin_1
GCA_022455395.1 Lactobacillus crispatus strain CM_D02_S780-bin_1
GCA_022455405.1 Lactobacillus mulieris strain CM_D01_S772-bin_1 
GCA_022455455.1 Lactobacillus crispatus strain CM_C01_S771-bin_1
GCA_022455475.1 Lactobacillus crispatus strain CM_C05_S803-bin_1
GCA_022455485.1 Lactobacillus crispatus strain CM_C07_S819-bin_2
GCA_022455515.1 Lactobacillus crispatus strain CM_B09_S834-bin_1
GCA_022455535.1 Lactobacillus crispatus strain CM_C03_S787-bin_2
GCA_022455555.1 Lactobacillus crispatus strain CM_B07_S818-bin_1
GCA_022455575.1 Lactobacillus crispatus strain CM_B04_S794-bin_1
GCA_022455595.1 Lactobacillus crispatus strain CM_B03_S786-bin_1
GCA_022455615.1 Lactobacillus crispatus strain CM_B02_S778-bin_1
GCA_022455635.1 Lactobacillus crispatus strain CM_B01_S770-bin_1
GCA_022455655.1 Lactobacillus crispatus strain CM_A06_S809-bin_1
GCA_022455675.1 Lactobacillus crispatus strain CM_A08_S825-bin_2
GCA_022455695.1 Lactobacillus crispatus strain CM_A02_S777-bin_1
GCA_022455705.1 Lactobacillus crispatus strain CM_A03_S785-bin_1
GCA_022455735.1 Lactobacillus crispatus strain CM_A04_S793-bin_1
GCA_022455755.1 Lactobacillus crispatus strain CM_A01_S769-bin_1
GCA_022455765.1 Lactobacillus iners strain JKR_P1_89_A12_rep3_S859-bin_1 
GCA_022455795.1 Lactobacillus iners strain JKR_P1_89_A12_S761_001-bin_1 
GCA_022455815.1 Lactobacillus iners strain JKR_P1_89_A12_rep1_S847-bin_1 
GCA_022455835.1 Lactobacillus jensenii strain JKR_P1_88_H11_S760_001-bin_1 
GCA_022455855.1 Lactobacillus crispatus strain JKR_P1_09_A02_S681_001-bin_1
GCA_022455875.1 Lactobacillus crispatus strain JKR_P1_11_C02_S683_001-bin_1
GCA_022455895.1 Lactobacillus crispatus strain JKR_P1_15_G02_S687_001-bin_1
GCA_022455915.1 Lactobacillus crispatus strain JKR_P1_14_F02_S686_001-bin_1
GCA_022455935.1 Lactobacillus crispatus strain JKR_P1_08_H01_S680_001-bin_1
GCA_022455955.1 Lactobacillus crispatus strain JKR_P1_07_G01_S679_001-bin_1
GCA_022455975.1 Lactobacillus crispatus strain JKR_P1_06_F01_S678_001-bin_1
GCA_022455985.1 Lactobacillus crispatus strain JKR_P1_03_C01_S675_001-bin_1
GCA_022456015.1 Lactobacillus crispatus strain JKR_P1_05_E01_S677_001-bin_1
GCA_022456035.1 Lactobacillus crispatus strain JKR_P1_01_A01_S673_001-bin_1
GCA_022456055.1 Lactobacillus iners strain JKR_12_29_17_D06_S716-bin_1 
GCA_022456075.1 Lactobacillus iners strain JKR_12_29_17_D06_rep3_S862-bin_1
GCA_022456095.1 Lactobacillus iners strain JKR_12_29_17_D06_rep1_S850-bin_1
GCA_022456115.1 Lactobacillus iners strain JKR_12_29_17_A02_rep3_S861-bin_1
GCA_022456135.1 Lactobacillus iners strain JKR_12_29_17_A02_rep2_S855-bin_1
GCA_022456155.1 Lactobacillus iners strain F4_1630_1235_1_MRS12_S197-bin_2-SPLIT 
GCA_022456165.1 Lactobacillus iners strain JKR_12_29_17_A02_rep1_S849-bin_1 
GCA_022456175.1 Lactobacillus crispatus strain F4_1630_1235_1_MRS7_S268-bin_1-SPLIT 
GCA_022456215.1 Lactobacillus crispatus strain F4_1630_1235_1_CBA14_S224-bin_1-SPLIT 
GCA_022456225.1 Lactobacillus jensenii strain F4_1630_1235_1_CBA2_S235-bin_1-SPLIT 
GCA_022456255.1 Lactobacillus iners strain E5_1732_1307_1_BDMRSCQ12_S286-bin_1-SPLIT 
GCA_022456275.1 Lactobacillus iners strain E5_1732_1307_1_BDMRSCQ11_S287-bin_1-SPLIT 
GCA_022456295.1 Lactobacillus crispatus strain CM_C04_S795-bin_1 
GCA_022456315.1 Lactobacillus iners strain E2_1697_1278_1_BDMRSCQ11_S183-bin_1-SPLIT 
GCA_022456325.1 Lactobacillus iners strain 0998_735_1_CBA_90C_S801-bin_1
GCA_022456375.1 Lactobacillus iners strain 0998_735_1_CBA_90D_S802-bin_1
GCA_022456395.1 Lactobacillus iners strain 0998_735_1_CBA_90B_S800-bin_1
GCA_022456415.1 Lactobacillus iners strain 0998_735_1_CBA_89C_S799-bin_1
GCA_022456425.1 Lactobacillus iners strain 0998_735_1_CBA_89B_S798-bin_1
GCA_022456475.1 Lactobacillus iners strain 0861_630_1_1_CBA7_S775-bin_1
GCA_022456535.1 Lactobacillus jensenii strain 0795_578_1_1_MRSIHK11_S855-bin_1
GCA_022456555.1 Lactobacillus jensenii strain 0795_578_1_1_MRSIHK10_S795-bin_1
GCA_022456575.1 Lactobacillus crispatus strain 0795_578_1_1_MRSI8_S902-bin_1 
GCA_022456585.1 Lactobacillus jensenii strain 0795_578_1_1_MRS2_S794-bin_1 
GCA_022456595.1 Lactobacillus crispatus strain 0795_578_1_1_MRS6_S818-bin_1
GCA_022456605.1 Lactobacillus crispatus strain 0795_578_1_1_MRS5_S810-bin_1
GCA_022456655.1 Lactobacillus crispatus strain 0795_578_1_1_MRS1_S862-bin_1
GCA_022456675.1 Lactobacillus jensenii strain 0422_293_1_1_MRS1_S459-bin_1 
GCA_022456695.1 Lactobacillus crispatus strain 0421_295_1_2_MRS7_S445-bin_1
GCA_022456705.1 Lactobacillus crispatus strain 0422_293_1_1_MRS10_S408-bin_1 
GCA_022456735.1 Lactobacillus crispatus strain 0421_295_1_2_MRS8_S452-bin_1
GCA_022456755.1 Lactobacillus crispatus strain 0421_295_1_2_MRS5_S431-bin_1
GCA_022456795.1 Lactobacillus crispatus strain 0421_295_1_1_MRS2_S399-bin_1
GCA_022456805.1 Lactobacillus crispatus strain 0421_295_1_1_MRS5_S819-bin_2
GCA_022456835.1 Lactobacillus crispatus strain 0421_295_1_1_MRS6_S407-bin_1
GCA_022456855.1 Lactobacillus crispatus strain 0421_295_1_1_MRS4_S811-bin_1
GCA_022456875.1 Lactobacillus crispatus strain 0421_295_1_1_MRS11_S423-bin_1 
GCA_022456895.1 Lactobacillus crispatus strain 0421_295_1_1_MRS10_S843-bin_1 
GCA_022456915.1 Lactobacillus jensenii strain CM2268_MRS4_S783-bin_1 
GCA_022456925.1 Lactobacillus gasseri strain CM2267_MRS2_S780-bin_1 
GCA_022456935.1 Lactobacillus crispatus strain CM2261_MRS3_S774-bin_1 
GCA_022456975.1 Lactobacillus crispatus strain 233_S810-bin_1 
GCA_022456995.1 Lactobacillus crispatus strain DZD_CM_40_S808-bin_1 
GCA_022457015.1 Lactobacillus jensenii strain CM_C09_S835-bin_1 
GCA_022457265.1 Lactobacillus iners strain DZD_CM_41_S809-bin_1 
GCA_022457275.1 Lactobacillus crispatus strain CM2292_MRS1_S784-bin_1 
GCA_022457305.1 Lactobacillus iners strain A2_UP11_143_D_S143-bin_1-SPLIT 
GCA_022457325.1 Lactobacillus iners strain V09VC_S146-bin_2-SPLIT 
GCA_022457345.1 Lactobacillus iners strain ATCC_55195_rep2_S854-bin_2 
GCA_022457365.1 Lactobacillus iners strain ATCC_55195_rep3_S860-bin_2 
GCA_022457385.1 Lactobacillus iners strain ATCC_55195_S809-bin_1 
GCA_022457405.1 Lactobacillus crispatus strain 0421_295_1_1_MRS12_S851-bin_1 
GCA_022457425.1 Lactobacillus crispatus strain 0421_295_1_1_MRS3_S803-bin_2 
GCA_022457445.1 Lactobacillus crispatus strain 0421_295_1_2_MRS1_S859-bin_1 
GCA_022457465.1 Lactobacillus crispatus strain 0421_295_1_2_MRS3_S780-bin_2 
GCA_022457475.1 Lactobacillus crispatus strain 0421_295_1_2_MRS10_S804-bin_2 
GCA_022457495.1 Lactobacillus crispatus strain 0421_295_1_2_MRS2_S772-bin_1 
GCA_022457545.1 Lactobacillus crispatus strain 0421_295_1_2_MRS6_S438-bin_1 
GCA_022457555.1 Lactobacillus jensenii strain 0422_293_1_1_MRS2_S812-bin_1 
GCA_022457585.1 Lactobacillus jensenii strain 0422_293_1_1_MRS4_S828-bin_1 
GCA_022457605.1 Lactobacillus jensenii strain 0422_293_1_1_MRS7_S392-bin_2 
GCA_022457615.1 Lactobacillus jensenii strain 0422_293_1_1_MRS3_S820-bin_1 
GCA_022457665.1 Lactobacillus iners strain 0809_588_1_1_MRSI1_rep1_S852-bin_1 
GCA_022457685.1 Lactobacillus crispatus strain 0795_578_1_1_MRSI6_S901-bin_1 
GCA_022457705.1 Lactobacillus iners strain 0809_588_1_1_MRSI1_rep2_S858-bin_1 
GCA_022457715.1 Lactobacillus iners strain 0861_630_1_1_CBA2_S808-bin_1 
GCA_022457785.1 Lactobacillus iners strain 0861_630_1_1_MRSI1_rep1_S851-bin_2 
GCA_022457805.1 Lactobacillus iners strain 0861_630_1_1_MRSI1_rep2_S857-bin_3 
GCA_022457845.1 Lactobacillus iners strain 0861_630_1_1_MRSI1_rep3_S863-bin_3 
GCA_022457915.1 Lactobacillus iners strain 0861_630_1_1_MRSIHK1_S846-bin_2 
GCA_022457955.1 Lactobacillus crispatus strain 0872_642_1_1_MRS5_S773-bin_1 
GCA_022457995.1 Lactobacillus iners strain E2_1697_1278_1_BDMRSCQ5_S184-bin_2-SPLIT 
GCA_022458015.1 Lactobacillus iners strain E2_1697_1278_1_CBA1_S151-bin_1-SPLIT 
GCA_022458035.1 Lactobacillus iners strain E2_1697_1278_1_CBA3_S152-bin_3-SPLIT 
GCA_022458055.1 Lactobacillus iners strain E2_1697_1278_1_CBA2_S163-bin_2-SPLIT 
GCA_022458075.1 Lactobacillus iners strain E3_1733_1310_1_BDMRSCQ4_S153-bin_2-SPLIT 
GCA_022458095.1 Lactobacillus iners strain E4_1683_1263_1_CBA1_S108-bin_2-SPLIT 
GCA_022458115.1 Lactobacillus iners strain E3_1733_1310_1_CBA2_S174-bin_1-SPLIT 
GCA_022458135.1 Lactobacillus iners strain E4_1683_1263_1_CBA2_S186-bin_1-SPLIT 
GCA_022458155.1 Lactobacillus iners strain E5_1732_1307_1_BDMRSCQ4_S280-bin_2-SPLIT 
GCA_022458175.1 Lactobacillus iners strain F2_1463_1084_3_CBA12_S285-bin_1-SPLIT 
GCA_022458195.1 Lactobacillus iners strain F2_1463_1084_3_CBA4_S277-bin_4-SPLIT 
GCA_022458215.1 Lactobacillus iners strain F2_1463_1084_3_CBA4_S277-bin_2-SPLIT 
GCA_022458225.1 Lactobacillus iners strain F3_1503_1114_2_CBA9_S250-bin_2-SPLIT 
GCA_022458295.1 Lactobacillus crispatus strain CM_B12_S858-bin_1 
GCA_022458335.1 Lactobacillus crispatus strain CM_D11_S852-bin_1 
GCA_022458355.1 Lactobacillus crispatus strain CM_E10_S845-bin_1 
GCA_022458395.1 Lactobacillus crispatus strain CM_G03_S791-bin_2 
GCA_022458415.1 Lactobacillus crispatus strain CM_G04_S799-bin_2 
GCA_022458425.1 Lactobacillus crispatus strain CM_G06_S815-bin_2 
GCA_022458455.1 Lactobacillus crispatus strain CM_G07_S823-bin_1 
GCA_022458475.1 Lactobacillus crispatus strain CM_G11_S855-bin_1 
GCA_022458515.1 Lactobacillus crispatus strain CM_H01_S776-bin_1 
GCA_022458555.1 Lactobacillus crispatus strain DZD_CM_25_S793-bin_3 
GCA_022458615.1 Lactobacillus crispatus strain Mitchell_12_29_17_E07_S629-bin_2 
GCA_022458635.1 Lactobacillus crispatus strain Mitchell_12_29_17_G06_S623-bin_1 
GCA_022509305.1 Lactobacillus paragasseri strain QAULPN3 
GCA_022509485.1 Lactobacillus acidophilus strain QAULAN51
GCA_022509495.1 Lactobacillus delbrueckii strain QAULDN14
GCA_022509545.1 Lactobacillus delbrueckii strain QAULDN61
GCA_022642475.1 Lactobacillus gasseri strain L5 
GCA_022642685.1 Lactobacillus amylovorus strain L4 
GCA_022642945.1 Lactobacillus delbrueckii strain L10 
GCA_022643205.1 Lactobacillus johnsonii strain L2 
GCA_022751275.1 MAG: Lactobacillus crispatus isolate MHKL_MAG_00125  
GCA_022751285.1 MAG: Lactobacillus iners isolate MHKL_MAG_00124  
GCA_022751295.1 MAG: Lactobacillus iners isolate MHKL_MAG_00123  
GCA_022751335.1 MAG: Lactobacillus crispatus isolate MHKL_MAG_00122  
GCA_022751355.1 MAG: Lactobacillus gasseri isolate MHKL_MAG_00126  
GCA_022751375.1 MAG: Lactobacillus crispatus isolate MHKL_MAG_00119
GCA_022751385.1 MAG: Lactobacillus crispatus isolate MHKL_MAG_00120
GCA_022751395.1 MAG: Lactobacillus crispatus isolate MHKL_MAG_00121
GCA_022751435.1 MAG: Lactobacillus iners isolate MHKL_MAG_00117  
GCA_022751445.1 MAG: Lactobacillus crispatus isolate MHKL_MAG_00118  
GCA_022751485.1 MAG: Lactobacillus iners isolate MHKL_MAG_00116  
GCA_022751515.1 MAG: Lactobacillus crispatus isolate MHKL_MAG_00115  
GCA_022751525.1 MAG: Lactobacillus jensenii isolate MHKL_MAG_00113  
GCA_022751595.1 MAG: Lactobacillus jensenii isolate MHKL_MAG_00109  
GCA_022751605.1 MAG: Lactobacillus iners isolate MHKL_MAG_00111  
GCA_022751655.1 MAG: Lactobacillus crispatus isolate MHKL_MAG_00107  
GCA_022751665.1 MAG: Lactobacillus jensenii isolate MHKL_MAG_00106  
GCA_022751695.1 MAG: Lactobacillus gasseri isolate MHKL_MAG_00104  
GCA_022751715.1 MAG: Lactobacillus iners isolate MHKL_MAG_00105  
GCA_022751725.1 MAG: Lactobacillus iners isolate MHKL_MAG_00103  
GCA_022751755.1 MAG: Lactobacillus iners isolate MHKL_MAG_00100  
GCA_022751765.1 MAG: Lactobacillus mulieris isolate MHKL_MAG_00102  
GCA_022751775.1 MAG: Lactobacillus iners isolate MHKL_MAG_00101  
GCA_022751815.1 MAG: Lactobacillus iners isolate MHKL_MAG_00099  
GCA_022751845.1 MAG: Lactobacillus crispatus isolate MHKL_MAG_00097  
GCA_022751875.1 MAG: Lactobacillus crispatus isolate MHKL_MAG_00095  
GCA_022751895.1 MAG: Lactobacillus jensenii isolate MHKL_MAG_00096  
GCA_022751955.1 MAG: Lactobacillus crispatus isolate MHKL_MAG_00091  
GCA_022751995.1 MAG: Lactobacillus iners isolate MHKL_MAG_00090  
GCA_022752035.1 MAG: Lactobacillus crispatus isolate MHKL_MAG_00087  
GCA_022752045.1 MAG: Lactobacillus iners isolate MHKL_MAG_00086  
GCA_022752085.1 MAG: Lactobacillus gasseri isolate MHKL_MAG_00085  
GCA_022752115.1 MAG: Lactobacillus jensenii isolate MHKL_MAG_00084  
GCA_022752135.1 MAG: Lactobacillus mulieris isolate MHKL_MAG_00082  
GCA_022752155.1 MAG: Lactobacillus crispatus isolate MHKL_MAG_00083  
GCA_022752185.1 MAG: Lactobacillus iners isolate MHKL_MAG_00079  
GCA_022752215.1 MAG: Lactobacillus iners isolate MHKL_MAG_00081  
GCA_022752235.1 MAG: Lactobacillus mulieris isolate MHKL_MAG_00078  
GCA_022752255.1 MAG: Lactobacillus crispatus isolate MHKL_MAG_00076  
GCA_022752265.1 MAG: Lactobacillus iners isolate MHKL_MAG_00077  
GCA_022752295.1 MAG: Lactobacillus jensenii isolate MHKL_MAG_00074  
GCA_022752305.1 MAG: Lactobacillus crispatus isolate MHKL_MAG_00075  
GCA_022752345.1 MAG: Lactobacillus crispatus isolate MHKL_MAG_00073  
GCA_022752375.1 MAG: Lactobacillus gasseri isolate MHKL_MAG_00071  
GCA_022752395.1 MAG: Lactobacillus crispatus isolate MHKL_MAG_00070  
GCA_022752415.1 MAG: Lactobacillus jensenii isolate MHKL_MAG_00069  
GCA_022752445.1 MAG: Lactobacillus jensenii isolate MHKL_MAG_00067  
GCA_022752455.1 MAG: Lactobacillus crispatus isolate MHKL_MAG_00066  
GCA_022752495.1 MAG: Lactobacillus crispatus isolate MHKL_MAG_00065  
GCA_022752515.1 MAG: Lactobacillus iners isolate MHKL_MAG_00064  
GCA_022752535.1 MAG: Lactobacillus iners isolate MHKL_MAG_00062  
GCA_022752555.1 MAG: Lactobacillus jensenii isolate MHKL_MAG_00060  
GCA_022752575.1 MAG: Lactobacillus iners isolate MHKL_MAG_00063  
GCA_022752585.1 MAG: Lactobacillus jensenii isolate MHKL_MAG_00059 IAFHGELL_1
GCA_022752615.1 MAG: Lactobacillus iners isolate MHKL_MAG_00058 IBAHHJCD_1
GCA_022752635.1 MAG: Lactobacillus gasseri isolate MHKL_MAG_00061 EEEOKLBN_1
GCA_022752655.1 MAG: Lactobacillus mulieris isolate MHKL_MAG_00055 GHOLNFJP_10
GCA_022752675.1 MAG: Lactobacillus iners isolate MHKL_MAG_00056 PABFPPFG_1
GCA_022752695.1 MAG: Lactobacillus iners isolate MHKL_MAG_00054 FMHIALPI_1
GCA_022752715.1 MAG: Lactobacillus crispatus isolate MHKL_MAG_00057 PFHBEMPK_1
GCA_022752735.1 MAG: Lactobacillus crispatus isolate MHKL_MAG_00053 OJKKOKDL_1
GCA_022752755.1 MAG: Lactobacillus iners isolate MHKL_MAG_00052 DAPIPJIC_1
GCA_022752775.1 MAG: Lactobacillus iners isolate MHKL_MAG_00051 ILNJLNPN_1
GCA_022752785.1 MAG: Lactobacillus crispatus isolate MHKL_MAG_00050 DNHJHIED_1
GCA_022752815.1 MAG: Lactobacillus iners isolate MHKL_MAG_00049 PIDPEDBB_1
GCA_022752835.1 MAG: Lactobacillus jensenii isolate MHKL_MAG_00048 NFGDLIHI_1
GCA_022752855.1 MAG: Lactobacillus gasseri isolate MHKL_MAG_00045 HJHAHNJG_1
GCA_022752875.1 MAG: Lactobacillus gasseri isolate MHKL_MAG_00047 NPMJJPIK_1
GCA_022752895.1 MAG: Lactobacillus iners isolate MHKL_MAG_00046 KNLGCEJN_1
GCA_022752915.1 MAG: Lactobacillus crispatus isolate MHKL_MAG_00043 KCEBIGMI_1
GCA_022752935.1 MAG: Lactobacillus crispatus isolate MHKL_MAG_00044 JGMPPACM_1
GCA_022752945.1 MAG: Lactobacillus gasseri isolate MHKL_MAG_00042 LOGNMPAH_1
GCA_022752975.1 MAG: Lactobacillus mulieris isolate MHKL_MAG_00041 NDNJAFOD_1
GCA_022752995.1 MAG: Lactobacillus gasseri isolate MHKL_MAG_00040 GMEAGDOC_1
GCA_022753005.1 MAG: Lactobacillus iners isolate MHKL_MAG_00039 AHENOEKL_1
GCA_022753055.1 MAG: Lactobacillus crispatus isolate MHKL_MAG_00036 DBHGFCFA_1
GCA_022753065.1 MAG: Lactobacillus jensenii isolate MHKL_MAG_00037 OODMLANN_1
GCA_022753095.1 MAG: Lactobacillus crispatus isolate MHKL_MAG_00035 JAHLHFFN_1
GCA_022753115.1 MAG: Lactobacillus crispatus isolate MHKL_MAG_00034 AEACGMBO_1
GCA_022753125.1 MAG: Lactobacillus crispatus isolate MHKL_MAG_00033 KPDPCDEO_1
GCA_022753155.1 MAG: Lactobacillus iners isolate MHKL_MAG_00031 GPCCCFGH_1
GCA_022753175.1 MAG: Lactobacillus iners isolate MHKL_MAG_00032 LJICMFHA_1
GCA_022753195.1 MAG: Lactobacillus crispatus isolate MHKL_MAG_00029 DFBPCCHF_1
GCA_022753205.1 MAG: Lactobacillus crispatus isolate MHKL_MAG_00030 AKIDGEAN_1
GCA_022753255.1 MAG: Lactobacillus crispatus isolate MHKL_MAG_00027 OFEPNBFM_1
GCA_022753275.1 MAG: Lactobacillus crispatus isolate MHKL_MAG_00026 CBNKHJIK_1
GCA_022753285.1 MAG: Lactobacillus crispatus isolate MHKL_MAG_00025 DDMBNFII_1
GCA_022753345.1 MAG: Lactobacillus iners isolate MHKL_MAG_00022 EFJNPNOK_1
GCA_022753425.1 MAG: Lactobacillus jensenii isolate MHKL_MAG_00018 PENLDOLP_10
GCA_022753435.1 MAG: Lactobacillus crispatus isolate MHKL_MAG_00017 MGANPJIF_1
GCA_022753465.1 MAG: Lactobacillus crispatus isolate MHKL_MAG_00015 DJBFGBPE_1
GCA_022753485.1 MAG: Lactobacillus iners isolate MHKL_MAG_00014 EEOJNMEO_10
GCA_022753505.1 MAG: Lactobacillus iners isolate MHKL_MAG_00016 EADPAFKO_1
GCA_022753525.1 MAG: Lactobacillus crispatus isolate MHKL_MAG_00013 DFHCDDMH_1
GCA_022753565.1 MAG: Lactobacillus jensenii isolate MHKL_MAG_00012 FOCEIKCM_100
GCA_022753585.1 MAG: Lactobacillus crispatus isolate MHKL_MAG_00008 OHMJFNNG_10
GCA_022753605.1 MAG: Lactobacillus crispatus isolate MHKL_MAG_00009 LMBAJHKF_1
GCA_022753625.1 MAG: Lactobacillus crispatus isolate MHKL_MAG_00010 KLGKMHGN_1
GCA_022753645.1 MAG: Lactobacillus iners isolate MHKL_MAG_00007 APCOMCOO_1
GCA_022753665.1 MAG: Lactobacillus gasseri isolate MHKL_MAG_00006 ELLMBLMB_1
GCA_022753685.1 MAG: Lactobacillus jensenii isolate MHKL_MAG_00005 CIEDDCBL_1
GCA_022753705.1 MAG: Lactobacillus mulieris isolate MHKL_MAG_00004 LBDOEOOC_1
GCA_022753725.1 MAG: Lactobacillus crispatus isolate MHKL_MAG_00003 HPAFACAL_1
GCA_022753745.1 MAG: Lactobacillus mulieris isolate MHKL_MAG_00002 IGFJIJHC_1
GCA_022753765.1 MAG: Lactobacillus iners isolate MHKL_MAG_00001 LKEGOCPH_1
GCA_022753775.1 MAG: Lactobacillus iners isolate MHKL_MAG_00211 PHFPGACH_1
GCA_022753805.1 MAG: Lactobacillus iners isolate MHKL_MAG_00209 KMDMEMLF_1
GCA_022753815.1 MAG: Lactobacillus iners isolate MHKL_MAG_00208 GLAFIMPB_1
GCA_022753825.1 MAG: Lactobacillus mulieris isolate MHKL_MAG_00210 LNKKBMIC_1
GCA_022753905.1 MAG: Lactobacillus crispatus isolate MHKL_MAG_00205 BHBFCIAM_1
GCA_022753965.1 MAG: Lactobacillus iners isolate MHKL_MAG_00202 PNCKINLC_1
GCA_022753975.1 MAG: Lactobacillus iners isolate MHKL_MAG_00201 CIGJBKLH_1
GCA_022754025.1 MAG: Lactobacillus iners isolate MHKL_MAG_00198 NJCPEKOC_1
GCA_022754035.1 MAG: Lactobacillus gasseri isolate MHKL_MAG_00197 FPMEBLCL_1
GCA_022754055.1 MAG: Lactobacillus iners isolate MHKL_MAG_00199 DOJGBEID_1
GCA_022754065.1 MAG: Lactobacillus iners isolate MHKL_MAG_00200 GLBIOIOP_1
GCA_022754105.1 MAG: Lactobacillus gasseri isolate MHKL_MAG_00195 NKIOICFA_1
GCA_022754145.1 MAG: Lactobacillus gasseri isolate MHKL_MAG_00194 GOOKBNIM_1
GCA_022754195.1 MAG: Lactobacillus gasseri isolate MHKL_MAG_00191 FLNLDLML_1
GCA_022754245.1 MAG: Lactobacillus crispatus isolate MHKL_MAG_00189 CKIGCPFO_1
GCA_022754265.1 MAG: Lactobacillus crispatus isolate MHKL_MAG_00187 GCFCFIMD_1
GCA_022754305.1 MAG: Lactobacillus iners isolate MHKL_MAG_00186 NABOOKAA_1
GCA_022754315.1 MAG: Lactobacillus iners isolate MHKL_MAG_00184 OJHJINLH_1
GCA_022754335.1 MAG: Lactobacillus jensenii isolate MHKL_MAG_00183 ANLLAHBM_1
GCA_022754365.1 MAG: Lactobacillus iners isolate MHKL_MAG_00182 DBKDPMDA_1
GCA_022754385.1 MAG: Lactobacillus iners isolate MHKL_MAG_00181 KCHHGEIG_1
GCA_022754405.1 MAG: Lactobacillus iners isolate MHKL_MAG_00180 DFFDJEBG_1
GCA_022754425.1 MAG: Lactobacillus iners isolate MHKL_MAG_00179 GIKPLAHM_1
GCA_022754445.1 MAG: Lactobacillus iners isolate MHKL_MAG_00178 NBAAIMJD_1
GCA_022754465.1 MAG: Lactobacillus iners isolate MHKL_MAG_00177 MOBEAELP_1
GCA_022754485.1 MAG: Lactobacillus iners isolate MHKL_MAG_00175 CMJDBLGO_1
GCA_022754525.1 MAG: Lactobacillus crispatus isolate MHKL_MAG_00172 IMEPDACJ_1
GCA_022754535.1 MAG: Lactobacillus crispatus isolate MHKL_MAG_00174 PDJNHJPJ_1
GCA_022754585.1 MAG: Lactobacillus crispatus isolate MHKL_MAG_00171 OHIDCKMP_1
GCA_022754605.1 MAG: Lactobacillus crispatus isolate MHKL_MAG_00170 CKJBOHKO_1
GCA_022754645.1 MAG: Lactobacillus crispatus isolate MHKL_MAG_00166 FNHNHFCM_1
GCA_022754705.1 MAG: Lactobacillus crispatus isolate MHKL_MAG_00167 GOJOKLBC_1
GCA_022754785.1 MAG: Lactobacillus crispatus isolate MHKL_MAG_00161 AECNEMNH_1
GCA_022754825.1 MAG: Lactobacillus crispatus isolate MHKL_MAG_00159 OPKEHHHN_1
GCA_022754865.1 MAG: Lactobacillus iners isolate MHKL_MAG_00155 JMDDEEBI_1
GCA_022754875.1 MAG: Lactobacillus iners isolate MHKL_MAG_00154 JHIGHCLN_1
GCA_022754905.1 MAG: Lactobacillus jensenii isolate MHKL_MAG_00156 GPAADJDG_1
GCA_022754925.1 MAG: Lactobacillus crispatus isolate MHKL_MAG_00157 AGDNDKAF_1
GCA_022755025.1 MAG: Lactobacillus crispatus isolate MHKL_MAG_00148 DKHPMKDH_1
GCA_022755045.1 MAG: Lactobacillus crispatus isolate MHKL_MAG_00153 JNMMHIDM_1
GCA_022755065.1 MAG: Lactobacillus crispatus isolate MHKL_MAG_00146 JBKMPANJ_1
GCA_022755145.1 MAG: Lactobacillus crispatus isolate MHKL_MAG_00143 JJPBJIAM_1
GCA_022755245.1 MAG: Lactobacillus crispatus isolate MHKL_MAG_00141 HGEMHPJC_1
GCA_022755265.1 MAG: Lactobacillus iners isolate MHKL_MAG_00137 KMGKKFKE_1
GCA_022755285.1 MAG: Lactobacillus iners isolate MHKL_MAG_00136 CJPEBHEA_1
GCA_022755295.1 MAG: Lactobacillus iners isolate MHKL_MAG_00135 HHFOHCGG_1
GCA_022755325.1 MAG: Lactobacillus iners isolate MHKL_MAG_00134 PLMGHHDC_1
GCA_022755345.1 MAG: Lactobacillus iners isolate MHKL_MAG_00133 OPODPHBB_1
GCA_022755365.1 MAG: Lactobacillus iners isolate MHKL_MAG_00132 LHDCNBJG_1
GCA_022755385.1 MAG: Lactobacillus iners isolate MHKL_MAG_00131 FEJJJNJN_1
GCA_022755395.1 MAG: Lactobacillus iners isolate MHKL_MAG_00130 GMEPBANC_1
GCA_022755425.1 MAG: Lactobacillus iners isolate MHKL_MAG_00129 FMLJOEIA_1
GCA_022755445.1 MAG: Lactobacillus iners isolate MHKL_MAG_00128 AGKFNBHK_1
GCA_022755465.1 MAG: Lactobacillus iners isolate MHKL_MAG_00127 HDHAEBJP_1
GCA_022755485.1 MAG: Lactobacillus iners isolate MHKL_MAG_00214 OIBDILAI_1
GCA_022755495.1 MAG: Lactobacillus iners isolate MHKL_MAG_00216 CEOIGEAF_1
GCA_022755525.1 MAG: Lactobacillus iners isolate MHKL_MAG_00215 HCAJMOOD_1
GCA_022755545.1 MAG: Lactobacillus iners isolate MHKL_MAG_00213 PFCODJGC_1
GCA_022755565.1 MAG: Lactobacillus iners isolate MHKL_MAG_00212 KKMEPNIJ_1
GCA_022755585.1 MAG: Lactobacillus crispatus isolate MHKL_MAG_00340 MOKLMAEJ_1
GCA_022755605.1 MAG: Lactobacillus crispatus isolate MHKL_MAG_00342 CDALFDOG_1
GCA_022755625.1 MAG: Lactobacillus crispatus isolate MHKL_MAG_00341 MJCENNBF_1
GCA_022755645.1 MAG: Lactobacillus iners isolate MHKL_MAG_00339 KHJGADBA_1
GCA_022755665.1 MAG: Lactobacillus gasseri isolate MHKL_MAG_00337 PJJANKLB_1
GCA_022755685.1 MAG: Lactobacillus jensenii isolate MHKL_MAG_00338 LIONBNMJ_1
GCA_022755705.1 MAG: Lactobacillus iners isolate MHKL_MAG_00336 DIMMCAJJ_1
GCA_022755715.1 MAG: Lactobacillus crispatus isolate MHKL_MAG_00335 GCIMPOLN_1
GCA_022755745.1 MAG: Lactobacillus jensenii isolate MHKL_MAG_00334 KOIIIDFG_1
GCA_022755765.1 MAG: Lactobacillus iners isolate MHKL_MAG_00333 BPKGGHED_1
GCA_022755785.1 MAG: Lactobacillus jensenii isolate MHKL_MAG_00330 KBOGINKL_1
GCA_022755805.1 MAG: Lactobacillus iners isolate MHKL_MAG_00332 LMAIFMLN_1
GCA_022755825.1 MAG: Lactobacillus iners isolate MHKL_MAG_00331 MCJHCMCE_1
GCA_022755855.1 MAG: Lactobacillus iners isolate MHKL_MAG_00329 OPMHAMNF_1
GCA_022755865.1 MAG: Lactobacillus jensenii isolate MHKL_MAG_00328 FALHGDNN_1
GCA_022755905.1 MAG: Lactobacillus iners isolate MHKL_MAG_00326 GJNEBLFC_1
GCA_022755945.1 MAG: Lactobacillus gasseri isolate MHKL_MAG_00324 MCGKEOFE_1
GCA_022755965.1 MAG: Lactobacillus gasseri isolate MHKL_MAG_00323 ALAODCEI_1
GCA_022756025.1 MAG: Lactobacillus iners isolate MHKL_MAG_00320 PNHPJOAJ_1
GCA_022756065.1 MAG: Lactobacillus crispatus isolate MHKL_MAG_00316 APCCKGAF_1
GCA_022756085.1 MAG: Lactobacillus crispatus isolate MHKL_MAG_00318 HJKINNCD_1
GCA_022756325.1 MAG: Lactobacillus crispatus isolate MHKL_MAG_00304 POKHICIP_1
GCA_022756335.1 MAG: Lactobacillus iners isolate MHKL_MAG_00303 LKIOLFHB_1
GCA_022756355.1 MAG: Lactobacillus jensenii isolate MHKL_MAG_00305 PPFLBNEO_1
GCA_022756405.1 MAG: Lactobacillus iners isolate MHKL_MAG_00301 LFABLMKL_1
GCA_022756445.1 MAG: Lactobacillus iners isolate MHKL_MAG_00298 KMPOLEMF_1
GCA_022756485.1 MAG: Lactobacillus jensenii isolate MHKL_MAG_00296 EBEDIDHK_1
GCA_022756545.1 MAG: Lactobacillus gasseri isolate MHKL_MAG_00294 BINLEAOB_1
GCA_022756625.1 MAG: Lactobacillus crispatus isolate MHKL_MAG_00290 GBHPKOCJ_1
GCA_022756645.1 MAG: Lactobacillus iners isolate MHKL_MAG_00288 CBMFHMHG_1
GCA_022756655.1 MAG: Lactobacillus iners isolate MHKL_MAG_00287 CLABGLEJ_1
GCA_022756665.1 MAG: Lactobacillus mulieris isolate MHKL_MAG_00289 HFNGFDCA_1
GCA_022756705.1 MAG: Lactobacillus iners isolate MHKL_MAG_00286 APDAFIIE_1
GCA_022756725.1 MAG: Lactobacillus iners isolate MHKL_MAG_00285 AOLBHNOF_1
GCA_022756785.1 MAG: Lactobacillus iners isolate MHKL_MAG_00281 DBHMNLBB_1
GCA_022756825.1 MAG: Lactobacillus mulieris isolate MHKL_MAG_00279 EKNKJCLG_1
GCA_022756845.1 MAG: Lactobacillus crispatus isolate MHKL_MAG_00278 JOHGPHHN_1
GCA_022756865.1 MAG: Lactobacillus gasseri isolate MHKL_MAG_00277 LOEPDGBP_1
GCA_022756965.1 MAG: Lactobacillus crispatus isolate MHKL_MAG_00272 CHKBLOED_1
GCA_022756985.1 MAG: Lactobacillus gasseri isolate MHKL_MAG_00273 AMLFFGJD_1
GCA_022757005.1 MAG: Lactobacillus jensenii isolate MHKL_MAG_00271 CNCADCOF_1
GCA_022757025.1 MAG: Lactobacillus jensenii isolate MHKL_MAG_00270 CLFHEJAJ_1
GCA_022757045.1 MAG: Lactobacillus crispatus isolate MHKL_MAG_00268 PEIGCODG_10
GCA_022757055.1 MAG: Lactobacillus iners isolate MHKL_MAG_00269 DGHNJBFA_1
GCA_022757085.1 MAG: Lactobacillus gasseri isolate MHKL_MAG_00267 GBLBODGD_10
GCA_022757125.1 MAG: Lactobacillus crispatus isolate MHKL_MAG_00266 IAJDCBEI_1
GCA_022757145.1 MAG: Lactobacillus iners isolate MHKL_MAG_00263 OFKFBBDK_1
GCA_022757165.1 MAG: Lactobacillus crispatus isolate MHKL_MAG_00264 HJOFGNHK_1
GCA_022757205.1 MAG: Lactobacillus iners isolate MHKL_MAG_00262 DBJIOIPL_1
GCA_022757245.1 MAG: Lactobacillus crispatus isolate MHKL_MAG_00258 GPPCOJOD_1
GCA_022757265.1 MAG: Lactobacillus iners isolate MHKL_MAG_00257 MDABGCOE_1
GCA_022757305.1 MAG: Lactobacillus jensenii isolate MHKL_MAG_00256 JIMBGAFM_1
GCA_022757315.1 MAG: Lactobacillus iners isolate MHKL_MAG_00255 FLNOBKKK_1
GCA_022757385.1 MAG: Lactobacillus jensenii isolate MHKL_MAG_00252 MOHFOJFC_1
GCA_022757405.1 MAG: Lactobacillus jensenii isolate MHKL_MAG_00250 MCDGFPMO_1
GCA_022757425.1 MAG: Lactobacillus gasseri isolate MHKL_MAG_00249 BOMENDGF_1
GCA_022757465.1 MAG: Lactobacillus crispatus isolate MHKL_MAG_00248 HHOPEPIF_1
GCA_022757525.1 MAG: Lactobacillus crispatus isolate MHKL_MAG_00244 ODNPNACA_1
GCA_022757545.1 MAG: Lactobacillus jensenii isolate MHKL_MAG_00245 KOCGCJHC_1
GCA_022757565.1 MAG: Lactobacillus jensenii isolate MHKL_MAG_00243 IGBHOBFI_1
GCA_022757585.1 MAG: Lactobacillus iners isolate MHKL_MAG_00241 OIGIGHIK_1
GCA_022757595.1 MAG: Lactobacillus iners isolate MHKL_MAG_00242 IBJPANGD_10
GCA_022757625.1 MAG: Lactobacillus mulieris isolate MHKL_MAG_00238 DOFAGGBN_1
GCA_022757645.1 MAG: Lactobacillus gasseri isolate MHKL_MAG_00239 CENKAFMJ_1
GCA_022757705.1 MAG: Lactobacillus mulieris isolate MHKL_MAG_00236 NHHGAIEM_1
GCA_022757725.1 MAG: Lactobacillus crispatus isolate MHKL_MAG_00235 EOBGGMLE_1
GCA_022757745.1 MAG: Lactobacillus jensenii isolate MHKL_MAG_00234 ANBHFJFH_1
GCA_022757765.1 MAG: Lactobacillus iners isolate MHKL_MAG_00233 MMJGGJAM_1
GCA_022757785.1 MAG: Lactobacillus mulieris isolate MHKL_MAG_00232 DMFLKFHN_1
GCA_022757825.1 MAG: Lactobacillus mulieris isolate MHKL_MAG_00230 PDCLFPIF_1
GCA_022757845.1 MAG: Lactobacillus crispatus isolate MHKL_MAG_00229 IJFMEILO_1
GCA_022757875.1 MAG: Lactobacillus crispatus isolate MHKL_MAG_00227 GMCDJLLA_1
GCA_022757895.1 MAG: Lactobacillus gasseri isolate MHKL_MAG_00226 PPOGHGMF_1
GCA_022757925.1 MAG: Lactobacillus gasseri isolate MHKL_MAG_00225 NJOLKGIF_1
GCA_022757945.1 MAG: Lactobacillus iners isolate MHKL_MAG_00224 NDEJLBDC_1
GCA_022757995.1 MAG: Lactobacillus gasseri isolate MHKL_MAG_00222 LDIEPCAF_1
GCA_022758065.1 MAG: Lactobacillus jensenii isolate MHKL_MAG_00217 CCOKEBMK_1
GCA_022810665.1 Lactobacillus johnsonii strain 7409N31 
GCA_022811585.1 Lactobacillus helveticus strain SCB0641 
GCA_022832535.1 Lactobacillus kefiranofaciens strain SCB2517 g30_
GCA_022832545.1 Lactobacillus helveticus strain SCB643 SCB643_
GCA_022833865.1 Lactobacillus helveticus AHU1049 
GCA_023006605.1 Lactobacillus delbrueckii ssp bulgaricus strain ST7 NODE_101_length_58073_cov_35.744045
GCA_023204995.1 Lactobacillus delbrueckii ssp bulgaricus strain VHProbi R03 
GCA_023205755.1 Lactobacillus delbrueckii ssp bulgaricus strain LDB-C1 
GCA_023483905.1 Lactobacillus johnsonii strain PH-2 NODE_10_length_420_cov_17.169096
GCA_023523445.1 Lactobacillus amylovorus strain S1 
GCA_023614485.1 Lactobacillus helveticus strain BIM B-461 G 
GCA_023674385.1 Lactobacillus kefiranofaciens ssp kefirgranum strain HL1 
GCA_023674405.1 Lactobacillus kefiranofaciens ssp kefirgranum strain M1 
GCA_024103845.1 MAG: Lactobacillus sp. isolate F5-bin5 NODE_100_length_4080_cov_4.221084
GCA_024103865.1 MAG: Lactobacillus sp. isolate F5-bin4 NODE_105_length_4912_cov_27.922792
GCA_024103995.1 MAG: Lactobacillus sp. isolate F5-bin1 NODE_10_length_70509_cov_7.298912
GCA_024104005.1 MAG: Lactobacillus sp. isolate F4-bin2 NODE_10_length_73492_cov_5.208241
GCA_024104035.1 MAG: Lactobacillus sp. isolate F5-bin3 NODE_10_length_68252_cov_51.827192
GCA_024104055.1 MAG: Lactobacillus sp. isolate F4-bin1 NODE_10_length_50597_cov_8.720645
GCA_024104095.1 MAG: Lactobacillus sp. isolate F5-bin2 NODE_10_length_95459_cov_14.114183
GCA_024218715.1 Lactobacillus acidophilus strain SSLB4 
GCA_900094785.1 Lactobacillus apis strain R-53131 
GCA_900103655.1 Lactobacillus kefiranofaciens strain ATCC 43761 
GCA_900112665.1 Lactobacillus bombicola strain R-53102 
GCA_900196735.1 Lactobacillus delbrueckii ssp bulgaricus isolate Lactobacillus bulgaricus ACA-DC 87 
GCA_900322585.1 Lactobacillus delbrueckii ssp lactis isolate Lactobacillus delbrueckii ssp lactis1 
GCA_900636895.1 Lactobacillus paragasseri strain NCTC13720 
GCA_902362355.1 Lactobacillus johnsonii isolate MGYG-HGUT-00008 
GCA_902363955.1 Lactobacillus amylovorus isolate MGYG-HGUT-00161 
GCA_902374155.1 Lactobacillus ultunensis isolate MGYG-HGUT-01335 
GCA_902374335.1 Lactobacillus delbrueckii isolate MGYG-HGUT-01369 
GCA_902374445.1 Lactobacillus iners isolate MGYG-HGUT-01383 
GCA_902386305.1 Lactobacillus hominis isolate MGYG-HGUT-02360 
GCA_902386525.1 Lactobacillus acidophilus isolate MGYG-HGUT-02379 
GCA_902386585.1 Lactobacillus helveticus isolate MGYG-HGUT-02384 
GCA_902386655.1 Lactobacillus gasseri isolate MGYG-HGUT-02387 
GCA_902399865.1 Lactobacillus gasseri isolate MGYG-HGUT-03690 
GCA_903789575.1 uncultured Lactobacillus sp. isolate UMB00017 
GCA_903789695.1 uncultured Lactobacillus sp. isolate UMB00041 
GCA_903789705.1 uncultured Lactobacillus sp. isolate UMB00015 
GCA_904373215.1 uncultured Lactobacillus sp. isolate Chicken_10_mag_2 
GCA_904373275.1 uncultured Lactobacillus sp. isolate Chicken_1_mag_75 
GCA_904373365.1 Lactobacillus crispatus isolate Chicken_10_mag_157 
GCA_904376875.1 Lactobacillus gallinarum isolate Chicken_14_mag_96 
GCA_904376895.1 Lactobacillus crispatus isolate Chicken_14_mag_17 
GCA_904382375.1 Lactobacillus crispatus isolate Chicken_19_mag_104 
GCA_904390875.1 Lactobacillus johnsonii isolate Chicken_6_mag_125 
GCA_904418865.1 uncultured Lactobacillus sp. isolate Chicken_10_mag_88 
GCA_904419345.1 uncultured Lactobacillus sp. isolate Chicken_14_mag_22 
GCA_904419645.1 Lactobacillus gallinarum isolate Chicken_20_mag_156 
GCA_904419865.1 uncultured Lactobacillus sp. isolate Chicken_7_mag_102 
GCA_904419885.1 Lactobacillus crispatus isolate Chicken_6_mag_147 
GCA_910574115.1 Lactobacillus intestinalis isolate 9.LIYmh 
GCA_910574385.1 Lactobacillus johnsonii isolate A31_23.LJ.DSS 
GCA_910574395.1 Lactobacillus johnsonii isolate A16_ 
GCA_910574655.1 Lactobacillus johnsonii isolate A53_45.LJ.DSS 
GCA_910575535.1 Lactobacillus intestinalis isolate A49_41_LA_DSS 
GCA_910584015.1 TPA_asm: Lactobacillus hominis isolate MGBC122240 
GCA_910587695.1 TPA_asm: uncultured Lactobacillus sp. isolate MGBC161554 
GCA_910589175.1 TPA_asm: uncultured Lactobacillus sp. isolate MGBC162746 
GCA_910589675.1 uncultured Lactobacillus sp. isolate MGBC166701 
GCA_910589725.1 Lactobacillus taiwanensis isolate MGBC167061 
