# Supplementary material for: Genomic insights into habitat adaptation of Lactobacillus species
Source: World J Microbiol Biotechnol. 2025 Feb 4;41(2):61. doi: 10.1007/s11274-025-04275-0 (PMC11790720; doi:10.1007/s11274-025-04275-0)
Supplement: Supplementary file 5 — Supplementary file5 (XLSX 12 KB) [file 11274_2025_4275_MOESM5_ESM.xlsx]

## Sheet: Table_S1
Species	Strain	Size	GC	Niche
Lactobacillus_acetotolerans	LA749	1.68	36.5	Vegetables
Lactobacillus_acidophilus	La-14	1.99	34.7	ATCC
Lactobacillus_agrestimuris	DSM_110155	1.88	34.8	Colection
Lactobacillus_amylolyticus	L5	1.6	38.3	Vegetables
Lactobacillus_amylovorus	GRL1118	1.98	37.99	Vertebrate
Lactobacillus_apis	ESL0185	1.68	37.3	Insect
Lactobacillus_bombicola	H70-3	1.67	34.6	Insect
Lactobacillus_colini	DSM_101872	2.22	35.2	Colection
Lactobacillus_corticis	B40	1.81	42.2	Free living
Lactobacillus_crispatus	DC21.1	2.04	36.97	Vertebrate
Lactobacillus_delbrueckii_subsp_jakobsenii	ZN7a-9	1.73	50.2	Vegetables
Lactobacillus_equicursoris	DSM_19284	2.05	47.7	Vertebrate
Lactobacillus_gallinarum	An153	2.02	36.4	Vertebrate
Lactobacillus_gasseri	BIO6369	1.87	35.1	Vertebrate
Lactobacillus_gigeriorum	DSM_23908	1.91	36.9	Vertebrate
Lactobacillus_hamsteri	DSM_5661	1.84	35.1	Vertebrate
Lactobacillus_helsingborgensis	ESL0183	1.87	36.77	Insect
Lactobacillus_helveticus	SCB643	2.02	36.5	Dairy
Lactobacillus_hominis	DSM_23910	1.93	35.2	Vertebrate
Lactobacillus_huangpiensis	F447	1.9	35.4	Insect
Lactobacillus_iners	LI335	1.36	33.3	Vertebrate
Lactobacillus_intestinalis	DSM_6629	2.04	35.49	Vertebrate
Lactobacillus_jensenii	SNUV360	1.67	34.4	Vertebrate
Lactobacillus_johnsonii	FI9785	1.79	34.44	Unknown
Lactobacillus_kalixensis	DSM_16043	2.08	36.1	Colection
Lactobacillus_kefiranofaciens	1207	2.17	37.58	Dairy
Lactobacillus_kimbladii	Hma2	2.19	36	Insect
Lactobacillus_kitasatonis	DSM_16761	1.91	37.5	Vertebrate
Lactobacillus_kullabergensis	ESL0186	2.02	35.8	Insect
Lactobacillus_laiwuensis	F551-2	2.05	36	Insect
Lactobacillus_leichmannii	JCM_1148	1.82	50.1	Unknown
Lactobacillus_melliventris	Hma8	2.12	35.9	Insect
Lactobacillus_mulieris	UMB0047	1.74	34.2	Vertebrate
Lactobacillus_nasalidis	YZ03	2.36	51.9	Vertebrate
Lactobacillus_panisapium	ESL0416	2.19	37.9	Insect
Lactobacillus_paragasseri	JV-V03	2.03	34.75	Vertebrate
Lactobacillus_pasteurii	DSM_23907	1.9	38.6	Colection
Lactobacillus_porci	178-WT-2B	2.19	51	Vertebrate
Lactobacillus_psittaci	DSM_15354	1.54	35.7	Vertebrate
Lactobacillus_rodentium	DSM_24759	1.52	34	Vertebrate
Lactobacillus_selangorensis	DSM_13344	2.09	46.4	Colection
Lactobacillus_taiwanensis	CLG01	2.04	34.13	Vertebrate
Lactobacillus_terrae	NIBRBAC000499792	1.55	33.1	Unknown
Lactobacillus_ultunensis	Kx293C1	2.25	36.07	Vertebrate
Lactobacillus_xujianguonis	HT111-2	2.29	38	Vertebrate
