# Supplementary material for: Genomic insights into habitat adaptation of Lactobacillus species
Source: World J Microbiol Biotechnol. 2025 Feb 4;41(2):61. doi: 10.1007/s11274-025-04275-0 (PMC11790720; doi:10.1007/s11274-025-04275-0)
Supplement: Supplementary file 6 — Supplementary file6 (XLSX 24 KB) [file 11274_2025_4275_MOESM6_ESM.xlsx]

## Sheet: Sheet1
Genomes
L_acetotolerans_BM-LA14527.fna
L_acetotolerans_CN247.fna
L_acetotolerans_DSM_20749.fna
L_acetotolerans_LA1.fna
L_acetotolerans_LA749.fna
L_acetotolerans_LJ49.fna
L_acetotolerans_NBRC_13120.fna
L_acetotolerans_UBA10580.fna
L_acetotolerans_UBA10954.fna
L_acetotolerans_UBA10993.fna
L_acidophilus_5460.fna
L_acidophilus_ATCC_53544.fna
L_acidophilus_DSM_20079.fna
L_acidophilus_FSI4.fna
L_acidophilus_JBNU_C5.fna
L_acidophilus_KLDS_1.0901.fna
L_acidophilus_L-55.fna
L_acidophilus_LA-G80-111.fna
L_acidophilus_LA1.fna
L_acidophilus_La-14.fna
L_acidophilus_MGYG_HGUT_02379.fna
L_acidophilus_NBIMCC_8242_180.fna
L_acidophilus_NC55.fna
L_acidophilus_NCFM.fna
L_acidophilus_QAULAN51.fna
L_acidophilus_SSLB4.fna
L_acidophilus_YT1.fna
L_acidophilus_s-4.fna
L_amylolyticus_L5.fna
L_amylolyticus_L6.fna
L_amylolyticus_LA664.fna
L_amylovorus_1394N20.fna
L_amylovorus_30SC.fna
L_amylovorus_AF08-3.fna
L_amylovorus_DSM_16698.fna
L_amylovorus_DSM_20531.fna
L_amylovorus_GRL1118.fna
L_amylovorus_GRL_1112.fna
L_amylovorus_JBD401.fna
L_amylovorus_L4.fna
L_amylovorus_MGYG_HGUT_00161.fna
L_amylovorus_MT30.fna
L_amylovorus_PMRA3.fna
L_amylovorus_S1.fna
L_apis_ESL0185.fna
L_apis_R-53131.fna
L_bombicola_BI-4G.fna
L_bombicola_L5-31.fna
L_bombicola_OCC3.fna
L_bombicola_R-53102.fna
L_crispatus_0421_295_1_1_MRS10_S843-bin_1.fna
L_crispatus_0421_295_1_1_MRS11_S423-bin_1.fna
L_crispatus_0421_295_1_1_MRS12_S851-bin_1.fna
L_crispatus_0421_295_1_1_MRS2_S399-bin_1.fna
L_crispatus_0421_295_1_1_MRS3_S803-bin_2.fna
L_crispatus_0421_295_1_1_MRS4_S811-bin_1.fna
L_crispatus_0421_295_1_1_MRS5_S819-bin_2.fna
L_crispatus_0421_295_1_1_MRS6_S407-bin_1.fna
L_crispatus_0421_295_1_2_MRS10_S804-bin_2.fna
L_crispatus_0421_295_1_2_MRS1_S859-bin_1.fna
L_crispatus_0421_295_1_2_MRS2_S772-bin_1.fna
L_crispatus_0421_295_1_2_MRS3_S780-bin_2.fna
L_crispatus_0421_295_1_2_MRS5_S431-bin_1.fna
L_crispatus_0421_295_1_2_MRS6_S438-bin_1.fna
L_crispatus_0421_295_1_2_MRS7_S445-bin_1.fna
L_crispatus_0421_295_1_2_MRS8_S452-bin_1.fna
L_crispatus_0422_293_1_1_MRS10_S408-bin_1.fna
L_crispatus_0795_578_1_1_MRS1_S862-bin_1.fna
L_crispatus_0795_578_1_1_MRS5_S810-bin_1.fna
L_crispatus_0795_578_1_1_MRS6_S818-bin_1.fna
L_crispatus_0795_578_1_1_MRSI8_S902-bin_1.fna
L_crispatus_0872_642_1_1_MRS5_S773-bin_1.fna
L_crispatus_1D.fna
L_crispatus_2029.fna
L_crispatus_233_S810-bin_1.fna
L_crispatus_AB70.fna
L_crispatus_ATCC_33820.fna
L_crispatus_B4.fna
L_crispatus_C037.fna
L_crispatus_C25.fna
L_crispatus_CG-12.fna
L_crispatus_CM2261_MRS3_S774-bin_1.fna
L_crispatus_CM2292_MRS1_S784-bin_1.fna
L_crispatus_CM_A01_S769-bin_1.fna
L_crispatus_CM_A02_S777-bin_1.fna
L_crispatus_CM_A03_S785-bin_1.fna
L_crispatus_CM_A04_S793-bin_1.fna
L_crispatus_CM_A06_S809-bin_1.fna
L_crispatus_CM_A08_S825-bin_2.fna
L_crispatus_CM_B01_S770-bin_1.fna
L_crispatus_CM_B02_S778-bin_1.fna
L_crispatus_CM_B03_S786-bin_1.fna
L_crispatus_CM_B04_S794-bin_1.fna
L_crispatus_CM_B07_S818-bin_1.fna
L_crispatus_CM_B09_S834-bin_1.fna
L_crispatus_CM_B12_S858-bin_1.fna
L_crispatus_CM_C01_S771-bin_1.fna
L_crispatus_CM_C03_S787-bin_2.fna
L_crispatus_CM_C04_S795-bin_1.fna
L_crispatus_CM_C05_S803-bin_1.fna
L_crispatus_CM_C07_S819-bin_2.fna
L_crispatus_CM_D02_S780-bin_1.fna
L_crispatus_CM_D04_S796-bin_1.fna
L_crispatus_CM_D05_S804-bin_1.fna
L_crispatus_CM_D07_S820-bin_2.fna
L_crispatus_CM_D08_S828-bin_2.fna
L_crispatus_CM_D09_S836-bin_1.fna
L_crispatus_CM_D10_S844-bin_2.fna
L_crispatus_CM_D11_S852-bin_1.fna
L_crispatus_CM_E03_S789-bin_1.fna
L_crispatus_CM_E04_S797-bin_1.fna
L_crispatus_CM_E07_S821-bin_1.fna
L_crispatus_CM_E08_S829-bin_1.fna
L_crispatus_CM_E09_S837-bin_2.fna
L_crispatus_CM_E10_S845-bin_1.fna
L_crispatus_CM_F02_S782-bin_2.fna
L_crispatus_CM_F04_S798-bin_1.fna
L_crispatus_CM_F08_S830-bin_1.fna
L_crispatus_CM_F09_S838-bin_1.fna
L_crispatus_CM_F10_S846-bin_1.fna
L_crispatus_CM_G02_S783-bin_1.fna
L_crispatus_CM_G03_S791-bin_2.fna
L_crispatus_CM_G04_S799-bin_2.fna
L_crispatus_CM_G06_S815-bin_2.fna
L_crispatus_CM_G07_S823-bin_1.fna
L_crispatus_CM_G08_S831-bin_2.fna
L_crispatus_CM_G10_S847-bin_1.fna
L_crispatus_CM_G11_S855-bin_1.fna
L_crispatus_CM_G12_S863-bin_1.fna
L_crispatus_CM_H01_S776-bin_1.fna
L_crispatus_CM_H02_S784-bin_1.fna
L_crispatus_CM_H04_S800-bin_1.fna
L_crispatus_CM_H05_S808-bin_2.fna
L_crispatus_CM_H07_S824-bin_1.fna
L_crispatus_CM_H09_S840-bin_1.fna
L_crispatus_CO3MRSI1.fna
L_crispatus_Chicken_10_mag_157.fna
L_crispatus_Chicken_14_mag_17.fna
L_crispatus_Chicken_19_mag_104.fna
L_crispatus_Chicken_6_mag_147.fna
L_crispatus_D31t1_170403_E4.fna
L_crispatus_DC21.1.fna
L_crispatus_DISK12.fna
L_crispatus_DSM_20584.fna
L_crispatus_DSM_29598.fna
L_crispatus_DZD_CM_01_S769-bin_1.fna
L_crispatus_DZD_CM_02_S770-bin_1.fna
L_crispatus_DZD_CM_03_S771-bin_1.fna
L_crispatus_DZD_CM_04_S772-bin_1.fna
L_crispatus_DZD_CM_05_S773-bin_1.fna
L_crispatus_DZD_CM_11_S779-bin_1.fna
L_crispatus_DZD_CM_13_S781-bin_1.fna
L_crispatus_DZD_CM_15_S783-bin_1.fna
L_crispatus_DZD_CM_19_S787-bin_1.fna
L_crispatus_DZD_CM_21_S789-bin_1.fna
L_crispatus_DZD_CM_22_S790-bin_1.fna
L_crispatus_DZD_CM_23_S791-bin_1.fna
L_crispatus_DZD_CM_24_S792-bin_1.fna
L_crispatus_DZD_CM_25_S793-bin_3.fna
L_crispatus_DZD_CM_26_S794-bin_2.fna
L_crispatus_DZD_CM_27_S795-bin_1.fna
L_crispatus_DZD_CM_30_S798-bin_2.fna
L_crispatus_DZD_CM_31_S799-bin_2.fna
L_crispatus_DZD_CM_32_S800-bin_1.fna
L_crispatus_DZD_CM_40_S808-bin_1.fna
L_crispatus_F4_1630_1235_1_CBA14_S224-bin_1-SPLIT.fna
L_crispatus_F4_1630_1235_1_MRS7_S268-bin_1-SPLIT.fna
L_crispatus_FDAARGOS_743.fna
L_crispatus_JKR_P1_01_A01_S673_001-bin_1.fna
L_crispatus_JKR_P1_03_C01_S675_001-bin_1.fna
L_crispatus_JKR_P1_05_E01_S677_001-bin_1.fna
L_crispatus_JKR_P1_06_F01_S678_001-bin_1.fna
L_crispatus_JKR_P1_07_G01_S679_001-bin_1.fna
L_crispatus_JKR_P1_08_H01_S680_001-bin_1.fna
L_crispatus_JKR_P1_09_A02_S681_001-bin_1.fna
L_crispatus_JKR_P1_11_C02_S683_001-bin_1.fna
L_crispatus_JKR_P1_14_F02_S686_001-bin_1.fna
L_crispatus_JKR_P1_15_G02_S687_001-bin_1.fna
L_crispatus_KT-11.fna
L_crispatus_Lc116.fna
L_crispatus_Lc1226.fna
L_crispatus_Lc1700.fna
L_crispatus_MHKL_MAG_00003.fna
L_crispatus_MHKL_MAG_00008.fna
L_crispatus_MHKL_MAG_00009.fna
L_crispatus_MHKL_MAG_00010.fna
L_crispatus_MHKL_MAG_00013.fna
L_crispatus_MHKL_MAG_00015.fna
L_crispatus_MHKL_MAG_00017.fna
L_crispatus_MHKL_MAG_00025.fna
L_crispatus_MHKL_MAG_00026.fna
L_crispatus_MHKL_MAG_00027.fna
L_crispatus_MHKL_MAG_00029.fna
L_crispatus_MHKL_MAG_00030.fna
L_crispatus_MHKL_MAG_00033.fna
L_crispatus_MHKL_MAG_00034.fna
L_crispatus_MHKL_MAG_00035.fna
L_crispatus_MHKL_MAG_00036.fna
L_crispatus_MHKL_MAG_00043.fna
L_crispatus_MHKL_MAG_00044.fna
L_crispatus_MHKL_MAG_00050.fna
L_crispatus_MHKL_MAG_00053.fna
L_crispatus_MHKL_MAG_00057.fna
L_crispatus_MHKL_MAG_00065.fna
L_crispatus_MHKL_MAG_00066.fna
L_crispatus_MHKL_MAG_00070.fna
L_crispatus_MHKL_MAG_00073.fna
L_crispatus_MHKL_MAG_00075.fna
L_crispatus_MHKL_MAG_00076.fna
L_crispatus_MHKL_MAG_00083.fna
L_crispatus_MHKL_MAG_00087.fna
L_crispatus_MHKL_MAG_00091.fna
L_crispatus_MHKL_MAG_00095.fna
L_crispatus_MHKL_MAG_00097.fna
L_crispatus_MHKL_MAG_00107.fna
L_crispatus_MHKL_MAG_00115.fna
L_crispatus_MHKL_MAG_00118.fna
L_crispatus_MHKL_MAG_00119.fna
L_crispatus_MHKL_MAG_00120.fna
L_crispatus_MHKL_MAG_00121.fna
L_crispatus_MHKL_MAG_00122.fna
L_crispatus_MHKL_MAG_00125.fna
L_crispatus_MHKL_MAG_00141.fna
L_crispatus_MHKL_MAG_00143.fna
L_crispatus_MHKL_MAG_00146.fna
L_crispatus_MHKL_MAG_00148.fna
L_crispatus_MHKL_MAG_00153.fna
L_crispatus_MHKL_MAG_00157.fna
L_crispatus_MHKL_MAG_00159.fna
L_crispatus_MHKL_MAG_00161.fna
L_crispatus_MHKL_MAG_00166.fna
L_crispatus_MHKL_MAG_00167.fna
L_crispatus_MHKL_MAG_00170.fna
L_crispatus_MHKL_MAG_00171.fna
L_crispatus_MHKL_MAG_00172.fna
L_crispatus_MHKL_MAG_00174.fna
L_crispatus_MHKL_MAG_00187.fna
L_crispatus_MHKL_MAG_00189.fna
L_crispatus_MHKL_MAG_00205.fna
L_crispatus_MHKL_MAG_00227.fna
L_crispatus_MHKL_MAG_00229.fna
L_crispatus_MHKL_MAG_00235.fna
L_crispatus_MHKL_MAG_00244.fna
L_crispatus_MHKL_MAG_00248.fna
L_crispatus_MHKL_MAG_00258.fna
L_crispatus_MHKL_MAG_00264.fna
L_crispatus_MHKL_MAG_00266.fna
L_crispatus_MHKL_MAG_00268.fna
L_crispatus_MHKL_MAG_00272.fna
L_crispatus_MHKL_MAG_00278.fna
L_crispatus_MHKL_MAG_00290.fna
L_crispatus_MHKL_MAG_00304.fna
L_crispatus_MHKL_MAG_00316.fna
L_crispatus_MHKL_MAG_00318.fna
L_crispatus_MHKL_MAG_00335.fna
L_crispatus_MHKL_MAG_00340.fna
L_crispatus_MHKL_MAG_00341.fna
L_crispatus_MHKL_MAG_00342.fna
L_crispatus_Mitchell_12_29_17_A05_S609-bin_1.fna
L_crispatus_Mitchell_12_29_17_A06_S617-bin_1.fna
L_crispatus_Mitchell_12_29_17_B05_S610-bin_1.fna
L_crispatus_Mitchell_12_29_17_B07_S626-bin_1.fna
L_crispatus_Mitchell_12_29_17_C03_S595-bin_1.fna
L_crispatus_Mitchell_12_29_17_C04_S603-bin_1.fna
L_crispatus_Mitchell_12_29_17_C05_S611-bin_1.fna
L_crispatus_Mitchell_12_29_17_C07_S627-bin_2.fna
L_crispatus_Mitchell_12_29_17_E06_S621-bin_1.fna
L_crispatus_Mitchell_12_29_17_E07_S629-bin_2.fna
L_crispatus_Mitchell_12_29_17_F06_S622-bin_1.fna
L_crispatus_Mitchell_12_29_17_G06_S623-bin_1.fna
L_crispatus_Mitchell_12_29_17_H06_S624-bin_1.fna
L_crispatus_Mitchell_12_29_17_H07_S632-bin_1.fna
L_crispatus_NCK1351.fna
L_crispatus_PMC201.fna
L_crispatus_PRL2021.fna
L_crispatus_RL02.fna
L_crispatus_RL05.fna
L_crispatus_RL09.fna
L_crispatus_RL10.fna
L_crispatus_RL11.fna
L_crispatus_RL14.fna
L_crispatus_RL15.fna
L_crispatus_RL19.fna
L_crispatus_RL20.fna
L_crispatus_RL21.fna
L_crispatus_RL24.fna
L_crispatus_RL25.fna
L_crispatus_RL26.fna
L_crispatus_RL27.fna
L_crispatus_RL28.fna
L_crispatus_ST1.fna
L_crispatus_UBLCp-01.fna
L_crispatus_UMB0040.fna
L_crispatus_UMB0044.fna
L_crispatus_UMB0054.fna
L_crispatus_UMB0085.fna
L_crispatus_UMB0803.fna
L_crispatus_UMB1398.fna
L_crispatus_UMNLC1.fna
L_crispatus_UMNLC11.fna
L_crispatus_UMNLC12.fna
L_crispatus_UMNLC13.fna
L_crispatus_UMNLC14.fna
L_crispatus_UMNLC15.fna
L_crispatus_UMNLC16.fna
L_crispatus_UMNLC18.fna
L_crispatus_UMNLC19.fna
L_crispatus_UMNLC20.fna
L_crispatus_UMNLC21.fna
L_crispatus_UMNLC22.fna
L_crispatus_UMNLC23.fna
L_crispatus_UMNLC24.fna
L_crispatus_UMNLC25.fna
L_crispatus_UMNLC3.fna
L_crispatus_UMNLC6.fna
L_crispatus_UMNLC8.fna
L_crispatus_VMC1.fna
L_crispatus_VMC2.fna
L_crispatus_VMC5.fna
L_crispatus_lc31.fna
L_crispatus_lc83.fna
L_delbrueckii_L10.fna
L_delbrueckii_ME-782.fna
L_delbrueckii_ME-783.fna
L_delbrueckii_ME-785.fna
L_delbrueckii_ME-786.fna
L_delbrueckii_ME-787.fna
L_delbrueckii_ME-788.fna
L_delbrueckii_ME-789.fna
L_delbrueckii_ME-790.fna
L_delbrueckii_ME-791.fna
L_delbrueckii_ME-792.fna
L_delbrueckii_ME-793.fna
L_delbrueckii_ME-795.fna
L_delbrueckii_ME-796.fna
L_delbrueckii_ME-797.fna
L_delbrueckii_ME-798.fna
L_delbrueckii_ME-800.fna
L_delbrueckii_ME-801.fna
L_delbrueckii_ME-802.fna
L_delbrueckii_ME-803.fna
L_delbrueckii_ME-804.fna
L_delbrueckii_ME-805.fna
L_delbrueckii_ME-806.fna
L_delbrueckii_ME-807.fna
L_delbrueckii_MGYG_HGUT_01369.fna
L_delbrueckii_P3MRA.fna
L_delbrueckii_QAULDN14.fna
L_delbrueckii_QAULDN61.fna
L_delbrueckii_TS1-06.fna
L_delbrueckii_UMB0003.fna
L_delbrueckii_subsp_bulgaricus_ACA_DC_87.fna
L_delbrueckii_subsp_bulgaricus_ATCC_11842.fna
L_delbrueckii_subsp_bulgaricus_ATCC_BAA-365.fna
L_delbrueckii_subsp_bulgaricus_CBC-LB69.fna
L_delbrueckii_subsp_bulgaricus_CBC-LB8.fna
L_delbrueckii_subsp_bulgaricus_CIRM_BIA_1376.fna
L_delbrueckii_subsp_bulgaricus_CIRM_BIA_1381.fna
L_delbrueckii_subsp_bulgaricus_CIRM_BIA_1579.fna
L_delbrueckii_subsp_bulgaricus_CIRM_BIA_1614.fna
L_delbrueckii_subsp_bulgaricus_CIRM_BIA_1623.fna
L_delbrueckii_subsp_bulgaricus_CIRM_BIA_2159.fna
L_delbrueckii_subsp_bulgaricus_CIRM_BIA_860.fna
L_delbrueckii_subsp_bulgaricus_CIRM_BIA_864.fna
L_delbrueckii_subsp_bulgaricus_CIRM_BIA_905.fna
L_delbrueckii_subsp_bulgaricus_CIRM_BIA_906.fna
L_delbrueckii_subsp_bulgaricus_DSM_20080.fna
L_delbrueckii_subsp_bulgaricus_DSM_20081.fna
L_delbrueckii_subsp_bulgaricus_FAM_22166.fna
L_delbrueckii_subsp_bulgaricus_KLDS1.0207.fna
L_delbrueckii_subsp_bulgaricus_KLDS1.1011.fna
L_delbrueckii_subsp_bulgaricus_KW14_3.fna
L_delbrueckii_subsp_bulgaricus_L99.fna
L_delbrueckii_subsp_bulgaricus_LBPUFSC001.fna
L_delbrueckii_subsp_bulgaricus_LDB-C1.fna
L_delbrueckii_subsp_bulgaricus_LJJ.fna
L_delbrueckii_subsp_bulgaricus_Lb1-GS-1.fna
L_delbrueckii_subsp_bulgaricus_MBT_92059.fna
L_delbrueckii_subsp_bulgaricus_MN-BM-F01.fna
L_delbrueckii_subsp_bulgaricus_NBIMCC_8244_187.fna
L_delbrueckii_subsp_bulgaricus_ND02.fna
L_delbrueckii_subsp_bulgaricus_ND04.fna
L_delbrueckii_subsp_bulgaricus_ST7.fna
L_delbrueckii_subsp_bulgaricus_UBLB01.fna
L_delbrueckii_subsp_bulgaricus_VHProbi_R03.fna
L_delbrueckii_subsp_bulgaricus_YNF-5.fna
L_delbrueckii_subsp_delbrueckii_DSM_20074.fna
L_delbrueckii_subsp_delbrueckii_KCTC_13731.fna
L_delbrueckii_subsp_delbrueckii_NBRC_3202.fna
L_delbrueckii_subsp_delbrueckii_TUA4408L.fna
L_delbrueckii_subsp_indicus_DSM_15996.fna
L_delbrueckii_subsp_indicus_JCM_15610.fna
L_delbrueckii_subsp_jakobsenii_DSM_26046.fna
L_delbrueckii_subsp_lactis_1.fna
L_delbrueckii_subsp_lactis_11141.fna
L_delbrueckii_subsp_lactis_11143.fna
L_delbrueckii_subsp_lactis_12105.fna
L_delbrueckii_subsp_lactis_12107.fna
L_delbrueckii_subsp_lactis_12109.fna
L_delbrueckii_subsp_lactis_CIDCA_133.fna
L_delbrueckii_subsp_lactis_CIP_110109.fna
L_delbrueckii_subsp_lactis_CIRM_BIA_1368.fna
L_delbrueckii_subsp_lactis_CIRM_BIA_1374.fna
L_delbrueckii_subsp_lactis_CIRM_BIA_1375.fna
L_delbrueckii_subsp_lactis_CIRM_BIA_225.fna
L_delbrueckii_subsp_lactis_CIRM_BIA_229.fna
L_delbrueckii_subsp_lactis_CIRM_BIA_230.fna
L_delbrueckii_subsp_lactis_CIRM_BIA_233.fna
L_delbrueckii_subsp_lactis_CIRM_BIA_234.fna
L_delbrueckii_subsp_lactis_CIRM_BIA_265.fna
L_delbrueckii_subsp_lactis_CIRM_BIA_267.fna
L_delbrueckii_subsp_lactis_CIRM_BIA_269.fna
L_delbrueckii_subsp_lactis_DSM_20072.fna
L_delbrueckii_subsp_lactis_DSM_20073.fna
L_delbrueckii_subsp_lactis_DSM_20076.fna
L_delbrueckii_subsp_lactis_FAM_10983.fna
L_delbrueckii_subsp_lactis_FAM_1200.fna
L_delbrueckii_subsp_lactis_FAM_12062.fna
L_delbrueckii_subsp_lactis_FAM_12107.fna
L_delbrueckii_subsp_lactis_FAM_12109.fna
L_delbrueckii_subsp_lactis_FAM_18834.fna
L_delbrueckii_subsp_lactis_FAM_19994.fna
L_delbrueckii_subsp_lactis_FAM_20408.fna
L_delbrueckii_subsp_lactis_FAM_20544.fna
L_delbrueckii_subsp_lactis_FAM_21748.fna
L_delbrueckii_subsp_lactis_FAM_21753.fna
L_delbrueckii_subsp_lactis_FAM_21755.fna
L_delbrueckii_subsp_lactis_FAM_21783.fna
L_delbrueckii_subsp_lactis_FAM_21784.fna
L_delbrueckii_subsp_lactis_FAM_22091.fna
L_delbrueckii_subsp_lactis_FAM_22093.fna
L_delbrueckii_subsp_lactis_FAM_24199.fna
L_delbrueckii_subsp_lactis_FAM_24847.fna
L_delbrueckii_subsp_lactis_FAM_24848.fna
L_delbrueckii_subsp_lactis_FAM_24849.fna
L_delbrueckii_subsp_lactis_FAM_24850.fna
L_delbrueckii_subsp_lactis_FAM_24851.fna
L_delbrueckii_subsp_lactis_FAM_24852.fna
L_delbrueckii_subsp_lactis_KCCM_34717.fna
L_delbrueckii_subsp_lactis_KCTC_3034.fna
L_delbrueckii_subsp_lactis_KCTC_3035.fna
L_delbrueckii_subsp_lactis_MAG_rmk202_ldel.fna
L_delbrueckii_subsp_lactis_NBIMCC_8250_182.fna
L_delbrueckii_subsp_lactis_NCIMB_700280.fna
L_delbrueckii_subsp_lactis_NCIMB_700820.fna
L_delbrueckii_subsp_lactis_NCIMB_700860.fna
L_delbrueckii_subsp_lactis_NCIMB_701040.fna
L_delbrueckii_subsp_lactis_NCIMB_702467.fna
L_delbrueckii_subsp_lactis_NCIMB_702468.fna
L_delbrueckii_subsp_lactis_NCIMB_702469.fna
L_delbrueckii_subsp_lactis_NCIMB_8140.fna
L_delbrueckii_subsp_lactis_NCIMB_8183.fna
L_delbrueckii_subsp_lactis_NCIMB_8882.fna
L_delbrueckii_subsp_lactis_NCIMB_8964.fna
L_delbrueckii_subsp_lactis_NWC_1_2.fna
L_delbrueckii_subsp_sunkii_CIP_101810.fna
L_delbrueckii_subsp_sunkii_CIRM_BIA_266.fna
L_delbrueckii_subsp_sunkii_JCM_17838.fna
L_delbrueckii_subsp_sunkii_NRIC_0766.fna
L_delbrueckii_subsp_sunkii_NRIC_0767.fna
L_equicursoris_DSM_19284.fna
L_gallinarum_Chicken_14_mag_96.fna
L_gallinarum_Chicken_20_mag_156.fna
L_gallinarum_DSM_10532.fna
L_gallinarum_HFD4.fna
L_gasseri_1001175B_160314_D8.fna
L_gasseri_1001175st1_D8.fna
L_gasseri_1001285H_161024_C10.fna
L_gasseri_2016.fna
L_gasseri_497_LGAS.fna
L_gasseri_4M13.fna
L_gasseri_770_LJOH.fna
L_gasseri_AL3.fna
L_gasseri_AL5.fna
L_gasseri_ATCC_33323.fna
L_gasseri_CM2267_MRS2_S780-bin_1.fna
L_gasseri_DSM_14869.fna
L_gasseri_EJL.fna
L_gasseri_HL20.fna
L_gasseri_HL70.fna
L_gasseri_HL75.fna
L_gasseri_L5.fna
L_gasseri_Lg1199.fna
L_gasseri_Lg1266.fna
L_gasseri_Lg637.fna
L_gasseri_MGYG_HGUT_02387.fna
L_gasseri_MGYG_HGUT_03690.fna
L_gasseri_MHKL_MAG_00006.fna
L_gasseri_MHKL_MAG_00040.fna
L_gasseri_MHKL_MAG_00042.fna
L_gasseri_MHKL_MAG_00045.fna
L_gasseri_MHKL_MAG_00047.fna
L_gasseri_MHKL_MAG_00061.fna
L_gasseri_MHKL_MAG_00071.fna
L_gasseri_MHKL_MAG_00085.fna
L_gasseri_MHKL_MAG_00104.fna
L_gasseri_MHKL_MAG_00126.fna
L_gasseri_MHKL_MAG_00191.fna
L_gasseri_MHKL_MAG_00194.fna
L_gasseri_MHKL_MAG_00195.fna
L_gasseri_MHKL_MAG_00197.fna
L_gasseri_MHKL_MAG_00222.fna
L_gasseri_MHKL_MAG_00225.fna
L_gasseri_MHKL_MAG_00226.fna
L_gasseri_MHKL_MAG_00239.fna
L_gasseri_MHKL_MAG_00249.fna
L_gasseri_MHKL_MAG_00267.fna
L_gasseri_MHKL_MAG_00273.fna
L_gasseri_MHKL_MAG_00277.fna
L_gasseri_MHKL_MAG_00294.fna
L_gasseri_MHKL_MAG_00323.fna
L_gasseri_MHKL_MAG_00324.fna
L_gasseri_MHKL_MAG_00337.fna
L_gasseri_TF08-1.fna
L_gasseri_UMB0607.fna
L_gasseri_UMB0670.fna
L_gasseri_UMB3077.fna
L_hamsteri_DSM_5661.fna
L_helsingborgensis_ESL0183.fna
L_helveticus_AHU1049.fna
L_helveticus_ATCC_12046.fna
L_helveticus_BIM_B-461_G.fna
L_helveticus_CAUH18.fna
L_helveticus_CGMCC_1.1877.fna
L_helveticus_CNRZ32.fna
L_helveticus_D75.fna
L_helveticus_D76.fna
L_helveticus_DLBSA201.fna
L_helveticus_DLBSA202.fna
L_helveticus_DPC_4571.fna
L_helveticus_FAM13019.fna
L_helveticus_FAM1450.fna
L_helveticus_FAM19188.fna
L_helveticus_FAM21493.fna
L_helveticus_FAM22076.fna
L_helveticus_FAM22155.fna
L_helveticus_FAM23285.fna
L_helveticus_FAM8105.fna
L_helveticus_FAM8106.fna
L_helveticus_FAM8627.fna
L_helveticus_H10.fna
L_helveticus_H9.fna
L_helveticus_IDCC3801.fna
L_helveticus_IMAU10029.fna
L_helveticus_IMAU10031.fna
L_helveticus_IMAU10033.fna
L_helveticus_IMAU10049.fna
L_helveticus_IMAU10142.fna
L_helveticus_IMAU10149.fna
L_helveticus_IMAU20035.fna
L_helveticus_IMAU20062.fna
L_helveticus_IMAU20067.fna
L_helveticus_IMAU20078.fna
L_helveticus_IMAU30002.fna
L_helveticus_IMAU30003.fna
L_helveticus_IMAU30005.fna
L_helveticus_IMAU30014.fna
L_helveticus_IMAU30023.fna
L_helveticus_IMAU30025.fna
L_helveticus_IMAU30028.fna
L_helveticus_IMAU30034.fna
L_helveticus_IMAU30035.fna
L_helveticus_IMAU30038.fna
L_helveticus_IMAU30040.fna
L_helveticus_IMAU30044.fna
L_helveticus_IMAU30046.fna
L_helveticus_IMAU30049.fna
L_helveticus_IMAU30056.fna
L_helveticus_IMAU30077.fna
L_helveticus_IMAU30078.fna
L_helveticus_IMAU30094.fna
L_helveticus_IMAU30109.fna
L_helveticus_IMAU30115.fna
L_helveticus_IMAU30120.fna
L_helveticus_IMAU30132.fna
L_helveticus_IMAU30143.fna
L_helveticus_IMAU30156.fna
L_helveticus_IMAU40088.fna
L_helveticus_IMAU40093.fna
L_helveticus_IMAU50011.fna
L_helveticus_IMAU50013.fna
L_helveticus_IMAU50019.fna
L_helveticus_IMAU50022.fna
L_helveticus_IMAU50024.fna
L_helveticus_IMAU50064.fna
L_helveticus_IMAU50079.fna
L_helveticus_IMAU50091.fna
L_helveticus_IMAU50151.fna
L_helveticus_IMAU60066.fna
L_helveticus_IMAU60117.fna
L_helveticus_IMAU60201.fna
L_helveticus_IMAU60204.fna
L_helveticus_IMAU60206.fna
L_helveticus_IMAU60210.fna
L_helveticus_IMAU60211.fna
L_helveticus_IMAU60212.fna
L_helveticus_IMAU60227.fna
L_helveticus_IMAU70168.fna
L_helveticus_IMAU80622.fna
L_helveticus_IMAU80627.fna
L_helveticus_IMAU80668.fna
L_helveticus_IMAU80756.fna
L_helveticus_JCM_1004.fna
L_helveticus_KLDS1.8701.fna
L_helveticus_LH2020.fna
L_helveticus_LH5.fna
L_helveticus_LH99.fna
L_helveticus_LZ-R-5.fna
L_helveticus_M92.fna
L_helveticus_MB2-1.fna
L_helveticus_MGYG_HGUT_02384.fna
L_helveticus_NBIMCC_8269_179.fna
L_helveticus_NWC_2_3.fna
L_helveticus_NWC_2_4.fna
L_helveticus_R0052.fna
L_helveticus_SCB0641.fna
L_helveticus_SCB643.fna
L_helveticus_TK-J7A.fna
L_helveticus_UC1035.fna
L_helveticus_UC1267.fna
L_helveticus_UC1275.fna
L_helveticus_UC1285.fna
L_helveticus_XZNQ.fna
L_hominis_DSM_23910.fna
L_hominis_MGBC122240.fna
L_hominis_MGYG_HGUT_02360.fna
L_iners_0809_588_1_1_MRSI1_rep1_S852-bin_1.fna
L_iners_0809_588_1_1_MRSI1_rep2_S858-bin_1.fna
L_iners_0861_630_1_1_CBA2_S808-bin_1.fna
L_iners_0861_630_1_1_CBA7_S775-bin_1.fna
L_iners_0861_630_1_1_MRSI1_rep1_S851-bin_2.fna
L_iners_0861_630_1_1_MRSI1_rep2_S857-bin_3.fna
L_iners_0861_630_1_1_MRSI1_rep3_S863-bin_3.fna
L_iners_0861_630_1_1_MRSIHK1_S846-bin_2.fna
L_iners_0998_735_1_CBA_89B_S798-bin_1.fna
L_iners_0998_735_1_CBA_89C_S799-bin_1.fna
L_iners_0998_735_1_CBA_90B_S800-bin_1.fna
L_iners_0998_735_1_CBA_90C_S801-bin_1.fna
L_iners_0998_735_1_CBA_90D_S802-bin_1.fna
L_iners_A2_UP11_143_D_S143-bin_1-SPLIT.fna
L_iners_ATCC_55195_S809-bin_1.fna
L_iners_ATCC_55195_rep2_S854-bin_2.fna
L_iners_ATCC_55195_rep3_S860-bin_2.fna
L_iners_C0011D1.fna
L_iners_C0059G1.fna
L_iners_C0094A1.fna
L_iners_C0210C1.fna
L_iners_C0254C1.fna
L_iners_C0322A1.fna
L_iners_DZD_CM_41_S809-bin_1.fna
L_iners_E2_1697_1278_1_BDMRSCQ11_S183-bin_1-SPLIT.fna
L_iners_E2_1697_1278_1_BDMRSCQ5_S184-bin_2-SPLIT.fna
L_iners_E2_1697_1278_1_CBA1_S151-bin_1-SPLIT.fna
L_iners_E2_1697_1278_1_CBA2_S163-bin_2-SPLIT.fna
L_iners_E2_1697_1278_1_CBA3_S152-bin_3-SPLIT.fna
L_iners_E3_1733_1310_1_BDMRSCQ4_S153-bin_2-SPLIT.fna
L_iners_E3_1733_1310_1_CBA2_S174-bin_1-SPLIT.fna
L_iners_E4_1683_1263_1_CBA1_S108-bin_2-SPLIT.fna
L_iners_E4_1683_1263_1_CBA2_S186-bin_1-SPLIT.fna
L_iners_E5_1732_1307_1_BDMRSCQ11_S287-bin_1-SPLIT.fna
L_iners_E5_1732_1307_1_BDMRSCQ12_S286-bin_1-SPLIT.fna
L_iners_E5_1732_1307_1_BDMRSCQ4_S280-bin_2-SPLIT.fna
L_iners_F2_1463_1084_3_CBA12_S285-bin_1-SPLIT.fna
L_iners_F2_1463_1084_3_CBA4_S277-bin_2-SPLIT.fna
L_iners_F2_1463_1084_3_CBA4_S277-bin_4-SPLIT.fna
L_iners_F3_1503_1114_2_CBA9_S250-bin_2-SPLIT.fna
L_iners_F4_1630_1235_1_MRS12_S197-bin_2-SPLIT.fna
L_iners_JKR_12_29_17_A02_rep1_S849-bin_1.fna
L_iners_JKR_12_29_17_A02_rep2_S855-bin_1.fna
L_iners_JKR_12_29_17_A02_rep3_S861-bin_1.fna
L_iners_JKR_12_29_17_D06_S716-bin_1.fna
L_iners_JKR_12_29_17_D06_rep1_S850-bin_1.fna
L_iners_JKR_12_29_17_D06_rep3_S862-bin_1.fna
L_iners_JKR_P1_89_A12_S761_001-bin_1.fna
L_iners_JKR_P1_89_A12_rep1_S847-bin_1.fna
L_iners_JKR_P1_89_A12_rep3_S859-bin_1.fna
L_iners_LI335.fna
L_iners_MGYG_HGUT_01383.fna
L_iners_MHKL_MAG_00001.fna
L_iners_MHKL_MAG_00007.fna
L_iners_MHKL_MAG_00014.fna
L_iners_MHKL_MAG_00016.fna
L_iners_MHKL_MAG_00022.fna
L_iners_MHKL_MAG_00031.fna
L_iners_MHKL_MAG_00032.fna
L_iners_MHKL_MAG_00039.fna
L_iners_MHKL_MAG_00046.fna
L_iners_MHKL_MAG_00049.fna
L_iners_MHKL_MAG_00051.fna
L_iners_MHKL_MAG_00052.fna
L_iners_MHKL_MAG_00054.fna
L_iners_MHKL_MAG_00056.fna
L_iners_MHKL_MAG_00058.fna
L_iners_MHKL_MAG_00062.fna
L_iners_MHKL_MAG_00063.fna
L_iners_MHKL_MAG_00064.fna
L_iners_MHKL_MAG_00077.fna
L_iners_MHKL_MAG_00079.fna
L_iners_MHKL_MAG_00081.fna
L_iners_MHKL_MAG_00086.fna
L_iners_MHKL_MAG_00090.fna
L_iners_MHKL_MAG_00099.fna
L_iners_MHKL_MAG_00100.fna
L_iners_MHKL_MAG_00101.fna
L_iners_MHKL_MAG_00103.fna
L_iners_MHKL_MAG_00105.fna
L_iners_MHKL_MAG_00111.fna
L_iners_MHKL_MAG_00116.fna
L_iners_MHKL_MAG_00117.fna
L_iners_MHKL_MAG_00123.fna
L_iners_MHKL_MAG_00124.fna
L_iners_MHKL_MAG_00127.fna
L_iners_MHKL_MAG_00128.fna
L_iners_MHKL_MAG_00129.fna
L_iners_MHKL_MAG_00130.fna
L_iners_MHKL_MAG_00131.fna
L_iners_MHKL_MAG_00132.fna
L_iners_MHKL_MAG_00133.fna
L_iners_MHKL_MAG_00134.fna
L_iners_MHKL_MAG_00135.fna
L_iners_MHKL_MAG_00136.fna
L_iners_MHKL_MAG_00137.fna
L_iners_MHKL_MAG_00154.fna
L_iners_MHKL_MAG_00155.fna
L_iners_MHKL_MAG_00175.fna
L_iners_MHKL_MAG_00177.fna
L_iners_MHKL_MAG_00178.fna
L_iners_MHKL_MAG_00179.fna
L_iners_MHKL_MAG_00180.fna
L_iners_MHKL_MAG_00181.fna
L_iners_MHKL_MAG_00182.fna
L_iners_MHKL_MAG_00184.fna
L_iners_MHKL_MAG_00186.fna
L_iners_MHKL_MAG_00198.fna
L_iners_MHKL_MAG_00199.fna
L_iners_MHKL_MAG_00200.fna
L_iners_MHKL_MAG_00201.fna
L_iners_MHKL_MAG_00202.fna
L_iners_MHKL_MAG_00208.fna
L_iners_MHKL_MAG_00209.fna
L_iners_MHKL_MAG_00211.fna
L_iners_MHKL_MAG_00212.fna
L_iners_MHKL_MAG_00213.fna
L_iners_MHKL_MAG_00214.fna
L_iners_MHKL_MAG_00215.fna
L_iners_MHKL_MAG_00216.fna
L_iners_MHKL_MAG_00224.fna
L_iners_MHKL_MAG_00233.fna
L_iners_MHKL_MAG_00241.fna
L_iners_MHKL_MAG_00242.fna
L_iners_MHKL_MAG_00255.fna
L_iners_MHKL_MAG_00257.fna
L_iners_MHKL_MAG_00262.fna
L_iners_MHKL_MAG_00263.fna
L_iners_MHKL_MAG_00269.fna
L_iners_MHKL_MAG_00281.fna
L_iners_MHKL_MAG_00285.fna
L_iners_MHKL_MAG_00286.fna
L_iners_MHKL_MAG_00287.fna
L_iners_MHKL_MAG_00288.fna
L_iners_MHKL_MAG_00298.fna
L_iners_MHKL_MAG_00301.fna
L_iners_MHKL_MAG_00303.fna
L_iners_MHKL_MAG_00320.fna
L_iners_MHKL_MAG_00326.fna
L_iners_MHKL_MAG_00329.fna
L_iners_MHKL_MAG_00331.fna
L_iners_MHKL_MAG_00332.fna
L_iners_MHKL_MAG_00333.fna
L_iners_MHKL_MAG_00336.fna
L_iners_MHKL_MAG_00339.fna
L_iners_UBLI-01.fna
L_iners_UMB0033.fna
L_iners_UMB1051.fna
L_iners_V09VC_S146-bin_2-SPLIT.fna
L_intestinalis_9_LIYmh.fna
L_intestinalis_A49_41_LA_DSS.fna
L_intestinalis_DSM_6629.fna
L_jensenii_0422_293_1_1_MRS1_S459-bin_1.fna
L_jensenii_0422_293_1_1_MRS2_S812-bin_1.fna
L_jensenii_0422_293_1_1_MRS3_S820-bin_1.fna
L_jensenii_0422_293_1_1_MRS4_S828-bin_1.fna
L_jensenii_0422_293_1_1_MRS7_S392-bin_2.fna
L_jensenii_0795_578_1_1_MRS2_S794-bin_1.fna
L_jensenii_0795_578_1_1_MRSIHK10_S795-bin_1.fna
L_jensenii_0795_578_1_1_MRSIHK11_S855-bin_1.fna
L_jensenii_CM2268_MRS4_S783-bin_1.fna
L_jensenii_CM_C09_S835-bin_1.fna
L_jensenii_CM_F11_S854-bin_1.fna
L_jensenii_DSM_20557.fna
L_jensenii_DZD_CM_12_S780-bin_1.fna
L_jensenii_DZD_CM_35_S803-bin_1.fna
L_jensenii_DZD_CM_36_S804-bin_1.fna
L_jensenii_DZD_CM_38_S806-bin_1.fna
L_jensenii_F4_1630_1235_1_CBA2_S235-bin_1-SPLIT.fna
L_jensenii_FDAARGOS_749.fna
L_jensenii_JKR_P1_88_H11_S760_001-bin_1.fna
L_jensenii_MHKL_MAG_00005.fna
L_jensenii_MHKL_MAG_00012.fna
L_jensenii_MHKL_MAG_00018.fna
L_jensenii_MHKL_MAG_00037.fna
L_jensenii_MHKL_MAG_00048.fna
L_jensenii_MHKL_MAG_00059.fna
L_jensenii_MHKL_MAG_00060.fna
L_jensenii_MHKL_MAG_00067.fna
L_jensenii_MHKL_MAG_00069.fna
L_jensenii_MHKL_MAG_00074.fna
L_jensenii_MHKL_MAG_00084.fna
L_jensenii_MHKL_MAG_00096.fna
L_jensenii_MHKL_MAG_00106.fna
L_jensenii_MHKL_MAG_00109.fna
L_jensenii_MHKL_MAG_00113.fna
L_jensenii_MHKL_MAG_00156.fna
L_jensenii_MHKL_MAG_00183.fna
L_jensenii_MHKL_MAG_00217.fna
L_jensenii_MHKL_MAG_00234.fna
L_jensenii_MHKL_MAG_00243.fna
L_jensenii_MHKL_MAG_00245.fna
L_jensenii_MHKL_MAG_00250.fna
L_jensenii_MHKL_MAG_00252.fna
L_jensenii_MHKL_MAG_00256.fna
L_jensenii_MHKL_MAG_00270.fna
L_jensenii_MHKL_MAG_00271.fna
L_jensenii_MHKL_MAG_00296.fna
L_jensenii_MHKL_MAG_00305.fna
L_jensenii_MHKL_MAG_00328.fna
L_jensenii_MHKL_MAG_00330.fna
L_jensenii_MHKL_MAG_00334.fna
L_jensenii_MHKL_MAG_00338.fna
L_jensenii_Mitchell_12_29_17_G03_S599-bin_1.fna
L_jensenii_SNUV360.fna
L_jensenii_UBLJe-01.fna
L_jensenii_UMB0007.fna
L_jensenii_UMB0034.fna
L_jensenii_UMB0037.fna
L_jensenii_UMB0055.fna
L_jensenii_UMB0077.fna
L_jensenii_UMB1165.fna
L_jensenii_UMB1303.fna
L_jensenii_UMB1307.fna
L_jensenii_UMB1355.fna
L_jensenii_UMB8489.fna
L_johnsonii_117a.fna
L_johnsonii_117c.fna
L_johnsonii_117d.fna
L_johnsonii_117k.fna
L_johnsonii_117q.fna
L_johnsonii_117x.fna
L_johnsonii_3DG.fna
L_johnsonii_7409N31.fna
L_johnsonii_A16.fna
L_johnsonii_A31_23_LJ_DSS.fna
L_johnsonii_A53_45_LJ_DSS.fna
L_johnsonii_BS15.fna
L_johnsonii_BSD2780061687_150420_B4.fna
L_johnsonii_Byun-jo-01.fna
L_johnsonii_Chicken_6_mag_125.fna
L_johnsonii_DC22.2.fna
L_johnsonii_DPC_6026.fna
L_johnsonii_FI9785.fna
L_johnsonii_G2A.fna
L_johnsonii_GHZ10a.fna
L_johnsonii_IDCC9203.fna
L_johnsonii_L2.fna
L_johnsonii_MGYG_HGUT_00008.fna
L_johnsonii_MR1.fna
L_johnsonii_N6.2.fna
L_johnsonii_NCC_533.fna
L_johnsonii_NCK2677.fna
L_johnsonii_PH-2.fna
L_johnsonii_Q1-7.fna
L_johnsonii_UBA11948.fna
L_johnsonii_UBLJ-01.fna
L_johnsonii_UMNLJ21.fna
L_johnsonii_UMNLJ22.fna
L_johnsonii_UMNLJ54.fna
L_johnsonii_ZLJ010.fna
L_kalixensis_DSM_16043.fna
L_kefiranofaciens_1207.fna
L_kefiranofaciens_ATCC_43761.fna
L_kefiranofaciens_SCB2517.fna
L_kefiranofaciens_subsp_kefiranofaciens_DSM_5016.fna
L_kefiranofaciens_subsp_kefiranofaciens_LKK75.fna
L_kefiranofaciens_subsp_kefiranofaciens_ZW3.fna
L_kefiranofaciens_subsp_kefirgranum_DSM_10550.fna
L_kefiranofaciens_subsp_kefirgranum_HL1.fna
L_kefiranofaciens_subsp_kefirgranum_M1.fna
L_kitasatonis_A12.fna
L_kitasatonis_DSM_16761.fna
L_kullabergensis_ESL0186.fna
L_mulieris_CM_D01_S772-bin_1.fna
L_mulieris_CM_F05_S806-bin_1.fna
L_mulieris_DZD_CM_06_S774-bin_1.fna
L_mulieris_DZD_CM_20_S788-bin_1.fna
L_mulieris_MHKL_MAG_00002.fna
L_mulieris_MHKL_MAG_00004.fna
L_mulieris_MHKL_MAG_00041.fna
L_mulieris_MHKL_MAG_00055.fna
L_mulieris_MHKL_MAG_00078.fna
L_mulieris_MHKL_MAG_00082.fna
L_mulieris_MHKL_MAG_00102.fna
L_mulieris_MHKL_MAG_00210.fna
L_mulieris_MHKL_MAG_00230.fna
L_mulieris_MHKL_MAG_00232.fna
L_mulieris_MHKL_MAG_00236.fna
L_mulieris_MHKL_MAG_00238.fna
L_mulieris_MHKL_MAG_00279.fna
L_mulieris_MHKL_MAG_00289.fna
L_nasalidis_YZ01.fna
L_nasalidis_YZ03.fna
L_panisapium_ESL0409.fna
L_panisapium_ESL0411.fna
L_panisapium_ESL0413.fna
L_panisapium_ESL0416.fna
L_paragasseri_1001095IJ_161003_B4.fna
L_paragasseri_D6t1_180914_C1.fna
L_paragasseri_Indica.fna
L_paragasseri_J1101004_170508_E2.fna
L_paragasseri_JCM_1130.fna
L_paragasseri_JCM_5343.fna
L_paragasseri_JV-V03.fna
L_paragasseri_NCK1347.fna
L_paragasseri_NCTC13720.fna
L_paragasseri_QAULPN3.fna
L_paragasseri_UBLG-36.fna
L_paragasseri_UMB6975.fna
L_psittaci_DSM_15354.fna
L_rodentium_DSM_24759.fna
L_selangorensis_ATCC_BAA-66.fna
L_sp_3B-2020.fna
L_sp_3B2020.fna
L_sp_A27.fna
L_sp_CBA3605.fna
L_sp_CBA3606.fna
L_sp_CRM56-2.fna
L_sp_F4_bin1.fna
L_sp_F4_bin2.fna
L_sp_F5_bin1.fna
L_sp_F5_bin2.fna
L_sp_F5_bin3.fna
L_sp_F5_bin4.fna
L_sp_F5_bin5.fna
L_sp_HRGM_Genome_1946.fna
L_sp_JM1.fna
L_sp_LAC2.fna
L_sp_LAC3.fna
L_sp_LAC5.fna
L_sp_M0392.fna
L_sp_M0393.fna
L_sp_M0396.fna
L_sp_M0398.fna
L_sp_M0403.fna
L_sp_S2-2.fna
L_sp_UBA10721.fna
L_sp_UBA10789.fna
L_sp_UBA10794.fna
L_sp_UBA10990.fna
L_sp_UBA11204.fna
L_sp_UBA11212.fna
L_sp_UBA11933.fna
L_sp_UBA8002.fna
L_sp_UBA8817.fna
L_sp_UBA9140.fna
L_sp_UBA9434.fna
L_sp_UBA9489.fna
L_sp_UBA9526.fna
L_sp_UMNPBX3.fna
L_sp_W8085.fna
L_sp_W8086.fna
L_sp_W8087.fna
L_sp_W8088.fna
L_sp_W8089.fna
L_sp_W8090.fna
L_sp_W8093.fna
L_sp_W8172.fna
L_sp_W8173.fna
L_sp_W8174.fna
L_sp_wkB8.fna
L_taiwanensis_103a.fna
L_taiwanensis_103j.fna
L_taiwanensis_103n.fna
L_taiwanensis_103q.fna
L_taiwanensis_107d.fna
L_taiwanensis_107q.fna
L_taiwanensis_107u.fna
L_taiwanensis_107v.fna
L_taiwanensis_111k.fna
L_taiwanensis_111m.fna
L_taiwanensis_111o.fna
L_taiwanensis_111u.fna
L_taiwanensis_111w.fna
L_taiwanensis_111z.fna
L_taiwanensis_114e.fna
L_taiwanensis_114f.fna
L_taiwanensis_114t.fna
L_taiwanensis_601a.fna
L_taiwanensis_601b.fna
L_taiwanensis_601c.fna
L_taiwanensis_601y.fna
L_taiwanensis_609h.fna
L_taiwanensis_609q.fna
L_taiwanensis_609r.fna
L_taiwanensis_609u.fna
L_taiwanensis_CLG01.fna
L_taiwanensis_DSM_21401.fna
L_taiwanensis_MGBC167061.fna
L_terrae_NIBRBAC000499792.fna
L_ultunensis_Kx293C1.fna
L_ultunensis_MGYG_HGUT_01335.fna
genomas_analizados.txt
uncultured_L_sp_Chicken_10_mag_2.fna
uncultured_L_sp_Chicken_10_mag_88.fna
uncultured_L_sp_Chicken_14_mag_2.fna
uncultured_L_sp_Chicken_1_mag_75.fna
uncultured_L_sp_Chicken_7_mag_102.fna
uncultured_L_sp_MGBC161554.fna
uncultured_L_sp_MGBC162746.fna
uncultured_L_sp_MGBC166701.fna
uncultured_L_sp_UMB00015.fna
uncultured_L_sp_UMB00017.fna
uncultured_L_sp_UMB00041.fna
