# Supplementary material for: Genomic insights into habitat adaptation of Lactobacillus species
Source: World J Microbiol Biotechnol. 2025 Feb 4;41(2):61. doi: 10.1007/s11274-025-04275-0 (PMC11790720; doi:10.1007/s11274-025-04275-0)
Supplement: Supplementary file 7 — Supplementary file7 (XLSX 611 KB) [file 11274_2025_4275_MOESM7_ESM.xlsx]

## Sheet: Dairy
Gene Annotation	Gene	COG	Number_pos_present_in	Number_neg_present_i	Number_pos_not_present_in	Number_neg_not_present_in	Sensitivity	Specificity	Odds_ratio	Naive_p	Bonferroni_p	Benjamini_H_p
L_acetotolerans_BM-LA14527_00817 Enolase 2	L_acetotolerans_BM-LA14527_00817		117	687	1	201	99.1525	22.6351	34.2314	2.83e-11	7.07e-07	5.57e-10
L_acetotolerans_CN247_00040 D-lactate dehydrogenase	L_acetotolerans_CN247_00040		118	635	0	253	100	28.491	inf	1.4e-16	3.49e-12	4.38e-15
L_acetotolerans_CN247_00076 hypothetical protein	L_acetotolerans_CN247_00076/6		3	194	115	694	2.54237	78.1532	0.0933214	1.06e-08	0.000264968	1.62e-07
L_acetotolerans_CN247_00481 Undecaprenyl-diphosphatase	L_acetotolerans_CN247_00481		79	309	39	579	66.9492	65.2027	3.79562	3.91e-11	9.79e-07	7.58e-10
L_acetotolerans_DSM_20749_00236 Putative phosphoserine phosphatase 2	L_acetotolerans_DSM_20749_00236/3		40	585	78	303	33.8983	34.1216	0.265615	6.35e-11	1.59e-06	1.2e-09
L_acetotolerans_DSM_20749_00679 hypothetical protein	L_acetotolerans_DSM_20749_00679		0	137	118	751	0	84.5721	0	1.41e-08	0.000351859	2.12e-07
L_acetotolerans_LA1_00086 hypothetical protein	L_acetotolerans_LA1_00086		117	664	1	224	99.1525	25.2252	39.4699	7.96e-13	1.99e-08	1.79e-11
L_acetotolerans_LA1_00163 HTH-type transcriptional activator RhaS	L_acetotolerans_LA1_00163		3	226	115	662	2.54237	74.5495	0.076414	1.29e-10	3.24e-06	2.39e-09
L_acetotolerans_LA1_00426 2	5-diketo-D-gluconic acid reductase B			14	325	104	563	11.8644	63.4009	0.233195	1.26e-08	0.000315366
L_acetotolerans_LA1_00801 hypothetical protein	L_acetotolerans_LA1_00801		1	212	117	676	0.847458	76.1261	0.0272537	4.9e-12	1.22e-07	1.03e-10
L_acetotolerans_LA1_01124 PTS system galactitol-specific EIIC component	L_acetotolerans_LA1_01124		47	159	71	729	39.8305	82.0946	3.03508	3.23e-07	0.00808438	4.14e-06
L_johnsonii_BS15_01295 H(+)/Cl(-) exchange transporter ClcA	L_johnsonii_BS15_01295/2	P	24	1	94	887	20.339	99.8874	226.468	1.12e-22	2.79e-18	5.25e-21
L_delbrueckii_ME-783_01570 23S rRNA (guanosine-2'-O-)-methyltransferase RlmB	L_delbrueckii_ME-783_01570/0.2	J	18	1	100	887	15.2542	99.8874	159.66	9.02e-17	2.26e-12	2.87e-15
L_acetotolerans_LA1_01242 Putative NAD(P)H nitroreductase YodC	L_acetotolerans_LA1_01242		72	173	46	715	61.0169	80.518	6.46896	8.36e-20	2.09e-15	3.23e-18
L_acetotolerans_LJ49_00131 Elongation factor G	L_acetotolerans_LJ49_00131		117	657	1	231	99.1525	26.0135	41.137	2.36e-13	5.9e-09	5.57e-12
L_acetotolerans_LJ49_00373 Ribosomal RNA large subunit methyltransferase H	L_acetotolerans_LJ49_00373		117	736	1	152	99.1525	17.1171	24.163	3.5e-08	0.000874	5.07e-07
L_acetotolerans_LJ49_00520 hypothetical protein	L_acetotolerans_LJ49_00520		117	728	1	160	99.1525	18.018	25.7143	1.22e-08	0.00030526	1.86e-07
L_acetotolerans_LJ49_00655 hypothetical protein	L_acetotolerans_LJ49_00655		118	738	0	150	100	16.8919	inf	2.93e-09	7.32e-05	4.76e-08
L_acetotolerans_LJ49_01087 hypothetical protein	L_acetotolerans_LJ49_01087		116	648	2	240	98.3051	27.027	21.4815	1.44e-12	3.61e-08	3.19e-11
L_acetotolerans_NBRC_13120_00347 Polyribonucleotide nucleotidyltransferase	L_acetotolerans_NBRC_13120_00347		117	748	1	140	99.1525	15.7658	21.8984	2.8e-07	0.00700354	3.62e-06
L_acetotolerans_UBA10580_00725 scyllo-inositol 2-dehydrogenase (NADP(+)) IolU	L_acetotolerans_UBA10580_00725		116	636	2	252	98.3051	28.3784	22.9811	2.24e-13	5.61e-09	5.34e-12
L_acetotolerans_UBA10580_00859 hypothetical protein	L_acetotolerans_UBA10580_00859		118	672	0	216	100	24.3243	inf	8.63e-14	2.16e-09	2.13e-12
L_acetotolerans_UBA10954_00529 hypothetical protein	L_acetotolerans_UBA10954_00529		1	153	117	735	0.847458	82.7703	0.0410592	3.47e-08	0.00086817	5.04e-07
L_acetotolerans_UBA10954_00849 Phosphate import ATP-binding protein PstB 3	L_acetotolerans_UBA10954_00849/4		44	713	74	175	37.2881	19.7072	0.145938	5.99e-21	1.5e-16	2.51906e-19
L_acetotolerans_UBA10954_00849 Phosphate import ATP-binding protein PstB 3	L_acetotolerans_UBA10954_00849/4		44	713	74	175	37.2881	19.7072	0.145938	5.99e-21	1.5e-16	2.51906e-19
L_acetotolerans_UBA10954_00849 Phosphate import ATP-binding protein PstB 3	L_acetotolerans_UBA10954_00849/4		44	713	74	175	37.2881	19.7072	0.145938	5.99e-21	1.5e-16	2.51906e-19
L_acetotolerans_UBA10954_00965 Hydroxymethylpyrimidine/phosphomethylpyrimidine kinase	L_acetotolerans_UBA10954_00965		41	568	77	320	34.7458	36.036	0.299982	2.88e-09	7.21e-05	4.69e-08
L_acidophilus_DSM_20079_01289 Adaptive-response sensory-kinase SasA	L_acidophilus_DSM_20079_01289		12	332	106	556	10.1695	62.6126	0.189589	4.07e-10	1.02e-05	7.25e-09
L_acidophilus_JBNU_C5_00174 hypothetical protein	L_acidophilus_JBNU_C5_00174		2	182	116	706	1.69492	79.5045	0.0668814	7.36e-09	0.000184129	1.15e-07
L_acidophilus_JBNU_C5_00264 hypothetical protein	L_acidophilus_JBNU_C5_00264		3	276	115	612	2.54237	68.9189	0.057845	4.66e-14	1.16e-09	1.18e-12
L_acidophilus_JBNU_C5_00316 Na(+)/H(+) antiporter	L_acidophilus_JBNU_C5_00316/0.1		0	141	118	747	0	84.1216	0	8.24e-09	0.000206102	1.28e-07
L_acidophilus_JBNU_C5_00460 hypothetical protein	L_acidophilus_JBNU_C5_00460		3	231	115	657	2.54237	73.9865	0.0741954	7.46e-11	1.87e-06	1.4e-09
L_acidophilus_JBNU_C5_00854 Ribonuclease R	L_acidophilus_JBNU_C5_00854		114	478	4	410	96.6102	46.1712	24.4456	1.75e-23	4.37e-19	8.61958e-22
L_acidophilus_JBNU_C5_00854 Ribonuclease R	L_acidophilus_JBNU_C5_00854		114	478	4	410	96.6102	46.1712	24.4456	1.75e-23	4.37e-19	8.61958e-22
L_acidophilus_JBNU_C5_00856 hypothetical protein	L_acidophilus_JBNU_C5_00856		116	415	2	473	98.3051	53.2658	66.106	1.67e-32	4.18e-28	1.2e-30
L_acidophilus_JBNU_C5_00943 Phosphoribosylglycinamide formyltransferase	L_acidophilus_JBNU_C5_00943		112	195	6	693	94.9153	78.0405	66.3385	6.78e-57	1.69e-52	2.42e-53
L_acidophilus_JBNU_C5_00963 hypothetical protein	L_acidophilus_JBNU_C5_00963		41	766	77	122	34.7458	13.7387	0.0848055	1.42e-31	3.56e-27	9.94e-30
L_acidophilus_JBNU_C5_01218 hypothetical protein	L_acidophilus_JBNU_C5_01218		65	156	53	732	55.0847	82.4324	5.75472	3.01e-17	7.53e-13	9.85e-16
L_acidophilus_JBNU_C5_01422 hypothetical protein	L_acidophilus_JBNU_C5_01422		75	53	43	835	63.5593	94.0315	27.4792	2.39e-47	5.98e-43	1.2e-44
L_acidophilus_JBNU_C5_01578 hypothetical protein	L_acidophilus_JBNU_C5_01578		112	604	6	284	94.9153	31.982	8.77704	1.03e-11	2.58e-07	2.09e-10
L_acidophilus_JBNU_C5_01969 Multidrug resistance protein 3	L_acidophilus_JBNU_C5_01969		38	501	80	387	32.2034	43.5811	0.366916	7.19e-07	0.017973	8.9e-06
L_acidophilus_KLDS_1.0901_00003 hypothetical protein	L_acidophilus_KLDS_1.0901_00003		113	621	5	267	95.7627	30.0676	9.71691	1.82e-11	4.54e-07	3.63e-10
L_acidophilus_LA-G80-111_00166 S-layer protein	L_acidophilus_LA-G80-111_00166/2		74	266	44	622	62.7119	70.045	3.93267	8.8e-12	2.2e-07	1.79445e-10
L_acidophilus_LA-G80-111_00166 S-layer protein	L_acidophilus_LA-G80-111_00166/2		74	266	44	622	62.7119	70.045	3.93267	8.8e-12	2.2e-07	1.79445e-10
L_acidophilus_SSLB4_00210 Transcription elongation factor GreA	L_acidophilus_SSLB4_00210		117	721	1	167	99.1525	18.8063	27.0999	4.24e-09	0.00010594	6.78e-08
L_acidophilus_SSLB4_00653 hypothetical protein	L_acidophilus_SSLB4_00653		24	30	94	858	20.339	96.6216	7.30213	3.69e-10	9.24e-06	6.61e-09
L_acidophilus_SSLB4_01556 Peptidase T	L_acidophilus_SSLB4_01556		105	381	13	507	88.9831	57.0946	10.748	6.07e-23	1.52e-18	2.89457e-21
L_acidophilus_SSLB4_01556 Peptidase T	L_acidophilus_SSLB4_01556		105	381	13	507	88.9831	57.0946	10.748	6.07e-23	1.52e-18	2.89457e-21
L_acidophilus_SSLB4_01797 hypothetical protein	L_acidophilus_SSLB4_01797		105	505	13	383	88.9831	43.1306	6.12567	9.39e-13	2.35e-08	2.10583e-11
L_acidophilus_SSLB4_01797 hypothetical protein	L_acidophilus_SSLB4_01797		105	505	13	383	88.9831	43.1306	6.12567	9.39e-13	2.35e-08	2.10583e-11
L_acidophilus_YT1_00636 HTH-type transcriptional regulator LacR	L_acidophilus_YT1_00636		80	334	38	554	67.7966	62.3874	3.49196	5.96e-10	1.49e-05	1.03e-08
L_acidophilus_YT1_01060 Phosphoenolpyruvate carboxylase	L_acidophilus_YT1_01060		105	403	13	485	88.9831	54.6171	9.72037	6.64e-21	1.66e-16	2.78e-19
L_acidophilus_YT1_01130 hypothetical protein	L_acidophilus_YT1_01130		21	28	97	860	17.7966	96.8468	6.64948	1.27e-08	0.000316855	1.93e-07
L_acidophilus_YT1_01726 hypothetical protein	L_acidophilus_YT1_01726		115	452	3	436	97.4576	49.0991	36.9764	3.6e-27	9.01e-23	2.08e-25
L_acidophilus_YT1_02011 hypothetical protein	L_acidophilus_YT1_02011/0.1		77	144	41	744	65.2542	83.7838	9.70325	1.03e-27	2.58e-23	6.17e-26
L_amylolyticus_L5_00054 hypothetical protein	L_amylolyticus_L5_00054		117	700	1	188	99.1525	21.1712	31.4229	1.65e-10	4.14e-06	3.03e-09
L_amylolyticus_L5_00115 hypothetical protein	L_amylolyticus_L5_00115		41	570	77	318	34.7458	35.8108	0.297061	1.55e-09	3.87e-05	2.6e-08
L_amylolyticus_L5_00678 HTH-type transcriptional repressor YtrA	L_amylolyticus_L5_00678/0.1		76	63	42	825	64.4068	92.9054	23.6961	5.09e-45	1.27e-40	8.11e-43
L_amylolyticus_L5_00680 hypothetical protein	L_amylolyticus_L5_00680		40	552	78	336	33.8983	37.8378	0.312152	7.59e-09	0.000189722	1.18e-07
L_amylolyticus_L5_00720 hypothetical protein	L_amylolyticus_L5_00720		40	537	78	351	33.8983	39.527	0.335196	5.71e-08	0.00142757	8.15e-07
L_amylolyticus_L5_01047 ABC transporter glutamine-binding protein GlnH	L_amylolyticus_L5_01047/3/0.1		113	473	5	415	95.7627	46.7342	19.8288	9.73e-23	2.43e-18	4.6e-21
L_amylolyticus_L5_01364 Signal peptidase IB	L_amylolyticus_L5_01364		35	536	83	352	29.661	39.6396	0.276929	3.63e-10	9.08e-06	6.51e-09
L_amylolyticus_L5_01660 Fumarate and nitrate reduction regulatory protein	L_amylolyticus_L5_01660/0.1		90	112	28	776	76.2712	87.3874	22.2704	1.52e-46	3.8e-42	5.35068e-44
L_amylolyticus_L5_01660 Fumarate and nitrate reduction regulatory protein	L_amylolyticus_L5_01660/0.1		90	112	28	776	76.2712	87.3874	22.2704	1.52e-46	3.8e-42	5.35068e-44
L_amylolyticus_L6_00513 Regulatory protein MgsR	L_amylolyticus_L6_00513		116	640	2	248	98.3051	27.9279	22.475	4.2e-13	1.05e-08	9.68e-12
L_amylolyticus_L6_00773 HTH-type transcriptional regulator GmuR	L_amylolyticus_L6_00773/0.1		77	61	41	827	65.2542	93.1306	25.4614	9.89e-47	2.47e-42	3.71e-44
L_amylolyticus_LA664_00388 hypothetical protein	L_amylolyticus_LA664_00388		96	389	22	499	81.3559	56.1937	5.59757	5.1e-15	1.28e-10	1.4e-13
L_amylolyticus_LA664_00691 hypothetical protein	L_amylolyticus_LA664_00691		117	731	1	157	99.1525	17.6802	25.1286	2.07e-08	0.000518406	3.08e-07
L_amylolyticus_LA664_01541 Sucrose-6-phosphate hydrolase	L_amylolyticus_LA664_01541		116	584	2	304	98.3051	34.2342	30.1918	3.11e-17	7.79e-13	1.02e-15
L_amylolyticus_LA664_01701 Oligopeptide transport ATP-binding protein OppD	L_amylolyticus_LA664_01701		100	460	18	428	84.7458	48.1982	5.16908	1.42e-12	3.55e-08	3.14e-11
L_amylovorus_1394N20_00392 30S ribosomal protein S9	L_amylovorus_1394N20_00392		117	740	1	148	99.1525	16.6667	23.4	5.9e-08	0.00147639	8.38e-07
L_crispatus_ATCC_33820_00054 IS3 family transposase ISL6	L_crispatus_ATCC_33820_00054/3/0.28	L	31	2	87	886	26.2712	99.7748	157.851	1.3e-28	3.24e-24	7.97281e-27
L_amylovorus_1394N20_02017 Glucose uptake protein GlcU	L_amylovorus_1394N20_02017		112	280	6	608	94.9153	68.4685	40.5333	6.91e-43	1.73e-38	8.43223e-41
L_amylovorus_1394N20_02017 Glucose uptake protein GlcU	L_amylovorus_1394N20_02017		112	280	6	608	94.9153	68.4685	40.5333	6.91e-43	1.73e-38	8.43223e-41
L_amylovorus_30SC_00360 Phosphate-binding protein PstS 1	L_amylovorus_30SC_00360		40	718	78	170	33.8983	19.1441	0.12142	1.39e-24	3.48e-20	7.22e-23
L_amylovorus_30SC_00764 hypothetical protein	L_amylovorus_30SC_00764		116	640	2	248	98.3051	27.9279	22.475	4.2e-13	1.05e-08	9.68e-12
L_amylovorus_30SC_01297 hypothetical protein	L_amylovorus_30SC_01297		95	493	23	395	80.5085	44.482	3.30937	9.35e-08	0.00233674	1.29e-06
L_amylovorus_30SC_01532 Phosphate-binding protein PstS 1	L_amylovorus_30SC_01532/4		77	252	41	636	65.2542	71.6216	4.73984	1.21e-14	3.01e-10	3.24e-13
L_amylovorus_30SC_01872 hypothetical protein	L_amylovorus_30SC_01872		45	98	73	790	38.1356	88.964	4.96925	2.59e-12	6.46e-08	5.62e-11
L_delbrueckii_subsp_lactis_FAM_21748_01694 CRISPR-associated endoribonuclease Cas2	L_delbrueckii_subsp_lactis_FAM_21748_01694	L	22	2	96	886	18.6441	99.7748	101.521	1.18e-19	2.96e-15	4.53e-18
L_amylovorus_AF08-3_00213 hypothetical protein	L_amylovorus_AF08-3_00213		39	533	79	355	33.0508	39.9775	0.328805	3.44e-08	0.000860011	5.01e-07
L_amylovorus_AF08-3_01420 hypothetical protein	L_amylovorus_AF08-3_01420		39	65	79	823	33.0508	92.6802	6.25063	2.03e-13	5.09e-09	4.88e-12
L_amylovorus_DSM_16698_00847 putative HTH-type transcriptional regulator YbbH	L_amylovorus_DSM_16698_00847		29	440	89	448	24.5763	50.4505	0.331767	2.27e-07	0.005688	3.01e-06
L_sp_M0403_01466 CRISPR-associated endonuclease Cas1	L_sp_M0403_01466/0.1	L	22	3	96	885	18.6441	99.6622	67.6042	8.94e-19	2.24e-14	3.24e-17
L_crispatus_JKR_P1_06_F01_S678_001-bin_1_00542 putative protein (Imidazolonepropionase and related amidohydrolases)	L_crispatus_JKR_P1_06_F01_S678_001-bin_1_00542/0.5	Q	8	1	110	887	6.77966	99.8874	64.5091	2.35e-07	0.00586909	3.07e-06
L_amylovorus_DSM_16698_01241 hypothetical protein	L_amylovorus_DSM_16698_01241		3	248	115	640	2.54237	72.0721	0.0673212	3.88e-12	9.71e-08	8.23e-11
L_amylovorus_DSM_16698_01787 putative membrane transporter protein YfcA	L_amylovorus_DSM_16698_01787		116	633	2	255	98.3051	28.7162	23.3649	1.16e-13	2.91e-09	2.84e-12
L_amylovorus_DSM_20531_00778 putative HTH-type transcriptional regulator	L_amylovorus_DSM_20531_00778		110	328	8	560	93.2203	63.0631	23.4756	5.52e-34	1.38e-29	4.2e-32
L_amylovorus_DSM_20531_01198 hypothetical protein	L_amylovorus_DSM_20531_01198		37	44	81	844	31.3559	95.045	8.76207	4.42e-16	1.1e-11	1.33e-14
L_amylovorus_GRL_1112_00198 hypothetical protein	L_amylovorus_GRL_1112_00198		30	58	88	830	25.4237	93.4685	4.87853	4.22e-09	0.000105629	6.78e-08
L_amylovorus_GRL_1112_00690 Regulatory protein Spx	L_amylovorus_GRL_1112_00690/0.1		0	224	118	664	0	74.7748	0	2.46e-14	6.14e-10	6.39e-13
L_amylovorus_GRL1118_00065 hypothetical protein	L_amylovorus_GRL1118_00065/5		19	24	99	864	16.1017	97.2973	6.90909	3.77e-08	0.000943232	5.44e-07
L_amylovorus_GRL1118_00431 hypothetical protein	L_amylovorus_GRL1118_00431		79	321	39	567	66.9492	63.8514	3.578	2.41e-10	6.03e-06	4.39e-09
L_amylovorus_GRL1118_00913 hypothetical protein	L_amylovorus_GRL1118_00913/0.1		50	35	68	853	42.3729	96.0586	17.9202	3.3e-29	8.24e-25	2.06586e-27
L_amylovorus_GRL1118_01860 hypothetical protein	L_amylovorus_GRL1118_01860		2	208	116	680	1.69492	76.5766	0.056366	1.59e-10	3.97e-06	2.92e-09
L_amylovorus_JBD401_01121 Branched-chain amino acid transport system 2 carrier protein	L_amylovorus_JBD401_01121		2	339	116	549	1.69492	61.8243	0.0279219	6.17e-20	1.54e-15	2.42964e-18
L_amylovorus_JBD401_01121 Branched-chain amino acid transport system 2 carrier protein	L_amylovorus_JBD401_01121		2	339	116	549	1.69492	61.8243	0.0279219	6.17e-20	1.54e-15	2.42964e-18
L_amylovorus_JBD401_01121 Branched-chain amino acid transport system 2 carrier protein	L_amylovorus_JBD401_01121		2	339	116	549	1.69492	61.8243	0.0279219	6.17e-20	1.54e-15	2.42964e-18
L_amylovorus_L4_00271 hypothetical protein	L_amylovorus_L4_00271		88	406	30	482	74.5763	54.2793	3.48243	3.72e-09	9.3e-05	6e-08
L_amylovorus_MT30_01051 Tyrosine recombinase XerC	L_amylovorus_MT30_01051		70	178	48	710	59.322	79.955	5.81695	7.24e-18	1.81e-13	2.49e-16
L_amylovorus_MT30_01705 hypothetical protein	L_amylovorus_MT30_01705		11	299	107	589	9.32203	66.3288	0.202513	8.67e-09	0.000216794	1.33e-07
L_amylovorus_PMRA3_00522 1	4-dihydroxy-2-naphthoate octaprenyltransferase			2	197	116	691	1.69492	77.8153	0.0604761	8.48e-10	2.12e-05
L_gallinarum_DSM_10532_01239 Arylsulfate sulfotransferase AssT	L_gallinarum_DSM_10532_01239/0.1	M	8	1	110	887	6.77966	99.8874	64.5091	2.35e-07	0.00586909	3.07e-06
L_amylovorus_PMRA3_01129 hypothetical protein	L_amylovorus_PMRA3_01129/0.1		40	67	78	821	33.8983	92.455	6.28396	1e-13	2.5e-09	2.45e-12
L_amylovorus_PMRA3_01340 hypothetical protein	L_amylovorus_PMRA3_01340		116	629	2	259	98.3051	29.1667	23.8824	6.12e-14	1.53e-09	1.53e-12
L_amylovorus_PMRA3_01712 hypothetical protein	L_amylovorus_PMRA3_01712		113	216	5	672	95.7627	75.6757	70.3111	1.33e-54	3.33e-50	1.96e-51
L_amylovorus_PMRA3_01954 Multidrug efflux system ATP-binding protein	L_amylovorus_PMRA3_01954		10	551	108	337	8.47458	37.9505	0.056631	1.66e-30	4.15e-26	1.09e-28
L_amylovorus_S1_00686 hypothetical protein	L_amylovorus_S1_00686/3		100	553	18	335	84.7458	37.7252	3.36548	5.75e-07	0.0143844	7.2e-06
L_amylovorus_S1_00702 hypothetical protein	L_amylovorus_S1_00702		4	223	114	665	3.38983	74.8874	0.104634	1.53e-09	3.82e-05	2.57e-08
L_apis_ESL0185_01191 Energy-coupling factor transporter ATP-binding protein EcfA1	L_apis_ESL0185_01191		117	738	1	150	99.1525	16.8919	23.7805	5.88e-08	0.00147148	8.37e-07
L_apis_ESL0185_01314 Magnesium-transporting ATPase	P-type 1		1020_g_2796	111	372	7	516	94.0678	58.1081	21.9954	3.3e-30	8.26e-26
L_apis_ESL0185_01314 Magnesium-transporting ATPase	P-type 1		1020_g_2796	111	372	7	516	94.0678	58.1081	21.9954	3.3e-30	8.26e-26
L_apis_ESL0185_01347 L-ribulose-5-phosphate 4-epimerase	L_apis_ESL0185_01347		0	202	118	686	0	77.2523	0	1.03e-12	2.58e-08	2.3e-11
L_bombicola_BI-4G_00478 hypothetical protein	L_bombicola_BI-4G_00478		1	241	117	647	0.847458	72.8604	0.0229457	6.7e-14	1.67e-09	1.66e-12
L_bombicola_BI-4G_01525 putative L-ascorbate-6-phosphate lactonase UlaG	L_bombicola_BI-4G_01525		0	205	118	683	0	76.9144	0	5.48e-13	1.37e-08	1.25e-11
L_bombicola_L5-31_00752 D-aspartate ligase	L_bombicola_L5-31_00752/0.1		75	50	43	838	63.5593	94.3694	29.2326	1.9e-48	4.76e-44	1.36e-45
L_delbrueckii_TS1-06_00123 Fatty acid ABC transporter ATP-binding/permease protein	L_delbrueckii_TS1-06_00123/2	V	36	9	82	879	30.5085	98.9865	42.878	6.11e-28	1.53e-23	3.67e-26
L_bombicola_OCC3_00814 hypothetical protein	L_bombicola_OCC3_00814		117	660	1	228	99.1525	25.6757	40.4182	4.3e-13	1.08e-08	9.89e-12
L_bombicola_OCC3_00840 hypothetical protein	L_bombicola_OCC3_00840		114	649	4	239	96.6102	26.9144	10.4954	1.62e-10	4.05e-06	2.97e-09
L_bombicola_OCC3_01547 hypothetical protein	L_bombicola_OCC3_01547		118	763	0	125	100	14.0766	inf	1.16e-07	0.00290705	1.58e-06
L_bombicola_R-53102_00061 hypothetical protein	L_bombicola_R-53102_00061		0	207	118	681	0	76.6892	0	3.06e-13	7.65e-09	7.14e-12
L_bombicola_R-53102_00690 Energy-coupling factor transporter ATP-binding protein EcfA2	L_bombicola_R-53102_00690		117	739	1	149	99.1525	16.7793	23.59	5.81e-08	0.00145264	8.28e-07
L_bombicola_R-53102_00983 3-dehydroquinate dehydratase	L_bombicola_R-53102_00983		69	197	49	691	58.4746	77.8153	4.93929	4.08e-15	1.02e-10	1.14e-13
L_bombicola_R-53102_01128 Deoxyguanosine kinase	L_bombicola_R-53102_01128		117	733	1	155	99.1525	17.455	24.7408	2.12e-08	0.000530442	3.14e-07
L_bombicola_R-53102_01548 hypothetical protein	L_bombicola_R-53102_01548		60	685	58	203	50.8475	22.8604	0.306569	9.49e-09	0.000237252	1.46e-07
L_bombicola_R-53102_01602 hypothetical protein	L_bombicola_R-53102_01602		0	205	118	683	0	76.9144	0	5.48e-13	1.37e-08	1.25e-11
L_crispatus_0421_295_1_1_MRS10_S843-bin_1_00567 hypothetical protein	L_crispatus_0421_295_1_1_MRS10_S843-bin_1_00567		0	231	118	657	0	73.9865	0	6.86e-15	1.71e-10	1.87e-13
L_crispatus_0421_295_1_1_MRS12_S851-bin_1_00285 hypothetical protein	L_crispatus_0421_295_1_1_MRS12_S851-bin_1_00285		6	244	112	644	5.08475	72.5225	0.141393	3.24e-09	8.1e-05	5.23e-08
L_crispatus_0421_295_1_1_MRS3_S803-bin_2_00092 hypothetical protein	L_crispatus_0421_295_1_1_MRS3_S803-bin_2_00092		5	296	113	592	4.23729	66.6667	0.0884956	2.21e-13	5.53e-09	5.27e-12
L_crispatus_0421_295_1_1_MRS3_S803-bin_2_00585 hypothetical protein	L_crispatus_0421_295_1_1_MRS3_S803-bin_2_00585		5	198	113	690	4.23729	77.7027	0.154197	3.02e-07	0.00755312	3.89e-06
L_crispatus_0421_295_1_1_MRS3_S803-bin_2_00612 hypothetical protein	L_crispatus_0421_295_1_1_MRS3_S803-bin_2_00612		1	184	117	704	0.847458	79.2793	0.0327016	5e-10	1.25e-05	8.79e-09
L_crispatus_0421_295_1_1_MRS3_S803-bin_2_00718 hypothetical protein	L_crispatus_0421_295_1_1_MRS3_S803-bin_2_00718		0	180	118	708	0	79.7297	0	2e-11	5e-07	3.96e-10
L_crispatus_0421_295_1_1_MRS3_S803-bin_2_00767 hypothetical protein	L_crispatus_0421_295_1_1_MRS3_S803-bin_2_00767		1	140	117	748	0.847458	84.2342	0.0456654	2.8e-07	0.00700354	3.62e-06
L_crispatus_0421_295_1_1_MRS3_S803-bin_2_00997 hypothetical protein	L_crispatus_0421_295_1_1_MRS3_S803-bin_2_00997		111	432	7	456	94.0678	51.3514	16.7381	3.44e-24	8.59e-20	1.76e-22
L_crispatus_0421_295_1_1_MRS6_S407-bin_1_00578 Cytochrome bd ubiquinol oxidase subunit 1	L_crispatus_0421_295_1_1_MRS6_S407-bin_1_00578		14	459	104	429	11.8644	48.3108	0.125817	8.29e-18	2.07e-13	2.83e-16
L_crispatus_0421_295_1_1_MRS6_S407-bin_1_01179 Calcium-transporting ATPase 1	L_crispatus_0421_295_1_1_MRS6_S407-bin_1_01179/3		12	408	106	480	10.1695	54.0541	0.133185	2.12e-15	5.31e-11	6.01e-14
L_crispatus_0421_295_1_2_MRS3_S780-bin_2_00387 hypothetical protein	L_crispatus_0421_295_1_2_MRS3_S780-bin_2_00387		115	478	3	410	97.4576	46.1712	32.8801	9.72e-25	2.43e-20	5.14e-23
L_crispatus_0795_578_1_1_MRS1_S862-bin_1_01409 Single-stranded DNA-binding protein	L_crispatus_0795_578_1_1_MRS1_S862-bin_1_01409		0	176	118	712	0	80.1802	0	6.25e-11	1.56e-06	1.18e-09
L_crispatus_0795_578_1_1_MRS5_S810-bin_1_00400 hypothetical protein	L_crispatus_0795_578_1_1_MRS5_S810-bin_1_00400		0	182	118	706	0	79.5045	0	1.89e-11	4.73e-07	3.76e-10
L_crispatus_0795_578_1_1_MRSI8_S902-bin_1_00384 hypothetical protein	L_crispatus_0795_578_1_1_MRSI8_S902-bin_1_00384		0	174	118	714	0	80.4054	0	5.95e-11	1.49e-06	1.13e-09
L_crispatus_0795_578_1_1_MRSI8_S902-bin_1_01107 hypothetical protein	L_crispatus_0795_578_1_1_MRSI8_S902-bin_1_01107		1	201	117	687	0.847458	77.3649	0.0292129	2.83e-11	7.07e-07	5.57e-10
L_crispatus_0795_578_1_1_MRSI8_S902-bin_1_01372 hypothetical protein	L_crispatus_0795_578_1_1_MRSI8_S902-bin_1_01372		0	172	118	716	0	80.6306	0	1.08e-10	2.7e-06	2.01e-09
L_crispatus_0795_578_1_1_MRSI8_S902-bin_1_01687 Aldehyde-alcohol dehydrogenase	L_crispatus_0795_578_1_1_MRSI8_S902-bin_1_01687/0.1		63	71	55	817	53.3898	92.0045	13.1808	2.77e-30	6.93e-26	1.81e-28
L_crispatus_0872_642_1_1_MRS5_S773-bin_1_00095 hypothetical protein	L_crispatus_0872_642_1_1_MRS5_S773-bin_1_00095		0	207	118	681	0	76.6892	0	3.06e-13	7.65e-09	7.14e-12
L_crispatus_0872_642_1_1_MRS5_S773-bin_1_00102 hypothetical protein (Putative ATP-dependent DNA helicase recG C-terminal)	L_crispatus_0872_642_1_1_MRS5_S773-bin_1_00102/0.1	K	25	9	93	879	21.1864	98.9865	26.2545	1.04e-17	2.61e-13	3.53e-16
L_crispatus_0872_642_1_1_MRS5_S773-bin_1_00630 hypothetical protein	L_crispatus_0872_642_1_1_MRS5_S773-bin_1_00630		0	146	118	742	0	83.5586	0	4.92e-09	0.000123105	7.77e-08
L_crispatus_0872_642_1_1_MRS5_S773-bin_1_00726 hypothetical protein	L_crispatus_0872_642_1_1_MRS5_S773-bin_1_00726		0	136	118	752	0	84.6847	0	2.5e-08	0.000625801	3.68e-07
L_crispatus_0872_642_1_1_MRS5_S773-bin_1_00733 HTH-type transcriptional regulator HexR	L_crispatus_0872_642_1_1_MRS5_S773-bin_1_00733		1	169	117	719	0.847458	80.9685	0.0363627	4.38e-09	0.000109565	6.97e-08
L_crispatus_0872_642_1_1_MRS5_S773-bin_1_00859 hypothetical protein	L_crispatus_0872_642_1_1_MRS5_S773-bin_1_00859		17	470	101	418	14.4068	47.0721	0.149695	3.3e-16	8.26e-12	1.01e-14
L_crispatus_1D_00263 L-lactate dehydrogenase	L_crispatus_1D_00263		12	350	106	538	10.1695	60.5856	0.174016	2.12e-11	5.3e-07	4.19e-10
L_crispatus_1D_00755 Ferric enterobactin transport ATP-binding protein FepC	L_crispatus_1D_00755		0	248	118	640	0	72.0721	0	4.9e-16	1.23e-11	1.47e-14
L_crispatus_1D_01289 HTH-type transcriptional regulator AdhR	L_crispatus_1D_01289		87	202	31	686	73.7288	77.2523	9.53082	2.11e-27	5.27e-23	1.24e-25
L_crispatus_1D_01980 hypothetical protein	L_crispatus_1D_01980		5	240	113	648	4.23729	72.973	0.119469	9.96e-10	2.49e-05	1.69e-08
L_crispatus_1D_01986 hypothetical protein	L_crispatus_1D_01986		1	216	117	672	0.847458	75.6757	0.0265907	2.69e-12	6.72e-08	5.81e-11
L_crispatus_1D_02099 hypothetical protein	L_crispatus_1D_02099		11	273	107	615	9.32203	69.2568	0.231591	1.9e-07	0.0047594	2.53e-06
L_crispatus_1D_02168 hypothetical protein	L_crispatus_1D_02168		1	225	117	663	0.847458	74.6622	0.0251852	8.03e-13	2.01e-08	1.81e-11
L_crispatus_2029_00749 hypothetical protein	L_crispatus_2029_00749		0	175	118	713	0	80.2928	0	5.98e-11	1.5e-06	1.14e-09
L_crispatus_2029_00780 IS256 family transposase IS1201	L_crispatus_2029_00780/0.4		44	66	74	822	37.2881	92.5676	7.40541	1.49e-16	3.73e-12	4.66111e-15
L_crispatus_2029_00780 IS256 family transposase IS1201	L_crispatus_2029_00780/0.4		44	66	74	822	37.2881	92.5676	7.40541	1.49e-16	3.73e-12	4.66111e-15
L_crispatus_2029_00780 IS256 family transposase IS1201	L_crispatus_2029_00780/0.4		44	66	74	822	37.2881	92.5676	7.40541	1.49e-16	3.73e-12	4.66111e-15
L_crispatus_2029_00780 IS256 family transposase IS1201	L_crispatus_2029_00780/0.4		44	66	74	822	37.2881	92.5676	7.40541	1.49e-16	3.73e-12	4.66111e-15
L_crispatus_2029_00780 IS256 family transposase IS1201	L_crispatus_2029_00780/0.4		44	66	74	822	37.2881	92.5676	7.40541	1.49e-16	3.73e-12	4.66111e-15
L_crispatus_2029_00780 IS256 family transposase IS1201	L_crispatus_2029_00780/0.4		44	66	74	822	37.2881	92.5676	7.40541	1.49e-16	3.73e-12	4.66111e-15
L_crispatus_233_S810-bin_1_00036 Cephalosporin-C deacetylase	L_crispatus_233_S810-bin_1_00036		0	138	118	750	0	84.4595	0	1.4e-08	0.000349186	2.11e-07
L_crispatus_233_S810-bin_1_01380 hypothetical protein	L_crispatus_233_S810-bin_1_01380		0	192	118	696	0	78.3784	0	3.35e-12	8.39e-08	7.14e-11
L_crispatus_233_S810-bin_1_01551 hypothetical protein	L_crispatus_233_S810-bin_1_01551		0	229	118	659	0	74.2117	0	1.35e-14	3.37e-10	3.6e-13
L_crispatus_AB70_02216 hypothetical protein	L_crispatus_AB70_02216		0	193	118	695	0	78.2658	0	3.29e-12	8.21e-08	7.02e-11
L_delbrueckii_ME-801_00554 High-affinity branched-chain amino acid transport ATP-binding protein LivF	L_delbrueckii_ME-801_00554	E	71	32	47	856	60.1695	96.3964	40.4096	1.26e-51	3.15e-47	1.31071e-48
L_crispatus_ATCC_33820_00211 hypothetical protein	L_crispatus_ATCC_33820_00211		0	192	118	696	0	78.3784	0	3.35e-12	8.39e-08	7.14e-11
L_crispatus_ATCC_33820_00679 hypothetical protein	L_crispatus_ATCC_33820_00679		117	671	1	217	99.1525	24.4369	37.8376	2.68e-12	6.71e-08	5.81e-11
L_crispatus_ATCC_33820_01569 hypothetical protein	L_crispatus_ATCC_33820_01569		5	202	113	686	4.23729	77.2523	0.150267	1.84e-07	0.0046132	2.47e-06
L_crispatus_ATCC_33820_01982 hypothetical protein	L_crispatus_ATCC_33820_01982		2	197	116	691	1.69492	77.8153	0.0604761	8.48e-10	2.12e-05	1.45e-08
L_delbrueckii_ME-785_01403 CRISPR system Cms protein Csm5	L_delbrueckii_ME-785_01403	L	21	5	97	883	17.7966	99.4369	38.233	2.13e-16	5.32e-12	6.56e-15
uncultured_L_sp_MGBC161554_00449 CRISPR system Cms protein Csm4	uncultured_L_sp_MGBC161554_00449	L	21	5	97	883	17.7966	99.4369	38.233	2.13e-16	5.32e-12	6.56e-15
L_delbrueckii_subsp_bulgaricus_CIRM_BIA_1614_01907 IS30 family transposase ISLjo1	L_delbrueckii_subsp_bulgaricus_CIRM_BIA_1614_01907/4/0.11	L	32	9	86	879	27.1186	98.9865	36.3411	4.1e-24	1.03e-19	2.0802e-22
L_crispatus_ATCC_33820_02204 Oxidoreductase UcpA	L_crispatus_ATCC_33820_02204		0	169	118	719	0	80.9685	0	1.09e-10	2.73e-06	2.02e-09
L_crispatus_B4_01081 Bifunctional F420 biosynthesis protein FbiB	L_crispatus_B4_01081		6	246	112	642	5.08475	72.2973	0.139808	3.06e-09	7.64e-05	4.95e-08
L_crispatus_B4_01212 hypothetical protein	L_crispatus_B4_01212		0	142	118	746	0	84.009	0	8.29e-09	0.000207206	1.28e-07
L_crispatus_B4_01923 hypothetical protein	L_crispatus_B4_01923		0	194	118	694	0	78.1532	0	3.34e-12	8.35e-08	7.13e-11
L_crispatus_C037_00165 Glycogen debranching enzyme	L_crispatus_C037_00165		7	354	111	534	5.9322	60.1351	0.095129	1.35e-15	3.39e-11	3.91244e-14
L_crispatus_C037_00165 Glycogen debranching enzyme	L_crispatus_C037_00165		7	354	111	534	5.9322	60.1351	0.095129	1.35e-15	3.39e-11	3.91244e-14
L_crispatus_C037_00165 Glycogen debranching enzyme	L_crispatus_C037_00165		7	354	111	534	5.9322	60.1351	0.095129	1.35e-15	3.39e-11	3.91244e-14
L_crispatus_C037_00528 hypothetical protein	L_crispatus_C037_00528		0	126	118	762	0	85.8108	0	6.75e-08	0.00168707	9.46e-07
L_crispatus_C037_00822 hypothetical protein	L_crispatus_C037_00822		3	231	115	657	2.54237	73.9865	0.0741954	7.46e-11	1.87e-06	1.4e-09
L_crispatus_C037_02057 hypothetical protein	L_crispatus_C037_02057		0	162	118	726	0	81.7568	0	3.27e-10	8.19e-06	5.89e-09
L_crispatus_C25_00402 hypothetical protein	L_crispatus_C25_00402		0	226	118	662	0	74.5495	0	1.37e-14	3.41e-10	3.64e-13
L_crispatus_C25_00907 Ornithine carbamoyltransferase	catabolic		1020_g_2937;1020_g_2938;1020_g_2939	52	167	66	721	44.0678	81.1937	3.40156	8.35e-09	0.000208736
L_crispatus_C25_01754 Chromosome partition protein Smc	L_crispatus_C25_01754		118	660	0	228	100	25.6757	inf	1.3e-14	3.25e-10	3.48e-13
L_crispatus_CG-12_00088 Endonuclease MutS2	L_crispatus_CG-12_00088		92	349	26	539	77.9661	60.6982	5.46484	1.3e-15	3.25e-11	3.77e-14
L_crispatus_Chicken_10_mag_157_00405 hypothetical protein	L_crispatus_Chicken_10_mag_157_00405		22	490	96	398	18.6441	44.8198	0.186139	2.87e-14	7.17e-10	7.38e-13
L_crispatus_Chicken_10_mag_157_00532 hypothetical protein	L_crispatus_Chicken_10_mag_157_00532		3	229	115	659	2.54237	74.2117	0.0750712	7.35e-11	1.84e-06	1.38e-09
L_crispatus_Chicken_10_mag_157_00931 hypothetical protein	L_crispatus_Chicken_10_mag_157_00931		116	690	2	198	98.3051	22.2973	16.6435	8.69e-10	2.17e-05	1.48e-08
L_crispatus_Chicken_10_mag_157_01228 Endoglucanase	L_crispatus_Chicken_10_mag_157_01228		26	420	92	468	22.0339	52.7027	0.314907	1.16e-07	0.00289724	1.58e-06
L_crispatus_Chicken_10_mag_157_01253 2	3-bisphosphoglycerate-dependent phosphoglycerate mutase			0	214	118	674	0	75.9009	0	9.28e-14	2.32e-09
L_crispatus_Chicken_10_mag_157_01530 putative ABC transporter phosphonate/phosphite binding protein PhnD2	L_crispatus_Chicken_10_mag_157_01530		39	526	79	362	33.0508	40.7658	0.339751	1.07e-07	0.00266399	1.46e-06
L_crispatus_Chicken_14_mag_17_00727 Asparagine synthetase [glutamine-hydrolyzing] 1	L_crispatus_Chicken_14_mag_17_00727		118	757	0	131	100	14.7523	inf	3.98e-08	0.000995348	5.73e-07
L_crispatus_Chicken_14_mag_17_00817 PTS system mannose-specific EIIAB component	L_crispatus_Chicken_14_mag_17_00817/0.1		2	177	116	711	1.69492	80.0676	0.0692577	1.26e-08	0.00031444	1.91e-07
L_crispatus_Chicken_14_mag_17_00867 hypothetical protein	L_crispatus_Chicken_14_mag_17_00867		117	690	1	198	99.1525	22.2973	33.5739	5.05e-11	1.26e-06	9.70924e-10
L_crispatus_Chicken_14_mag_17_00867 hypothetical protein	L_crispatus_Chicken_14_mag_17_00867		117	690	1	198	99.1525	22.2973	33.5739	5.05e-11	1.26e-06	9.70924e-10
L_crispatus_Chicken_14_mag_17_01020 Serine/threonine exchanger SteT	L_crispatus_Chicken_14_mag_17_01020/0.1		80	102	38	786	67.7966	88.5135	16.2229	1.54e-38	3.86e-34	1.39214e-36
L_crispatus_Chicken_14_mag_17_01020 Serine/threonine exchanger SteT	L_crispatus_Chicken_14_mag_17_01020/0.1		80	102	38	786	67.7966	88.5135	16.2229	1.54e-38	3.86e-34	1.39214e-36
L_crispatus_Chicken_14_mag_17_01043 tRNA pseudouridine synthase A	L_crispatus_Chicken_14_mag_17_01043		117	743	1	145	99.1525	16.3288	22.8331	9.71e-08	0.00242876	1.34e-06
L_crispatus_Chicken_14_mag_17_01166 Aldo-keto reductase IolS	L_crispatus_Chicken_14_mag_17_01166		118	626	0	262	100	29.5045	inf	3.26e-17	8.15e-13	1.06e-15
L_crispatus_Chicken_14_mag_17_01347 hypothetical protein	L_crispatus_Chicken_14_mag_17_01347		4	236	114	652	3.38983	73.4234	0.0969373	2.86e-10	7.15e-06	5.17e-09
L_crispatus_Chicken_19_mag_104_00205 hypothetical protein	L_crispatus_Chicken_19_mag_104_00205		0	168	118	720	0	81.0811	0	1.87e-10	4.67e-06	3.41e-09
L_crispatus_Chicken_19_mag_104_00563 Protein ADP-ribosyltransferase	L_crispatus_Chicken_19_mag_104_00563		40	574	78	314	33.8983	35.3604	0.280532	3.46e-10	8.64e-06	6.2e-09
L_crispatus_Chicken_19_mag_104_00585 hypothetical protein	L_crispatus_Chicken_19_mag_104_00585		0	221	118	667	0	75.1126	0	4.74e-14	1.19e-09	1.2e-12
L_crispatus_Chicken_19_mag_104_00777 hypothetical protein	L_crispatus_Chicken_19_mag_104_00777		3	245	115	643	2.54237	72.4099	0.068465	6.92e-12	1.73e-07	1.43e-10
L_crispatus_Chicken_19_mag_104_00907 hypothetical protein	L_crispatus_Chicken_19_mag_104_00907		1	227	117	661	0.847458	74.4369	0.024888	4.4e-13	1.1e-08	1.01e-11
L_crispatus_Chicken_19_mag_104_01235 hypothetical protein	L_crispatus_Chicken_19_mag_104_01235/0.1		30	462	88	426	25.4237	47.973	0.314345	4.35e-08	0.00108724	6.23e-07
L_crispatus_Chicken_19_mag_104_01818 Manganese ABC transporter substrate-binding lipoprotein	L_crispatus_Chicken_19_mag_104_01818		116	715	2	173	98.3051	19.482	14.0336	2.14e-08	0.000534045	3.16e-07
L_crispatus_Chicken_6_mag_147_00975 Homoserine kinase	L_crispatus_Chicken_6_mag_147_00975		94	444	24	444	79.661	50	3.91667	5.09e-10	1.27e-05	8.93e-09
L_crispatus_Chicken_6_mag_147_01164 Multidrug resistance protein MdtH	L_crispatus_Chicken_6_mag_147_01164/0.1		3	218	115	670	2.54237	75.4505	0.0801755	4.01e-10	1e-05	7.1551e-09
L_crispatus_Chicken_6_mag_147_01164 Multidrug resistance protein MdtH	L_crispatus_Chicken_6_mag_147_01164/0.1		3	218	115	670	2.54237	75.4505	0.0801755	4.01e-10	1e-05	7.1551e-09
L_crispatus_Chicken_6_mag_147_01266 Oligosaccharides import ATP-binding protein MsmX	L_crispatus_Chicken_6_mag_147_01266/0.1		77	206	41	682	65.2542	76.8018	6.21762	2.54e-19	6.36e-15	9.53117e-18
L_crispatus_Chicken_6_mag_147_01266 Oligosaccharides import ATP-binding protein MsmX	L_crispatus_Chicken_6_mag_147_01266/0.1		77	206	41	682	65.2542	76.8018	6.21762	2.54e-19	6.36e-15	9.53117e-18
L_crispatus_Chicken_6_mag_147_01424 Glycerophosphodiester phosphodiesterase	L_crispatus_Chicken_6_mag_147_01424		115	452	3	436	97.4576	49.0991	36.9764	3.6e-27	9.01e-23	2.08e-25
L_crispatus_Chicken_6_mag_147_01470 5-amino-6-(5-phospho-D-ribitylamino)uracil phosphatase YitU	L_crispatus_Chicken_6_mag_147_01470		2	322	116	566	1.69492	63.7387	0.0303063	1.53e-18	3.82e-14	5.45e-17
L_crispatus_Chicken_6_mag_147_01476 hypothetical protein	L_crispatus_Chicken_6_mag_147_01476		115	462	3	426	97.4576	47.973	35.3463	3.52e-26	8.79e-22	1.94e-24
L_crispatus_CM_A01_S769-bin_1_00994 hypothetical protein	L_crispatus_CM_A01_S769-bin_1_00994		1	197	117	691	0.847458	77.8153	0.0299796	5.04e-11	1.26e-06	9.69e-10
L_crispatus_CM_A01_S769-bin_1_01680 hypothetical protein	L_crispatus_CM_A01_S769-bin_1_01680		0	221	118	667	0	75.1126	0	4.74e-14	1.19e-09	1.2e-12
L_crispatus_CM_A01_S769-bin_1_01906 tRNA modification GTPase MnmE	L_crispatus_CM_A01_S769-bin_1_01906		118	733	0	155	100	17.455	inf	9.71e-10	2.43e-05	1.65e-08
L_crispatus_CM_A02_S777-bin_1_00080 Phosphoribosylamine--glycine ligase	L_crispatus_CM_A02_S777-bin_1_00080		98	248	20	640	83.0508	72.0721	12.6452	4.12e-31	1.03e-26	2.8119e-29
L_crispatus_CM_A02_S777-bin_1_00080 Phosphoribosylamine--glycine ligase	L_crispatus_CM_A02_S777-bin_1_00080		98	248	20	640	83.0508	72.0721	12.6452	4.12e-31	1.03e-26	2.8119e-29
L_crispatus_CM_A02_S777-bin_1_00752 hypothetical protein	L_crispatus_CM_A02_S777-bin_1_00752		0	148	118	740	0	83.3333	0	2.85e-09	7.12e-05	4.64e-08
L_crispatus_CM_A06_S809-bin_1_00788 hypothetical protein	L_crispatus_CM_A06_S809-bin_1_00788		2	200	116	688	1.69492	77.4775	0.0593103	4.89e-10	1.22e-05	8.65e-09
L_crispatus_CM_A06_S809-bin_1_01118 hypothetical protein	L_crispatus_CM_A06_S809-bin_1_01118		0	199	118	689	0	77.5901	0	1.05e-12	2.62e-08	2.33e-11
L_crispatus_CM_A08_S825-bin_2_01110 Fatty acid metabolism regulator protein	L_crispatus_CM_A08_S825-bin_2_01110		0	148	118	740	0	83.3333	0	2.85e-09	7.12e-05	4.64e-08
L_crispatus_CM_B01_S770-bin_1_00197 hypothetical protein	L_crispatus_CM_B01_S770-bin_1_00197		5	308	113	580	4.23729	65.3153	0.0833238	3.06e-14	7.65e-10	7.87e-13
L_crispatus_CM_B12_S858-bin_1_00717 hypothetical protein	L_crispatus_CM_B12_S858-bin_1_00717		4	355	114	533	3.38983	60.0225	0.052681	8.74e-19	2.18e-14	3.18e-17
L_crispatus_CM_D08_S828-bin_2_01220 putative heme-iron transport system permease protein IsdF	L_crispatus_CM_D08_S828-bin_2_01220		1	256	117	632	0.847458	71.1712	0.0211004	4.87e-15	1.22e-10	1.34e-13
L_crispatus_CM_D11_S852-bin_1_00366 Ribonuclease J	L_crispatus_CM_D11_S852-bin_1_00366		64	731	54	157	54.2373	17.6802	0.254547	8.29e-11	2.07e-06	1.55e-09
L_crispatus_CM_D11_S852-bin_1_00897 Homoserine dehydrogenase	L_crispatus_CM_D11_S852-bin_1_00897/0.1		77	68	41	820	65.2542	92.3423	22.6471	1.68e-44	4.21e-40	2.53764e-42
L_crispatus_CM_D11_S852-bin_1_00897 Homoserine dehydrogenase	L_crispatus_CM_D11_S852-bin_1_00897/0.1		77	68	41	820	65.2542	92.3423	22.6471	1.68e-44	4.21e-40	2.53764e-42
L_crispatus_CM_D11_S852-bin_1_01203 hypothetical protein	L_crispatus_CM_D11_S852-bin_1_01203		0	156	118	732	0	82.4324	0	9.58e-10	2.39e-05	1.63e-08
L_delbrueckii_subsp_bulgaricus_CIRM_BIA_905_00639 CRISPR system Cms protein Csm2	L_delbrueckii_subsp_bulgaricus_CIRM_BIA_905_00639	L	20	5	98	883	16.9492	99.4369	36.0408	1.72e-15	4.31e-11	4.93e-14
L_crispatus_CM_E08_S829-bin_1_02135 hypothetical protein	L_crispatus_CM_E08_S829-bin_1_02135		0	158	118	730	0	82.2072	0	5.77e-10	1.44e-05	1e-08
L_crispatus_CM_E09_S837-bin_2_00700 hypothetical protein	L_crispatus_CM_E09_S837-bin_2_00700		2	178	116	710	1.69492	79.955	0.0687718	1.25e-08	0.000311496	1.9e-07
L_crispatus_CM_E10_S845-bin_1_00094 hypothetical protein	L_crispatus_CM_E10_S845-bin_1_00094		116	529	2	359	98.3051	40.4279	39.3611	9.69e-22	2.42e-17	4.3048e-20
L_crispatus_CM_E10_S845-bin_1_00094 hypothetical protein	L_crispatus_CM_E10_S845-bin_1_00094		116	529	2	359	98.3051	40.4279	39.3611	9.69e-22	2.42e-17	4.3048e-20
L_crispatus_CM_E10_S845-bin_1_00389 Ammonia channel	L_crispatus_CM_E10_S845-bin_1_00389		104	403	14	485	88.1356	54.6171	8.94009	5.25e-20	1.31e-15	2.08e-18
L_crispatus_CM_E10_S845-bin_1_01086 hypothetical protein	L_crispatus_CM_E10_S845-bin_1_01086/0.1		37	40	81	848	31.3559	95.4955	9.68395	5.13e-17	1.28e-12	1.67e-15
L_crispatus_CM_F04_S798-bin_1_00094 Purine nucleoside phosphorylase DeoD-type	L_crispatus_CM_F04_S798-bin_1_00094/2		19	399	99	489	16.1017	55.0676	0.235209	5.64e-10	1.41e-05	9.84e-09
L_crispatus_CM_G11_S855-bin_1_00094 hypothetical protein	L_crispatus_CM_G11_S855-bin_1_00094		0	224	118	664	0	74.7748	0	2.46e-14	6.14e-10	6.39e-13
L_crispatus_CM_G11_S855-bin_1_00197 hypothetical protein	L_crispatus_CM_G11_S855-bin_1_00197/0.1		64	101	54	787	54.2373	88.6261	9.23506	9.84e-25	2.46e-20	5.19e-23
L_crispatus_CM_G11_S855-bin_1_00361 ABC transporter glutamine-binding protein GlnH	L_crispatus_CM_G11_S855-bin_1_00361		114	515	4	373	96.6102	42.0045	20.6417	2.98e-20	7.45e-16	1.21e-18
L_crispatus_CM_G11_S855-bin_1_00669 hypothetical protein	L_crispatus_CM_G11_S855-bin_1_00669		3	252	115	636	2.54237	71.6216	0.0658385	2.1e-12	5.26e-08	4.6e-11
L_crispatus_CM_G11_S855-bin_1_00967 hypothetical protein	L_crispatus_CM_G11_S855-bin_1_00967		1	286	117	602	0.847458	67.7928	0.0179906	2.13e-17	5.32e-13	7.05e-16
L_crispatus_CM_G11_S855-bin_1_01008 5'-deoxynucleotidase YfbR	L_crispatus_CM_G11_S855-bin_1_01008		38	597	80	291	32.2034	32.7703	0.231533	4.73e-13	1.18e-08	1.08e-11
L_crispatus_CM_H01_S776-bin_1_00267 putative FAD-linked oxidoreductase	L_crispatus_CM_H01_S776-bin_1_00267/0.1		31	75	87	813	26.2712	91.5541	3.86253	1.48e-07	0.00369103	1.9887e-06
L_crispatus_CM_H01_S776-bin_1_00267 putative FAD-linked oxidoreductase	L_crispatus_CM_H01_S776-bin_1_00267/0.1		31	75	87	813	26.2712	91.5541	3.86253	1.48e-07	0.00369103	1.9887e-06
L_crispatus_CM_H01_S776-bin_1_00326 Cysteine--tRNA ligase	L_crispatus_CM_H01_S776-bin_1_00326		117	556	1	332	99.1525	37.3874	69.8633	8.08e-21	2.02e-16	3.36e-19
L_crispatus_CM_H01_S776-bin_1_00599 hypothetical protein	L_crispatus_CM_H01_S776-bin_1_00599		0	231	118	657	0	73.9865	0	6.86e-15	1.71e-10	1.87e-13
L_crispatus_CM_H01_S776-bin_1_00614 50S ribosomal protein L14	L_crispatus_CM_H01_S776-bin_1_00614		116	704	2	184	98.3051	20.7207	15.1591	4.42e-09	0.000110582	7.03e-08
L_crispatus_CM_H01_S776-bin_1_00634 Dipeptidase A	L_crispatus_CM_H01_S776-bin_1_00634		68	760	50	128	57.6271	14.4144	0.229053	1.27e-11	3.18e-07	2.57e-10
L_crispatus_CM_H01_S776-bin_1_00879 hypothetical protein	L_crispatus_CM_H01_S776-bin_1_00879		3	178	115	710	2.54237	79.955	0.104055	1.41e-07	0.00351929	1.9e-06
L_crispatus_CM2261_MRS3_S774-bin_1_00815 hypothetical protein	L_crispatus_CM2261_MRS3_S774-bin_1_00815		0	183	118	705	0	79.3919	0	1.94e-11	4.86e-07	3.86e-10
L_crispatus_CM2261_MRS3_S774-bin_1_00816 hypothetical protein	L_crispatus_CM2261_MRS3_S774-bin_1_00816		0	221	118	667	0	75.1126	0	4.74e-14	1.19e-09	1.2e-12
L_crispatus_CM2261_MRS3_S774-bin_1_00823 hypothetical protein	L_crispatus_CM2261_MRS3_S774-bin_1_00823		0	182	118	706	0	79.5045	0	1.89e-11	4.73e-07	3.76e-10
L_crispatus_CM2292_MRS1_S784-bin_1_00452 Sensor histidine kinase RcsC	L_crispatus_CM2292_MRS1_S784-bin_1_00452		78	260	40	628	66.1017	70.7207	4.71	1.77e-14	4.43e-10	4.68e-13
L_crispatus_CM2292_MRS1_S784-bin_1_00984 ISNCY family transposase ISSeq2	L_crispatus_CM2292_MRS1_S784-bin_1_00984		1	228	117	660	0.847458	74.3243	0.0247413	4.3e-13	1.08e-08	9.89e-12
L_crispatus_D31t1_170403_E4_00016 hypothetical protein	L_crispatus_D31t1_170403_E4_00016		1	211	117	677	0.847458	76.2387	0.0274233	5.1e-12	1.27e-07	1.07e-10
L_crispatus_D31t1_170403_E4_00034 hypothetical protein	L_crispatus_D31t1_170403_E4_00034		2	202	116	686	1.69492	77.2523	0.0585524	5.05e-10	1.26e-05	8.86e-09
L_crispatus_D31t1_170403_E4_00061 hypothetical protein	L_crispatus_D31t1_170403_E4_00061		4	265	114	623	3.38983	70.1577	0.0824892	2.72e-12	6.79e-08	5.87e-11
L_crispatus_D31t1_170403_E4_00188 Putative phosphoserine phosphatase 2	L_crispatus_D31t1_170403_E4_00188		8	401	110	487	6.77966	54.8423	0.0883246	3.56e-18	8.9e-14	1.25e-16
L_crispatus_D31t1_170403_E4_00202 KHG/KDPG aldolase	L_crispatus_D31t1_170403_E4_00202		1	279	117	609	0.847458	68.5811	0.0186564	8.16e-17	2.04e-12	2.61e-15
L_crispatus_D31t1_170403_E4_00310 hypothetical protein	L_crispatus_D31t1_170403_E4_00310		1	170	117	718	0.847458	80.8559	0.0360985	2.52e-09	6.3e-05	4.14e-08
L_crispatus_D31t1_170403_E4_00314 hypothetical protein	L_crispatus_D31t1_170403_E4_00314		116	627	2	261	98.3051	29.3919	24.1435	3.41e-14	8.53e-10	8.73e-13
L_crispatus_D31t1_170403_E4_00417 Multidrug resistance ABC transporter ATP-binding and permease protein	L_crispatus_D31t1_170403_E4_00417/9		39	69	79	819	33.0508	92.2297	5.85966	8.84e-13	2.21e-08	1.98e-11
L_crispatus_D31t1_170403_E4_00536 hypothetical protein	L_crispatus_D31t1_170403_E4_00536		5	503	113	385	4.23729	43.3559	0.0338676	3.31e-31	8.28e-27	2.27e-29
L_crispatus_D31t1_170403_E4_00770 L-2-hydroxyisocaproate dehydrogenase	L_crispatus_D31t1_170403_E4_00770		117	739	1	149	99.1525	16.7793	23.59	5.81e-08	0.00145264	8.28e-07
L_crispatus_D31t1_170403_E4_00920 hypothetical protein	L_crispatus_D31t1_170403_E4_00920		0	224	118	664	0	74.7748	0	2.46e-14	6.14e-10	6.39e-13
L_crispatus_D31t1_170403_E4_00972 hypothetical protein	L_crispatus_D31t1_170403_E4_00972/12/0.3		1	136	117	752	0.847458	84.6847	0.0472599	4.53e-07	0.0113303	5.72e-06
L_crispatus_D31t1_170403_E4_01103 HTH-type transcriptional repressor RspR	L_crispatus_D31t1_170403_E4_01103		3	181	115	707	2.54237	79.6171	0.101898	8.3e-08	0.00207533	1.15e-06
L_crispatus_D31t1_170403_E4_01119 hypothetical protein	L_crispatus_D31t1_170403_E4_01119		0	235	118	653	0	73.536	0	3.57e-15	8.94e-11	9.99e-14
L_crispatus_D31t1_170403_E4_01257 hypothetical protein	L_crispatus_D31t1_170403_E4_01257		1	247	117	641	0.847458	72.1847	0.0221807	1.83e-14	4.58e-10	4.82e-13
L_crispatus_D31t1_170403_E4_01617 hypothetical protein	L_crispatus_D31t1_170403_E4_01617		21	422	97	466	17.7966	52.4775	0.239068	2.3e-10	5.76e-06	4.2e-09
L_delbrueckii_subsp_lactis_NCIMB_702469_00499 CRISPR system Cms endoribonuclease Csm3	L_delbrueckii_subsp_lactis_NCIMB_702469_00499	L	20	5	98	883	16.9492	99.4369	36.0408	1.72e-15	4.31e-11	4.93e-14
L_sp_UBA10794_00311 N-substituted formamide deformylase	L_sp_UBA10794_00311/2	S	41	13	77	875	34.7458	98.536	35.8392	2.21e-30	5.53e-26	1.45e-28
L_delbrueckii_subsp_lactis_CIP_110109_00937 Dipeptide-binding protein DppE	L_delbrueckii_subsp_lactis_CIP_110109_00937	E	19	5	99	883	16.1017	99.4369	33.8929	1.37e-14	3.42e-10	3.64e-13
L_crispatus_D31t1_170403_E4_01847 Adaptive-response sensory-kinase SasA	L_crispatus_D31t1_170403_E4_01847		118	776	0	112	100	12.6126	inf	5.12e-07	0.0128072	6.44e-06
L_crispatus_D31t1_170403_E4_01988 hypothetical protein	L_crispatus_D31t1_170403_E4_01988		1	138	117	750	0.847458	84.4595	0.0464511	2.66e-07	0.00666011	3.46e-06
L_crispatus_D31t1_170403_E4_02157 hypothetical protein	L_crispatus_D31t1_170403_E4_02157		0	252	118	636	0	71.6216	0	2.49e-16	6.23e-12	7.64e-15
L_crispatus_D31t1_170403_E4_02263 hypothetical protein	L_crispatus_D31t1_170403_E4_02263		2	232	116	656	1.69492	73.8739	0.0487515	4.84e-12	1.21e-07	1.02e-10
L_crispatus_DC21.1_00061 hypothetical protein	L_crispatus_DC21.1_00061		0	153	118	735	0	82.7703	0	1.67e-09	4.16e-05	2.77e-08
L_crispatus_DC21.1_00246 hypothetical protein	L_crispatus_DC21.1_00246		0	237	118	651	0	73.3108	0	2.06e-15	5.16e-11	5.85e-14
L_crispatus_DC21.1_01097 putative N-acetyltransferase YvbK	L_crispatus_DC21.1_01097		9	279	109	609	7.62712	68.5811	0.180231	4.34e-09	0.000108573	6.93e-08
L_crispatus_DC21.1_01873 hypothetical protein	L_crispatus_DC21.1_01873		0	202	118	686	0	77.2523	0	1.03e-12	2.58e-08	2.3e-11
L_crispatus_DISK12_00611 hypothetical protein	L_crispatus_DISK12_00611		14	12	104	876	11.8644	98.6486	9.82692	1.28e-07	0.0032053	1.73e-06
L_crispatus_DISK12_01338 hypothetical protein	L_crispatus_DISK12_01338		4	230	114	658	3.38983	74.0991	0.100381	5.19e-10	1.3e-05	9.1e-09
L_crispatus_DISK12_01531 hypothetical protein	L_crispatus_DISK12_01531		0	170	118	718	0	80.8559	0	1.05e-10	2.63e-06	1.96e-09
L_crispatus_DISK12_01533 hypothetical protein	L_crispatus_DISK12_01533		0	176	118	712	0	80.1802	0	6.25e-11	1.56e-06	1.18e-09
L_crispatus_DISK12_01594 Inner membrane transport protein YbaT	L_crispatus_DISK12_01594		1	186	117	702	0.847458	79.0541	0.0322581	2.74e-10	6.86e-06	4.98e-09
L_crispatus_DISK12_01595 hypothetical protein	L_crispatus_DISK12_01595		0	187	118	701	0	78.9414	0	1.1e-11	2.76e-07	2.23e-10
L_crispatus_DISK12_01643 Bifunctional ligase/repressor BirA	L_crispatus_DISK12_01643		80	123	38	765	67.7966	86.1486	13.0937	4.46e-34	1.12e-29	3.42e-32
L_crispatus_DISK12_02225 hypothetical protein	L_crispatus_DISK12_02225		0	224	118	664	0	74.7748	0	2.46e-14	6.14e-10	6.39e-13
L_crispatus_DSM_29598_00315 Low molecular weight protein-tyrosine-phosphatase YfkJ	L_crispatus_DSM_29598_00315		116	652	2	236	98.3051	26.5766	20.9939	2.65e-12	6.63e-08	5.75e-11
L_crispatus_DSM_29598_01211 hypothetical protein	L_crispatus_DSM_29598_01211/3		2	195	116	693	1.69492	78.0405	0.0612732	8.81e-10	2.2e-05	1.5e-08
L_crispatus_DSM_29598_01590 Xylulose kinase	L_crispatus_DSM_29598_01590		39	513	79	375	33.0508	42.2297	0.360871	6e-07	0.0150129	7.49e-06
L_crispatus_DSM_29598_01771 hypothetical protein	L_crispatus_DSM_29598_01771		0	223	118	665	0	74.8874	0	2.48e-14	6.2e-10	6.43e-13
L_crispatus_DSM_29598_01860 Putative HMP/thiamine permease protein YkoE	L_crispatus_DSM_29598_01860/2		114	640	4	248	96.6102	27.9279	11.0437	5.11e-11	1.28e-06	9.81e-10
L_crispatus_DZD_CM_05_S773-bin_1_01062 Aspartokinase 3	L_crispatus_DZD_CM_05_S773-bin_1_01062		16	352	102	536	13.5593	60.3604	0.238859	6.22e-09	0.000155621	9.78e-08
L_crispatus_DZD_CM_05_S773-bin_1_01294 Vitamin B12 import ATP-binding protein BtuD	L_crispatus_DZD_CM_05_S773-bin_1_01294/0.1		44	67	74	821	37.2881	92.455	7.286	2.27e-16	5.68e-12	6.97964e-15
L_crispatus_DZD_CM_05_S773-bin_1_01294 Vitamin B12 import ATP-binding protein BtuD	L_crispatus_DZD_CM_05_S773-bin_1_01294/0.1		44	67	74	821	37.2881	92.455	7.286	2.27e-16	5.68e-12	6.97964e-15
L_crispatus_DZD_CM_27_S795-bin_1_01322 Accessory gene regulator protein A	L_crispatus_DZD_CM_27_S795-bin_1_01322		56	209	62	679	47.4576	76.464	2.9344	1.74e-07	0.00434244	2.33e-06
L_crispatus_F4_1630_1235_1_CBA14_S224-bin_1-SPLIT_00675 hypothetical protein	L_crispatus_F4_1630_1235_1_CBA14_S224-bin_1-SPLIT_00675		0	188	118	700	0	78.8288	0	6.1e-12	1.52e-07	1.27e-10
L_crispatus_F4_1630_1235_1_CBA14_S224-bin_1-SPLIT_01004 Phosphate-specific transport system accessory protein PhoU	L_crispatus_F4_1630_1235_1_CBA14_S224-bin_1-SPLIT_01004		41	616	77	272	34.7458	30.6306	0.235116	9.57e-13	2.39e-08	2.14e-11
L_crispatus_FDAARGOS_743_02234 hypothetical protein	L_crispatus_FDAARGOS_743_02234		0	161	118	727	0	81.8694	0	5.75e-10	1.44e-05	9.98e-09
L_delbrueckii_subsp_bulgaricus_ATCC_11842_01046 Ribonuclease HI	L_delbrueckii_subsp_bulgaricus_ATCC_11842_01046	L	25	7	93	881	21.1864	99.2117	33.8326	8.11e-19	2.03e-14	2.95e-17
L_crispatus_KT-11_00647 hypothetical protein	L_crispatus_KT-11_00647		0	230	118	658	0	74.0991	0	7.14e-15	1.78e-10	1.94e-13
L_crispatus_KT-11_01254 Energy-coupling factor transporter transmembrane protein EcfT	L_crispatus_KT-11_01254		107	519	11	369	90.678	41.5541	6.91592	2.63e-13	6.57e-09	6.2e-12
L_crispatus_KT-11_01589 hypothetical protein	L_crispatus_KT-11_01589/2		0	119	118	769	0	86.5991	0	1.87e-07	0.00467637	2.49e-06
L_crispatus_KT-11_01951 hypothetical protein	L_crispatus_KT-11_01951		17	536	101	352	14.4068	39.6396	0.110536	3.65e-22	9.13e-18	1.65e-20
L_crispatus_KT-11_02052 hypothetical protein	L_crispatus_KT-11_02052		2	168	116	720	1.69492	81.0811	0.0738916	6.04e-08	0.00151115	8.55e-07
L_crispatus_Lc116_01665 hypothetical protein	L_crispatus_Lc116_01665		0	131	118	757	0	85.2477	0	3.98e-08	0.000995348	5.73e-07
L_crispatus_Lc1226_00134 hypothetical protein	L_crispatus_Lc1226_00134		4	241	114	647	3.38983	72.8604	0.0941982	9.83e-11	2.46e-06	1.83e-09
L_crispatus_Lc1226_01614 Zinc-dependent sulfurtransferase SufU	L_crispatus_Lc1226_01614		93	486	25	402	78.8136	45.2703	3.07704	3.23e-07	0.00806518	4.13e-06
L_crispatus_Lc1226_01849 DNA topoisomerase 1	L_crispatus_Lc1226_01849		2	183	116	705	1.69492	79.3919	0.0664217	7.56e-09	0.000189038	1.18e-07
L_crispatus_Lc1700_01772 hypothetical protein	L_crispatus_Lc1700_01772		0	175	118	713	0	80.2928	0	5.98e-11	1.5e-06	1.14e-09
L_crispatus_lc83_00850 hypothetical protein	L_crispatus_lc83_00850/4		0	125	118	763	0	85.9234	0	1.16e-07	0.00290705	1.58e-06
L_crispatus_lc83_01588 hypothetical protein	L_crispatus_lc83_01588		7	245	111	643	5.9322	72.4099	0.165508	1.56e-08	0.000391107	2.34e-07
L_crispatus_lc83_01673 PTS system beta-glucoside-specific EIIBCA component	L_crispatus_lc83_01673		38	557	80	331	32.2034	37.2748	0.282271	4.96e-10	1.24e-05	8.74e-09
L_crispatus_lc83_01916 Lichenan permease IIC component	L_crispatus_lc83_01916		14	404	104	484	11.8644	54.5045	0.161272	1.47e-13	3.68e-09	3.57e-12
L_crispatus_MHKL_MAG_00003_00418 Nicotinate phosphoribosyltransferase pncB2	L_crispatus_MHKL_MAG_00003_00418/0.1		110	182	8	706	93.2203	79.5045	53.3379	2.35e-56	5.87e-52	5.33657e-53
L_crispatus_MHKL_MAG_00003_00418 Nicotinate phosphoribosyltransferase pncB2	L_crispatus_MHKL_MAG_00003_00418/0.1		110	182	8	706	93.2203	79.5045	53.3379	2.35e-56	5.87e-52	5.33657e-53
L_crispatus_MHKL_MAG_00009_00463 hypothetical protein	L_crispatus_MHKL_MAG_00009_00463		0	224	118	664	0	74.7748	0	2.46e-14	6.14e-10	6.39e-13
L_crispatus_MHKL_MAG_00010_00344 hypothetical protein	L_crispatus_MHKL_MAG_00010_00344/0.1		107	358	11	530	90.678	59.6847	14.4007	3.34e-27	8.34e-23	1.93589e-25
L_crispatus_MHKL_MAG_00010_00344 hypothetical protein	L_crispatus_MHKL_MAG_00010_00344/0.1		107	358	11	530	90.678	59.6847	14.4007	3.34e-27	8.34e-23	1.93589e-25
L_crispatus_MHKL_MAG_00026_01103 UvrABC system protein B	L_crispatus_MHKL_MAG_00026_01103/0.1		79	106	39	782	66.9492	88.0631	14.9439	1.13e-36	2.82e-32	9.38126e-35
L_crispatus_MHKL_MAG_00026_01103 UvrABC system protein B	L_crispatus_MHKL_MAG_00026_01103/0.1		79	106	39	782	66.9492	88.0631	14.9439	1.13e-36	2.82e-32	9.38126e-35
L_crispatus_MHKL_MAG_00027_00822 hypothetical protein	L_crispatus_MHKL_MAG_00027_00822		0	140	118	748	0	84.2342	0	8.47e-09	0.000211848	1.31e-07
L_crispatus_MHKL_MAG_00035_00909 hypothetical protein	L_crispatus_MHKL_MAG_00035_00909		0	137	118	751	0	84.5721	0	1.41e-08	0.000351859	2.12e-07
L_crispatus_MHKL_MAG_00036_00544 hypothetical protein	L_crispatus_MHKL_MAG_00036_00544		12	277	106	611	10.1695	68.8063	0.249711	4.17e-07	0.0104256	5.31e-06
L_crispatus_MHKL_MAG_00053_00638 hypothetical protein	L_crispatus_MHKL_MAG_00053_00638		0	205	118	683	0	76.9144	0	5.48e-13	1.37e-08	1.25e-11
L_delbrueckii_ME-795_01130 ATP-binding/permease protein CydD	L_delbrueckii_ME-795_01130	V	66	33	52	855	55.9322	96.2838	32.8846	1.04e-45	2.6e-41	2.03e-43
L_crispatus_MHKL_MAG_00066_00603 D-aminopeptidase	L_crispatus_MHKL_MAG_00066_00603		93	408	25	480	78.8136	54.0541	4.37647	8.31e-12	2.08e-07	1.71e-10
L_crispatus_MHKL_MAG_00073_00130 Riboflavin transporter RibZ	L_crispatus_MHKL_MAG_00073_00130		5	538	113	350	4.23729	39.4144	0.0287857	2.78e-35	6.95e-31	2.2e-33
L_crispatus_MHKL_MAG_00075_00727 hypothetical protein	L_crispatus_MHKL_MAG_00075_00727		2	358	116	530	1.69492	59.6847	0.0255249	1.09e-21	2.72e-17	4.82e-20
L_crispatus_MHKL_MAG_00076_00704 hypothetical protein	L_crispatus_MHKL_MAG_00076_00704		115	534	3	354	97.4576	39.8649	25.412	7.16e-20	1.79e-15	2.79e-18
L_crispatus_MHKL_MAG_00097_00252 hypothetical protein	L_crispatus_MHKL_MAG_00097_00252		22	446	96	442	18.6441	49.7748	0.227111	3.06e-11	7.65e-07	5.99e-10
L_crispatus_MHKL_MAG_00119_00683 hypothetical protein	L_crispatus_MHKL_MAG_00119_00683		0	177	118	711	0	80.0676	0	3.43e-11	8.57e-07	6.68e-10
L_crispatus_MHKL_MAG_00120_00022 hypothetical protein	L_crispatus_MHKL_MAG_00120_00022		20	442	98	446	16.9492	50.2252	0.205929	3.27e-12	8.18e-08	7.01e-11
L_crispatus_MHKL_MAG_00120_00201 hypothetical protein	L_crispatus_MHKL_MAG_00120_00201		0	158	118	730	0	82.2072	0	5.77e-10	1.44e-05	1e-08
L_crispatus_MHKL_MAG_00120_00361 Beta-Ala-Xaa dipeptidase	L_crispatus_MHKL_MAG_00120_00361		105	427	13	461	88.9831	51.9144	8.72005	9.35e-19	2.34e-14	3.37917e-17
L_crispatus_MHKL_MAG_00120_00361 Beta-Ala-Xaa dipeptidase	L_crispatus_MHKL_MAG_00120_00361		105	427	13	461	88.9831	51.9144	8.72005	9.35e-19	2.34e-14	3.37917e-17
L_crispatus_MHKL_MAG_00120_00549 Sensory transduction protein regX3	L_crispatus_MHKL_MAG_00120_00549		10	465	108	423	8.47458	47.6351	0.0842294	1.1e-21	2.75e-17	4.86e-20
L_crispatus_MHKL_MAG_00120_01807 4-hydroxy-tetrahydrodipicolinate reductase	L_crispatus_MHKL_MAG_00120_01807		105	519	13	369	88.9831	41.5541	5.74255	7.21e-12	1.8e-07	1.49e-10
L_crispatus_MHKL_MAG_00122_01090 hypothetical protein	L_crispatus_MHKL_MAG_00122_01090		118	699	0	189	100	21.2838	inf	5.93e-12	1.48e-07	1.24e-10
L_crispatus_MHKL_MAG_00125_00784 hypothetical protein	L_crispatus_MHKL_MAG_00125_00784		0	180	118	708	0	79.7297	0	2e-11	5e-07	3.96e-10
L_crispatus_MHKL_MAG_00143_01059 hypothetical protein	L_crispatus_MHKL_MAG_00143_01059		115	533	3	355	97.4576	39.9775	25.5316	7.2e-20	1.8e-15	2.8e-18
L_crispatus_MHKL_MAG_00157_00200 3-ketosteroid-9-alpha-monooxygenase	ferredoxin reductase component			0	149	118	739	0	83.2207	0	2.84e-09	7.09e-05
L_crispatus_MHKL_MAG_00157_00237 hypothetical protein	L_crispatus_MHKL_MAG_00157_00237		7	291	111	597	5.9322	67.2297	0.129377	3.06e-11	7.65e-07	5.99e-10
L_crispatus_MHKL_MAG_00157_00789 hypothetical protein	L_crispatus_MHKL_MAG_00157_00789		0	227	118	661	0	74.4369	0	1.31e-14	3.27e-10	3.5e-13
L_crispatus_MHKL_MAG_00157_00990 hypothetical protein	L_crispatus_MHKL_MAG_00157_00990		10	324	108	564	8.47458	63.5135	0.16118	3.72e-11	9.31e-07	7.23e-10
L_crispatus_MHKL_MAG_00159_01555 hypothetical protein	L_crispatus_MHKL_MAG_00159_01555		95	407	23	481	80.5085	54.1667	4.88142	4.12e-13	1.03e-08	9.53e-12
L_crispatus_MHKL_MAG_00159_01664 hypothetical protein	L_crispatus_MHKL_MAG_00159_01664		0	218	118	670	0	75.4505	0	4.92e-14	1.23e-09	1.24e-12
L_crispatus_MHKL_MAG_00171_00714 hypothetical protein	L_crispatus_MHKL_MAG_00171_00714		6	244	112	644	5.08475	72.5225	0.141393	3.24e-09	8.1e-05	5.23e-08
L_crispatus_MHKL_MAG_00187_00317 Putative lipid kinase YtlR	L_crispatus_MHKL_MAG_00187_00317		33	618	85	270	27.9661	30.4054	0.169617	5.71e-18	1.43e-13	1.98e-16
L_crispatus_MHKL_MAG_00187_00805 hypothetical protein	L_crispatus_MHKL_MAG_00187_00805		40	709	78	179	33.8983	20.1577	0.129471	2.37e-23	5.93e-19	1.16e-21
L_crispatus_MHKL_MAG_00227_00982 hypothetical protein	L_crispatus_MHKL_MAG_00227_00982		0	201	118	687	0	77.3649	0	1e-12	2.5e-08	2.24e-11
uncultured_L_sp_Chicken_1_mag_75_01207 putative ABC transporter ATP-binding protein	uncultured_L_sp_Chicken_1_mag_75_01207/0.1	V	61	28	57	860	51.6949	96.8468	32.8697	9.64e-43	2.41e-38	1.15e-40
L_nasalidis_YZ01_00205 CRISPR-associated endoribonuclease Cas6	L_nasalidis_YZ01_00205	S	23	7	95	881	19.4915	99.2117	30.4707	5.24e-17	1.31e-12	1.7e-15
L_helveticus_DLBSA202_01681 IS30 family transposase ISCth3	L_helveticus_DLBSA202_01681/13/0.9	L	28	9	90	879	23.7288	98.9865	30.3852	2.09e-20	5.23e-16	8.54598e-19
L_crispatus_MHKL_MAG_00244_00646 hypothetical protein	L_crispatus_MHKL_MAG_00244_00646		6	424	112	464	5.08475	52.2523	0.0586253	3.35e-22	8.38e-18	1.52e-20
L_crispatus_MHKL_MAG_00248_01819 hypothetical protein	L_crispatus_MHKL_MAG_00248_01819		0	160	118	728	0	81.982	0	5.56e-10	1.39e-05	9.72e-09
L_crispatus_MHKL_MAG_00258_00026 Membrane-bound lytic murein transglycosylase F	L_crispatus_MHKL_MAG_00258_00026/3		78	103	40	785	66.1017	88.4009	14.8617	2.17e-36	5.44e-32	1.78816e-34
L_crispatus_MHKL_MAG_00258_00026 Membrane-bound lytic murein transglycosylase F	L_crispatus_MHKL_MAG_00258_00026/3		78	103	40	785	66.1017	88.4009	14.8617	2.17e-36	5.44e-32	1.78816e-34
L_crispatus_MHKL_MAG_00258_00026 Membrane-bound lytic murein transglycosylase F	L_crispatus_MHKL_MAG_00258_00026/3		78	103	40	785	66.1017	88.4009	14.8617	2.17e-36	5.44e-32	1.78816e-34
L_crispatus_MHKL_MAG_00258_00077 hypothetical protein	L_crispatus_MHKL_MAG_00258_00077		10	317	108	571	8.47458	64.3018	0.166784	1.17e-10	2.93e-06	2.17e-09
L_crispatus_MHKL_MAG_00258_00666 HTH-type transcriptional regulator GltC	L_crispatus_MHKL_MAG_00258_00666		107	535	11	353	90.678	39.7523	6.41818	3.87e-12	9.67e-08	8.2e-11
L_crispatus_MHKL_MAG_00258_00749 Fumarate reductase flavoprotein subunit	L_crispatus_MHKL_MAG_00258_00749		17	367	101	521	14.4068	58.6712	0.238946	2.61e-09	6.53e-05	4.28e-08
L_crispatus_MHKL_MAG_00264_00167 Trehalose import ATP-binding protein SugC	L_crispatus_MHKL_MAG_00264_00167		57	743	61	145	48.3051	16.3288	0.182358	4.68e-16	1.17e-11	1.41e-14
L_crispatus_MHKL_MAG_00264_00633 putative ABC transporter ATP-binding protein	L_crispatus_MHKL_MAG_00264_00633		33	605	85	283	27.9661	31.8694	0.181604	9.82e-17	2.46e-12	3.12e-15
L_crispatus_MHKL_MAG_00264_00638 D-alanine--D-alanyl carrier protein ligase	L_crispatus_MHKL_MAG_00264_00638		117	750	1	138	99.1525	15.5405	21.528	2.66e-07	0.00666011	3.46e-06
L_crispatus_MHKL_MAG_00266_00149 hypothetical protein	L_crispatus_MHKL_MAG_00266_00149		0	239	118	649	0	73.0856	0	1.85e-15	4.63e-11	5.27e-14
L_crispatus_MHKL_MAG_00266_00210 hypothetical protein	L_crispatus_MHKL_MAG_00266_00210		113	397	5	491	95.7627	55.2928	27.9511	8e-30	2e-25	5.17e-28
L_crispatus_MHKL_MAG_00266_00450 Oligopeptide transport system permease protein OppB	L_crispatus_MHKL_MAG_00266_00450		99	427	19	461	83.8983	51.9144	5.62542	3.15e-14	7.87e-10	8.07e-13
L_equicursoris_DSM_19284_01751 Xaa-Pro dipeptidase	L_equicursoris_DSM_19284_01751/2/0.1	E	72	44	46	844	61.0169	95.045	30.0237	1.65e-47	4.13e-43	8.44e-45
L_crispatus_MHKL_MAG_00290_00926 hypothetical protein	L_crispatus_MHKL_MAG_00290_00926/2		0	116	118	772	0	86.9369	0	3.08e-07	0.00769176	3.95e-06
L_crispatus_MHKL_MAG_00318_00164 putative ABC transporter ATP-binding/permease protein	L_crispatus_MHKL_MAG_00318_00164		14	589	104	299	11.8644	33.6712	0.0683362	1.03e-30	2.58e-26	6.91e-29
L_crispatus_MHKL_MAG_00318_01391 hypothetical protein	L_crispatus_MHKL_MAG_00318_01391		40	709	78	179	33.8983	20.1577	0.129471	2.37e-23	5.93e-19	1.16e-21
L_crispatus_MHKL_MAG_00340_00864 hypothetical protein	L_crispatus_MHKL_MAG_00340_00864		22	386	96	502	18.6441	56.5315	0.298035	8.78e-08	0.0021958	1.22e-06
L_crispatus_MHKL_MAG_00341_01459 hypothetical protein	L_crispatus_MHKL_MAG_00341_01459		1	243	117	645	0.847458	72.6351	0.0226865	3.5e-14	8.76e-10	8.92e-13
L_crispatus_Mitchell_12_29_17_B07_S626-bin_1_01468 hypothetical protein	L_crispatus_Mitchell_12_29_17_B07_S626-bin_1_01468		116	637	2	251	98.3051	28.2658	22.854	2.2e-13	5.5e-09	5.25e-12
L_kalixensis_DSM_16043_00588 Aminopeptidase YpdF	L_kalixensis_DSM_16043_00588/0.1	E	71	43	47	845	60.1695	95.1577	29.6858	7.86e-47	1.97e-42	3.28e-44
L_crispatus_Mitchell_12_29_17_C05_S611-bin_1_00075 Putative glycosyltransferase EpsH	L_crispatus_Mitchell_12_29_17_C05_S611-bin_1_00075		117	732	1	156	99.1525	17.5676	24.9344	2.07e-08	0.000516832	3.07e-07
L_crispatus_Mitchell_12_29_17_C05_S611-bin_1_00275 50S ribosomal protein L5	L_crispatus_Mitchell_12_29_17_C05_S611-bin_1_00275		116	704	2	184	98.3051	20.7207	15.1591	4.42e-09	0.000110582	7.03e-08
L_crispatus_Mitchell_12_29_17_C05_S611-bin_1_00552 Ascorbate-specific PTS system EIIC component	L_crispatus_Mitchell_12_29_17_C05_S611-bin_1_00552		0	207	118	681	0	76.6892	0	3.06e-13	7.65e-09	7.14e-12
L_crispatus_Mitchell_12_29_17_C05_S611-bin_1_00586 Phosphatase YwpJ	L_crispatus_Mitchell_12_29_17_C05_S611-bin_1_00586		118	739	0	149	100	16.7793	inf	2.84e-09	7.09e-05	4.64e-08
L_crispatus_Mitchell_12_29_17_E06_S621-bin_1_00411 putative ABC transporter ATP-binding/permease protein	L_crispatus_Mitchell_12_29_17_E06_S621-bin_1_00411		1	278	117	610	0.847458	68.6937	0.0187542	8.7e-17	2.18e-12	2.77e-15
L_crispatus_Mitchell_12_29_17_E06_S621-bin_1_00604 hypothetical protein	L_crispatus_Mitchell_12_29_17_E06_S621-bin_1_00604		4	257	114	631	3.38983	71.0586	0.0861492	9.2e-12	2.3e-07	1.87e-10
L_crispatus_Mitchell_12_29_17_E06_S621-bin_1_00673 hypothetical protein	L_crispatus_Mitchell_12_29_17_E06_S621-bin_1_00673		3	176	115	712	2.54237	80.1802	0.105534	1.36e-07	0.00340104	1.84e-06
L_crispatus_Mitchell_12_29_17_E06_S621-bin_1_00998 hypothetical protein	L_crispatus_Mitchell_12_29_17_E06_S621-bin_1_00998		17	341	101	547	14.4068	61.5991	0.269998	1.09e-07	0.00271888	1.49e-06
L_crispatus_Mitchell_12_29_17_E07_S629-bin_2_00548 1	4-dihydroxy-2-naphthoate octaprenyltransferase			0	143	118	745	0	83.8964	0	8.63e-09	0.000215733
L_crispatus_Mitchell_12_29_17_E07_S629-bin_2_00704 hypothetical protein	L_crispatus_Mitchell_12_29_17_E07_S629-bin_2_00704		117	641	1	247	99.1525	27.8153	45.0842	1.83e-14	4.58e-10	4.82e-13
L_crispatus_Mitchell_12_29_17_G06_S623-bin_1_00203 Cystathionine beta-lyase PatB	L_crispatus_Mitchell_12_29_17_G06_S623-bin_1_00203		109	603	9	285	92.3729	32.0946	5.72416	2.42e-09	6.06e-05	3.99e-08
L_crispatus_Mitchell_12_29_17_G06_S623-bin_1_00447 Deoxyadenosine kinase	L_crispatus_Mitchell_12_29_17_G06_S623-bin_1_00447		118	740	0	148	100	16.6667	inf	2.85e-09	7.12e-05	4.64e-08
L_crispatus_Mitchell_12_29_17_G06_S623-bin_1_00729 hypothetical protein	L_crispatus_Mitchell_12_29_17_G06_S623-bin_1_00729/2	S	8	1	110	887	6.77966	99.8874	64.5091	2.35e-07	0.00586909	3.07e-06
L_crispatus_Mitchell_12_29_17_G06_S623-bin_1_00785 Restriction enzyme BgcI subunit alpha	L_crispatus_Mitchell_12_29_17_G06_S623-bin_1_00785		0	120	118	768	0	86.4865	0	1.85e-07	0.00463287	2.47e-06
L_crispatus_Mitchell_12_29_17_G06_S623-bin_1_00838 hypothetical protein	L_crispatus_Mitchell_12_29_17_G06_S623-bin_1_00838		1	167	117	721	0.847458	81.1937	0.0369006	4.24e-09	0.00010594	6.78e-08
L_crispatus_Mitchell_12_29_17_G06_S623-bin_1_00999 Sensor protein kinase WalK	L_crispatus_Mitchell_12_29_17_G06_S623-bin_1_00999		118	743	0	145	100	16.3288	inf	4.83e-09	0.000120849	7.65e-08
L_crispatus_Mitchell_12_29_17_G06_S623-bin_1_01116 hypothetical protein	L_crispatus_Mitchell_12_29_17_G06_S623-bin_1_01116		0	152	118	736	0	82.8829	0	1.65e-09	4.13e-05	2.76e-08
L_crispatus_Mitchell_12_29_17_H06_S624-bin_1_01711 Phosphate regulon transcriptional regulatory protein PhoB	L_crispatus_Mitchell_12_29_17_H06_S624-bin_1_01711		76	236	42	652	64.4068	73.4234	4.99919	1.54e-15	3.86e-11	4.44e-14
L_crispatus_NCK1351_00485 hypothetical protein	L_crispatus_NCK1351_00485		117	572	1	316	99.1525	35.5856	64.6364	1.03e-19	2.57e-15	3.94e-18
L_crispatus_MHKL_MAG_00244_00033 Dipeptide-binding protein DppE	L_crispatus_MHKL_MAG_00244_00033/23	E	65	37	53	851	55.0847	95.8333	28.2075	6.05e-43	1.51e-38	7.41999e-41
L_crispatus_NCK1351_01235 hypothetical protein	L_crispatus_NCK1351_01235		7	269	111	619	5.9322	69.7072	0.145115	5.98e-10	1.5e-05	1.03e-08
L_crispatus_NCK1351_01772 hypothetical protein	L_crispatus_NCK1351_01772		12	306	106	582	10.1695	65.5405	0.215316	1.18e-08	0.000294869	1.8e-07
L_crispatus_NCK1351_01857 hypothetical protein	L_crispatus_NCK1351_01857/0.1		60	36	58	852	50.8475	95.9459	24.4828	2.74e-38	6.86e-34	2.43125e-36
L_crispatus_NCK1351_01857 hypothetical protein	L_crispatus_NCK1351_01857/0.1		60	36	58	852	50.8475	95.9459	24.4828	2.74e-38	6.86e-34	2.43125e-36
L_crispatus_PMC201_02258 Methylated-DNA--protein-cysteine methyltransferase	inducible		1020_g_2962	105	497	13	391	88.9831	44.0315	6.35428	2.35e-13	5.88e-09
L_crispatus_RL02_01365 HTH-type transcriptional repressor GlcR	L_crispatus_RL02_01365		0	159	118	729	0	82.0946	0	5.57e-10	1.39e-05	9.72e-09
L_crispatus_RL02_01517 hypothetical protein	L_crispatus_RL02_01517		4	253	114	635	3.38983	71.509	0.088066	1.68e-11	4.2e-07	3.36e-10
L_crispatus_RL02_02088 Serine protease Do-like HtrA	L_crispatus_RL02_02088		118	743	0	145	100	16.3288	inf	4.83e-09	0.000120849	7.65e-08
L_crispatus_RL10_00341 Tyrosine-protein phosphatase	L_crispatus_RL10_00341		117	753	1	135	99.1525	15.2027	20.9761	4.4e-07	0.0110113	5.58e-06
L_crispatus_RL14_02210 hypothetical protein	L_crispatus_RL14_02210		2	226	116	662	1.69492	74.5495	0.0505035	8.99e-12	2.25e-07	1.83e-10
L_crispatus_RL25_00610 hypothetical protein	L_crispatus_RL25_00610		2	153	116	735	1.69492	82.7703	0.0828262	4.47e-07	0.0111732	5.66e-06
L_crispatus_RL25_00884 hypothetical protein	L_crispatus_RL25_00884		117	721	1	167	99.1525	18.8063	27.0999	4.24e-09	0.00010594	6.78e-08
L_crispatus_RL27_01429 hypothetical protein	L_crispatus_RL27_01429		0	175	118	713	0	80.2928	0	5.98e-11	1.5e-06	1.14e-09
L_crispatus_ST1_00166 hypothetical protein	L_crispatus_ST1_00166		0	153	118	735	0	82.7703	0	1.67e-09	4.16e-05	2.77e-08
L_crispatus_ST1_01178 RNA polymerase-associated protein RapA	L_crispatus_ST1_01178		112	402	6	486	94.9153	54.7297	22.5672	2.93e-28	7.32e-24	1.78e-26
L_crispatus_ST1_01812 hypothetical protein	L_crispatus_ST1_01812		112	446	6	442	94.9153	49.7748	18.4993	5.7e-24	1.43e-19	2.87e-22
L_crispatus_ST1_01899 Peroxide stress resistance protein YaaA	L_crispatus_ST1_01899		117	659	1	229	99.1525	25.7883	40.6571	4.35e-13	1.09e-08	1e-11
L_crispatus_UMB0040_00392 hypothetical protein	L_crispatus_UMB0040_00392		1	251	117	637	0.847458	71.7342	0.021691	9.53e-15	2.38e-10	2.58e-13
L_crispatus_UMB0040_00911 Oligopeptide-binding protein AppA	L_crispatus_UMB0040_00911/8/0.1		83	122	35	766	70.339	86.2613	14.8895	4.23e-37	1.06e-32	3.55e-35
L_crispatus_UMB0054_00570 hypothetical protein	L_crispatus_UMB0054_00570		0	172	118	716	0	80.6306	0	1.08e-10	2.7e-06	2.01e-09
L_crispatus_UMB0054_01195 hypothetical protein	L_crispatus_UMB0054_01195/0.1		42	64	76	824	35.5932	92.7928	7.11513	1.48e-15	3.7e-11	4.27e-14
L_crispatus_UMB0054_01907 hypothetical protein	L_crispatus_UMB0054_01907		2	251	116	637	1.69492	71.7342	0.043756	2.2e-13	5.5e-09	5.25e-12
L_crispatus_UMB1398_00880 Glycerol kinase	L_crispatus_UMB1398_00880		116	525	2	363	98.3051	40.8784	40.1029	4.24e-22	1.06e-17	1.91e-20
L_crispatus_UMB1398_00958 hypothetical protein	L_crispatus_UMB1398_00958		0	182	118	706	0	79.5045	0	1.89e-11	4.73e-07	3.76e-10
L_crispatus_UMB1398_02083 hypothetical protein	L_crispatus_UMB1398_02083		0	128	118	760	0	85.5856	0	6.78e-08	0.00169472	9.46e-07
L_crispatus_UMB1398_02093 hypothetical protein	L_crispatus_UMB1398_02093		5	325	113	563	4.23729	63.4009	0.0766508	1.86e-15	4.65e-11	5.29e-14
L_crispatus_UMNLC1_00544 Undecaprenyl-phosphate 4-deoxy-4-formamido-L-arabinose transferase	L_crispatus_UMNLC1_00544		28	46	90	842	23.7288	94.8198	5.69469	9.73e-10	2.43e-05	1.65e-08
L_crispatus_UMNLC11_00022 hypothetical protein	L_crispatus_UMNLC11_00022		117	619	1	269	99.1525	30.2928	50.8449	6.58e-16	1.64e-11	1.96e-14
L_crispatus_UMNLC11_00152 Tyrosine recombinase XerC	L_crispatus_UMNLC11_00152/13		85	191	33	697	72.0339	78.491	9.39949	2.99e-27	7.48e-23	1.7442e-25
L_crispatus_UMNLC11_00152 Tyrosine recombinase XerC	L_crispatus_UMNLC11_00152/13		85	191	33	697	72.0339	78.491	9.39949	2.99e-27	7.48e-23	1.7442e-25
L_crispatus_UMNLC11_00159 hypothetical protein	L_crispatus_UMNLC11_00159/0.1		16	21	102	867	13.5593	97.6351	6.47619	7.45e-07	0.0186403	9.21e-06
L_crispatus_UMNLC11_00547 Glutamine transport system permease protein GlnP	L_crispatus_UMNLC11_00547		114	493	4	395	96.6102	44.482	22.8347	3.51e-22	8.78e-18	1.59e-20
L_crispatus_UMNLC11_01048 Ribose-5-phosphate isomerase A	L_crispatus_UMNLC11_01048		22	400	96	488	18.6441	54.955	0.279583	1.64e-08	0.00040914	2.45e-07
L_crispatus_UMNLC11_01289 RNA pyrophosphohydrolase	L_crispatus_UMNLC11_01289		7	267	111	621	5.9322	69.9324	0.146675	9.9e-10	2.48e-05	1.68e-08
L_crispatus_UMNLC12_00104 Oligopeptide-binding protein AppA	L_crispatus_UMNLC12_00104/2		2	325	116	563	1.69492	63.4009	0.0298674	6.96e-19	1.74e-14	2.57e-17
L_crispatus_UMNLC16_00036 hypothetical protein	L_crispatus_UMNLC16_00036		3	275	115	613	2.54237	69.0315	0.0581502	4.96e-14	1.24e-09	1.25e-12
L_crispatus_UMNLC16_00263 hypothetical protein	L_crispatus_UMNLC16_00263		0	219	118	669	0	75.3378	0	4.68e-14	1.17e-09	1.18e-12
L_crispatus_UMNLC16_01880 Staphyloferrin B transporter	L_crispatus_UMNLC16_01880		41	577	77	311	34.7458	35.0225	0.286997	6.38e-10	1.6e-05	1.1e-08
L_crispatus_UMNLC19_00554 Vitamin B12 import ATP-binding protein BtuD	L_crispatus_UMNLC19_00554		5	317	113	571	4.23729	64.3018	0.0797019	7.48e-15	1.87e-10	2.03e-13
L_crispatus_UMNLC19_00754 hypothetical protein	L_crispatus_UMNLC19_00754		29	60	89	828	24.5763	93.2432	4.49663	2.74e-08	0.000684591	4.02e-07
L_crispatus_UMNLC19_01007 hypothetical protein	L_crispatus_UMNLC19_01007		16	19	102	869	13.5593	97.8604	7.17441	2.89e-07	0.00722365	3.73e-06
L_crispatus_UMNLC19_01127 hypothetical protein	L_crispatus_UMNLC19_01127		1	263	117	625	0.847458	70.3829	0.0203113	1.29e-15	3.23e-11	3.75e-14
L_crispatus_UMNLC19_01604 putative AAA domain-containing protein	L_crispatus_UMNLC19_01604		19	460	99	428	16.1017	48.1982	0.178568	3.46e-14	8.66e-10	8.84e-13
L_crispatus_UMNLC19_01811 hypothetical protein	L_crispatus_UMNLC19_01811		0	202	118	686	0	77.2523	0	1.03e-12	2.58e-08	2.3e-11
L_crispatus_UMNLC21_01503 Peptidyl-lysine N-acetyltransferase YjaB	L_crispatus_UMNLC21_01503		2	228	116	660	1.69492	74.3243	0.0499093	8.77e-12	2.19e-07	1.79e-10
L_crispatus_UMNLC21_01507 hypothetical protein	L_crispatus_UMNLC21_01507/0.1		0	140	118	748	0	84.2342	0	8.47e-09	0.000211848	1.31e-07
L_crispatus_UMNLC22_00783 IS200/IS605 family transposase ISLjo5	L_crispatus_UMNLC22_00783/0.4		41	73	77	815	34.7458	91.7793	5.94467	2.11e-13	5.27e-09	5.05e-12
L_crispatus_UMNLC3_01765 hypothetical protein	L_crispatus_UMNLC3_01765		0	224	118	664	0	74.7748	0	2.46e-14	6.14e-10	6.39e-13
L_crispatus_VMC1_01711 Tyrosine recombinase XerC	L_crispatus_VMC1_01711		2	208	116	680	1.69492	76.5766	0.056366	1.59e-10	3.97e-06	2.92e-09
L_crispatus_VMC2_00338 hypothetical protein	L_crispatus_VMC2_00338		79	347	39	541	66.9492	60.9234	3.15813	1.55e-08	0.000387938	2.33e-07
L_crispatus_VMC2_00947 N-acetylneuraminate lyase	L_crispatus_VMC2_00947		0	148	118	740	0	83.3333	0	2.85e-09	7.12e-05	4.64e-08
L_crispatus_VMC2_01291 hypothetical protein	L_crispatus_VMC2_01291		15	316	103	572	12.7119	64.4144	0.263611	1.99e-07	0.00498208	2.65e-06
L_crispatus_VMC5_02040 Peptide methionine sulfoxide reductase MsrB	L_crispatus_VMC5_02040		108	423	10	465	91.5254	52.3649	11.8723	1.1e-21	2.75e-17	4.86102e-20
L_crispatus_VMC5_02040 Peptide methionine sulfoxide reductase MsrB	L_crispatus_VMC5_02040		108	423	10	465	91.5254	52.3649	11.8723	1.1e-21	2.75e-17	4.86102e-20
L_delbrueckii_L10_00023 hypothetical protein	L_delbrueckii_L10_00023		69	45	49	843	58.4746	94.9324	26.3796	6.01e-44	1.5e-39	8.08e-42
L_delbrueckii_L10_00099 hypothetical protein	L_delbrueckii_L10_00099		35	15	83	873	29.661	98.3108	24.5422	1.06e-23	2.66e-19	5.3e-22
L_delbrueckii_L10_00126 hypothetical protein	L_delbrueckii_L10_00126		74	39	44	849	62.7119	95.6081	36.6119	8.79e-52	2.2e-47	9.55e-49
L_delbrueckii_L10_00219 hypothetical protein	L_delbrueckii_L10_00219		72	55	46	833	61.0169	93.8063	23.7059	1.72e-43	4.31e-39	2.22e-41
L_delbrueckii_L10_00481 hypothetical protein	L_delbrueckii_L10_00481		50	54	68	834	42.3729	93.9189	11.3562	1.28e-23	3.2e-19	6.35e-22
L_delbrueckii_L10_00482 hypothetical protein	L_delbrueckii_L10_00482		45	24	73	864	38.1356	97.2973	22.1918	7.69e-29	1.92e-24	4.78e-27
L_delbrueckii_L10_00717 hypothetical protein	L_delbrueckii_L10_00717		42	18	76	870	35.5932	97.973	26.7105	9.94e-29	2.49e-24	6.15e-27
L_delbrueckii_L10_01508 hypothetical protein	L_delbrueckii_L10_01508		49	18	69	870	41.5254	97.973	34.3237	1.66e-35	4.15e-31	1.32912e-33
L_delbrueckii_L10_01811 hypothetical protein (Major Facilitator)	L_delbrueckii_L10_01811	EGP	32	10	86	878	27.1186	98.8739	32.6698	1.57e-23	3.94e-19	7.78e-22
L_delbrueckii_ME-782_00818 Thiosulfate sulfurtransferase GlpE	L_delbrueckii_ME-782_00818		66	55	52	833	55.9322	93.8063	19.2231	1.7e-37	4.24e-33	1.43e-35
L_delbrueckii_ME-782_01101 hypothetical protein	L_delbrueckii_ME-782_01101		77	66	41	822	65.2542	92.5676	23.3902	4.05e-45	1.01e-40	6.79e-43
L_delbrueckii_ME-782_01433 hypothetical protein	L_delbrueckii_ME-782_01433/3		17	20	101	868	14.4068	97.7477	7.30495	1.06e-07	0.00265793	1.46e-06
L_delbrueckii_ME-782_01457 hypothetical protein	L_delbrueckii_ME-782_01457		22	21	96	867	18.6441	97.6351	9.46131	6.9e-11	1.73e-06	1.3e-09
L_delbrueckii_ME-783_00001 putative pyridine nucleotide-disulfide oxidoreductase RclA	L_delbrueckii_ME-783_00001/0.1		104	218	14	670	88.1356	75.4505	22.8309	6.76e-42	1.69e-37	7.55e-40
L_delbrueckii_ME-783_00318 hypothetical protein	L_delbrueckii_ME-783_00318		70	48	48	840	59.322	94.5946	25.5208	7.1e-44	1.77e-39	9.44e-42
L_delbrueckii_ME-783_00378 hypothetical protein	L_delbrueckii_ME-783_00378		30	47	88	841	25.4237	94.7072	6.1001	8.62e-11	2.16e-06	1.61e-09
L_delbrueckii_ME-783_00698 Dipeptide-binding protein DppE	L_delbrueckii_ME-783_00698/23		75	63	43	825	63.5593	92.9054	22.8405	5.63e-44	1.41e-39	7.61e-42
L_delbrueckii_ME-783_00782 hypothetical protein	L_delbrueckii_ME-783_00782		94	136	24	752	79.661	84.6847	21.6569	1.53e-45	3.83e-41	2.86e-43
L_sp_LAC3_01437 Bacitracin export ATP-binding protein BceA	L_sp_LAC3_01437/0.1	V	62	34	56	854	52.5424	96.1712	27.8088	4.13e-41	1.03e-36	4.31597e-39
L_delbrueckii_ME-783_01653 hypothetical protein	L_delbrueckii_ME-783_01653		75	86	43	802	63.5593	90.3153	16.2655	1.58e-37	3.94e-33	1.34e-35
L_delbrueckii_ME-783_01825 hypothetical protein	L_delbrueckii_ME-783_01825		22	12	96	876	18.6441	98.6486	16.7292	8.79e-14	2.2e-09	2.16e-12
L_delbrueckii_ME-783_02042 hypothetical protein	L_delbrueckii_ME-783_02042		31	11	87	877	26.2712	98.7613	28.4086	4.64e-22	1.16e-17	2.09e-20
L_delbrueckii_ME-783_02068 Alpha-amylase 2	L_delbrueckii_ME-783_02068		77	61	41	827	65.2542	93.1306	25.4614	9.89e-47	2.47e-42	3.71e-44
L_delbrueckii_ME-785_00311 HTH-type transcriptional regulator GltC	L_delbrueckii_ME-785_00311		70	57	48	831	59.322	93.5811	21.261	8.53e-41	2.13e-36	8.85e-39
L_delbrueckii_ME-785_00528 hypothetical protein	L_delbrueckii_ME-785_00528		34	48	84	840	28.8136	94.5946	7.08333	3.55e-13	8.86e-09	8.25e-12
L_delbrueckii_ME-785_00598 hypothetical protein	L_delbrueckii_ME-785_00598		71	47	47	841	60.1695	94.7072	27.0308	2.73e-45	6.83e-41	4.81e-43
L_delbrueckii_ME-785_01022 hypothetical protein	L_delbrueckii_ME-785_01022		75	61	43	827	63.5593	93.1306	23.6466	1.29e-44	3.21e-40	1.98e-42
L_delbrueckii_subsp_lactis_FAM_10983_00158 Putative glycosyltransferase EpsH	L_delbrueckii_subsp_lactis_FAM_10983_00158	S	26	9	92	879	22.0339	98.9865	27.6014	1.34e-18	3.35e-14	4.81e-17
L_delbrueckii_ME-785_02011 ATP-dependent Clp protease proteolytic subunit	L_delbrueckii_ME-785_02011		118	733	0	155	100	17.455	inf	9.71e-10	2.43e-05	1.65e-08
L_delbrueckii_ME-787_00957 hypothetical protein	L_delbrueckii_ME-787_00957		75	63	43	825	63.5593	92.9054	22.8405	5.63e-44	1.41e-39	7.61e-42
L_delbrueckii_ME-787_01605 hypothetical protein	L_delbrueckii_ME-787_01605		21	34	97	854	17.7966	96.1712	5.43784	1.49e-07	0.00372535	2.01e-06
L_delbrueckii_ME-788_00102 hypothetical protein	L_delbrueckii_ME-788_00102		43	15	75	873	36.4407	98.3108	33.368	3.27e-31	8.16e-27	2.25e-29
L_delbrueckii_ME-788_00154 hypothetical protein	L_delbrueckii_ME-788_00154		30	35	88	853	25.4237	96.0586	8.30844	3.82e-13	9.56e-09	8.87e-12
L_delbrueckii_ME-788_00256 hypothetical protein	L_delbrueckii_ME-788_00256		15	16	103	872	12.7119	98.1982	7.93689	2.78e-07	0.00695434	3.6e-06
L_delbrueckii_ME-788_00833 hypothetical protein	L_delbrueckii_ME-788_00833		77	61	41	827	65.2542	93.1306	25.4614	9.89e-47	2.47e-42	3.71e-44
L_delbrueckii_ME-788_01096 Adenylosuccinate lyase	L_delbrueckii_ME-788_01096		116	662	2	226	98.3051	25.4505	19.8006	8.99e-12	2.25e-07	1.83e-10
L_delbrueckii_ME-788_01174 hypothetical protein	L_delbrueckii_ME-788_01174		57	57	61	831	48.3051	93.5811	13.623	1.11e-28	2.77e-24	6.83e-27
L_delbrueckii_ME-788_01189 Biotin carboxyl carrier protein of acetyl-CoA carboxylase	L_delbrueckii_ME-788_01189		109	289	9	599	92.3729	67.455	25.1023	1.2e-37	3.01e-33	1.03e-35
L_delbrueckii_ME-788_01388 Biotin transporter BioY2	L_delbrueckii_ME-788_01388		78	99	40	789	66.1017	88.8514	15.5409	2.7e-37	6.75e-33	2.27e-35
L_delbrueckii_ME-788_01396 hypothetical protein	L_delbrueckii_ME-788_01396		38	30	80	858	32.2034	96.6216	13.585	1.47e-20	3.67e-16	6.03e-19
L_helveticus_IMAU10149_01593 3'	5'-cyclic adenosine monophosphate phosphodiesterase CpdA	S	116	645	2	243		98.3051	27.3649	21.8512	7.69e-13	1.92e-08
L_delbrueckii_ME-788_01920 hypothetical protein	L_delbrueckii_ME-788_01920		36	24	82	864	30.5085	97.2973	15.8049	6.72e-21	1.68e-16	2.81e-19
L_delbrueckii_ME-789_00057 Beta-peptidyl aminopeptidase BapA	L_delbrueckii_ME-789_00057		78	86	40	802	66.1017	90.3153	18.1849	1.83e-40	4.57e-36	1.84e-38
L_delbrueckii_ME-789_00212 50S ribosomal protein L15	L_delbrueckii_ME-789_00212		117	717	1	171	99.1525	19.2568	27.9038	2.47e-09	6.17e-05	4.07e-08
L_delbrueckii_ME-789_00595 hypothetical protein	L_delbrueckii_ME-789_00595		75	63	43	825	63.5593	92.9054	22.8405	5.63e-44	1.41e-39	7.61e-42
L_delbrueckii_ME-789_01283 hypothetical protein	L_delbrueckii_ME-789_01283		35	12	83	876	29.661	98.6486	30.7831	3.21e-25	8.04e-21	1.72e-23
L_delbrueckii_ME-789_01284 hypothetical protein	L_delbrueckii_ME-789_01284/0.3		32	16	86	872	27.1186	98.1982	20.2791	1.4e-20	3.5e-16	5.76016e-19
L_delbrueckii_ME-789_01612 Ribose-phosphate pyrophosphokinase	L_delbrueckii_ME-789_01612		118	742	0	146	100	16.4414	inf	4.92e-09	0.000123105	7.77e-08
L_delbrueckii_ME-789_01668 hypothetical protein	L_delbrueckii_ME-789_01668		75	56	43	832	63.5593	93.6937	25.9136	2.72e-46	6.81e-42	7.49e-44
L_delbrueckii_ME-789_01887 hypothetical protein	L_delbrueckii_ME-789_01887		77	68	41	820	65.2542	92.3423	22.6471	1.68e-44	4.21e-40	2.54e-42
L_delbrueckii_ME-790_00699 hypothetical protein	L_delbrueckii_ME-790_00699		78	199	40	689	66.1017	77.5901	6.75151	7.9e-21	1.98e-16	3.29e-19
L_delbrueckii_ME-790_00863 hypothetical protein	L_delbrueckii_ME-790_00863		29	26	89	862	24.5763	97.0721	10.8029	1.13e-14	2.83e-10	3.05e-13
L_delbrueckii_ME-790_00930 hypothetical protein	L_delbrueckii_ME-790_00930		77	69	41	819	65.2542	92.2297	22.2916	3.4e-44	8.5e-40	4.88e-42
L_delbrueckii_subsp_lactis_NCIMB_702469_00497 CRISPR system single-strand-specific deoxyribonuclease Cas10/Csm1 (subtype III-A)	L_delbrueckii_subsp_lactis_NCIMB_702469_00497	S	21	7	97	881	17.7966	99.2117	27.2474	3.14e-15	7.85e-11	8.8e-14
L_delbrueckii_ME-790_01391 hypothetical protein	L_delbrueckii_ME-790_01391		52	49	66	839	44.0678	94.482	13.4904	1.35e-26	3.38e-22	7.59e-25
L_delbrueckii_ME-790_01551 hypothetical protein	L_delbrueckii_ME-790_01551		44	31	74	857	37.2881	96.509	16.4377	2.74e-25	6.84e-21	1.47e-23
L_delbrueckii_ME-790_01674 hypothetical protein	L_delbrueckii_ME-790_01674		77	63	41	825	65.2542	92.9054	24.5935	4.48e-46	1.12e-41	9.18e-44
L_delbrueckii_ME-790_01722 3-phosphoshikimate 1-carboxyvinyltransferase	L_delbrueckii_ME-790_01722		76	59	42	829	64.4068	93.3559	25.4253	2.48e-46	6.19e-42	7.04e-44
L_delbrueckii_ME-790_01813 hypothetical protein	L_delbrueckii_ME-790_01813		24	21	94	867	20.339	97.6351	10.541	2.41e-12	6.03e-08	5.26e-11
L_delbrueckii_ME-792_00251 HTH-type transcriptional regulator GltC	L_delbrueckii_ME-792_00251		50	59	68	829	42.3729	93.3559	10.3315	2.04e-22	5.09e-18	9.37e-21
L_delbrueckii_ME-792_00779 hypothetical protein	L_delbrueckii_ME-792_00779		100	256	18	632	84.7458	71.1712	13.7153	5.03e-32	1.26e-27	3.57e-30
L_delbrueckii_ME-792_01171 DNA replication and repair protein RecF	L_delbrueckii_ME-792_01171		118	727	0	161	100	18.1306	inf	5.75e-10	1.44e-05	9.98e-09
L_delbrueckii_ME-792_01489 hypothetical protein	L_delbrueckii_ME-792_01489/0.1		0	176	118	712	0	80.1802	0	6.25e-11	1.56e-06	1.18e-09
L_delbrueckii_ME-792_01661 hypothetical protein (NlpC/P60 family)	L_delbrueckii_ME-792_01661	M	10	2	108	886	8.47458	99.7748	41.0185	1.87e-08	0.000467202	2.78e-07
L_delbrueckii_subsp_delbrueckii_DSM_20074_01308 putative glycosyltransferase EpsJ	L_delbrueckii_subsp_delbrueckii_DSM_20074_01308	M	30	11	88	877	25.4237	98.7613	27.1798	3.76e-21	9.41e-17	1.59e-19
L_delbrueckii_ME-793_00894 hypothetical protein	L_delbrueckii_ME-793_00894/0.1		57	82	61	806	48.3051	90.7658	9.18473	6.16e-23	1.54e-18	2.9325e-21
L_delbrueckii_ME-793_00894 hypothetical protein	L_delbrueckii_ME-793_00894/0.1		57	82	61	806	48.3051	90.7658	9.18473	6.16e-23	1.54e-18	2.9325e-21
L_delbrueckii_ME-793_00894 hypothetical protein	L_delbrueckii_ME-793_00894/0.1		57	82	61	806	48.3051	90.7658	9.18473	6.16e-23	1.54e-18	2.9325e-21
L_delbrueckii_ME-793_01261 hypothetical protein	L_delbrueckii_ME-793_01261		77	60	41	828	65.2542	93.2432	25.9171	4.58e-47	1.15e-42	2.12e-44
L_delbrueckii_ME-793_01369 hypothetical protein	L_delbrueckii_ME-793_01369		77	63	41	825	65.2542	92.9054	24.5935	4.48e-46	1.12e-41	9.18e-44
L_delbrueckii_ME-793_01598 Diaminopimelate decarboxylase	L_delbrueckii_ME-793_01598		114	523	4	365	96.6102	41.1036	19.8901	1.61e-19	4.03e-15	6.14e-18
L_delbrueckii_ME-795_00659 Oligopeptide-binding protein OppA	L_delbrueckii_ME-795_00659		63	50	55	838	53.3898	94.3694	19.1978	3.27e-36	8.17e-32	2.67e-34
L_delbrueckii_ME-795_01100 D-alanine--D-alanine ligase A	L_delbrueckii_ME-795_01100		117	747	1	141	99.1525	15.8784	22.0843	1.62e-07	0.00405815	2.18e-06
L_delbrueckii_subsp_lactis_CIRM_BIA_1374_01646 RNA polymerase-associated protein RapA	L_delbrueckii_subsp_lactis_CIRM_BIA_1374_01646	L	30	11	88	877	25.4237	98.7613	27.1798	3.76e-21	9.41e-17	1.59e-19
L_delbrueckii_ME-795_01190 hypothetical protein (DNA helicase)	L_delbrueckii_ME-795_01190	L	38	8	80	880	32.2034	99.0991	52.25	1.41e-30	3.52e-26	9.36e-29
L_delbrueckii_ME-795_01702 hypothetical protein	L_delbrueckii_ME-795_01702		77	62	41	826	65.2542	93.018	25.0205	2.11e-46	5.29e-42	6.22e-44
L_jensenii_MHKL_MAG_00018_00197 2'	3'-cyclic-nucleotide 2'-phosphodiesterase/3'-nucleotidase	F	117	649	1	239		99.1525	26.9144	43.0863	6.65e-14	1.66e-09
L_delbrueckii_ME-797_00836 hypothetical protein	L_delbrueckii_ME-797_00836		50	50	68	838	42.3729	94.3694	12.3235	1.19e-24	2.99e-20	6.24e-23
L_delbrueckii_ME-797_01034 hypothetical protein	L_delbrueckii_ME-797_01034		77	65	41	823	65.2542	92.6802	23.779	1.96e-45	4.9e-41	3.55e-43
L_delbrueckii_ME-797_01768 hypothetical protein	L_delbrueckii_ME-797_01768		96	500	22	388	81.3559	43.6937	3.38618	8.09e-08	0.00202375	1.12e-06
L_delbrueckii_ME-797_01853 hypothetical protein	L_delbrueckii_ME-797_01853		75	52	43	836	63.5593	94.1441	28.0411	1.04e-47	2.6e-43	5.66e-45
L_delbrueckii_ME-798_00203 Cystathionine gamma-synthase/O-acetylhomoserine (thiol)-lyase	L_delbrueckii_ME-798_00203		76	89	42	799	64.4068	89.9775	16.2451	9.49e-38	2.37e-33	8.16e-36
L_delbrueckii_ME-800_00615 hypothetical protein	L_delbrueckii_ME-800_00615		79	67	39	821	66.9492	92.455	24.8217	6.27e-47	1.57e-42	2.7e-44
L_delbrueckii_ME-800_00936 hypothetical protein	L_delbrueckii_ME-800_00936		16	17	102	871	13.5593	98.0856	8.03691	1.02e-07	0.00255097	1.4e-06
L_delbrueckii_ME-800_01315 PTS system galactose-specific EIIB component	L_delbrueckii_ME-800_01315/4		13	380	105	508	11.0169	57.2072	0.165514	1.09e-12	2.72e-08	2.41e-11
L_delbrueckii_ME-800_01330 hypothetical protein	L_delbrueckii_ME-800_01330		53	165	65	723	44.9153	81.4189	3.57287	1.61e-09	4.03e-05	2.69e-08
L_delbrueckii_ME-800_01581 hypothetical protein	L_delbrueckii_ME-800_01581		72	120	46	768	61.0169	86.4865	10.0174	1.08e-27	2.71e-23	6.46e-26
L_delbrueckii_ME-800_01592 Lichenan permease IIC component	L_delbrueckii_ME-800_01592		1	218	117	670	0.847458	75.4505	0.0262683	2.78e-12	6.95e-08	5.99e-11
L_delbrueckii_ME-800_01899 Sporulation initiation inhibitor protein Soj	L_delbrueckii_ME-800_01899		39	69	79	819	33.0508	92.2297	5.85966	8.84e-13	2.21e-08	1.98e-11
L_delbrueckii_subsp_lactis_NCIMB_701040_01766 Putative O-antigen transporter	L_delbrueckii_subsp_lactis_NCIMB_701040_01766/4	S	33	13	85	875	27.9661	98.536	26.1312	7.41e-23	1.85e-18	3.52447e-21
L_delbrueckii_ME-801_00925 hypothetical protein	L_delbrueckii_ME-801_00925		27	33	91	855	22.8814	96.2838	7.68731	1.59e-11	3.98e-07	3.19e-10
L_delbrueckii_ME-802_00442 hypothetical protein	L_delbrueckii_ME-802_00442		29	50	89	838	24.5763	94.3694	5.46112	1.07e-09	2.67e-05	1.81e-08
L_delbrueckii_ME-802_00744 Mannosylglucosyl-3-phosphoglycerate phosphatase	L_delbrueckii_ME-802_00744		118	692	0	196	100	22.0721	inf	1.84e-12	4.6e-08	4.05e-11
L_delbrueckii_ME-802_01286 hypothetical protein	L_delbrueckii_ME-802_01286		117	745	1	143	99.1525	16.1036	22.4577	1.65e-07	0.00411484	2.21e-06
L_delbrueckii_ME-804_01147 Beta-glucoside kinase	L_delbrueckii_ME-804_01147		109	527	9	361	92.3729	40.6532	8.29623	3.02e-14	7.56e-10	7.77378e-13
L_delbrueckii_ME-804_01147 Beta-glucoside kinase	L_delbrueckii_ME-804_01147		109	527	9	361	92.3729	40.6532	8.29623	3.02e-14	7.56e-10	7.77378e-13
L_delbrueckii_ME-804_01854 hypothetical protein	L_delbrueckii_ME-804_01854		58	46	60	842	49.1525	94.8198	17.6942	8.2e-33	2.05e-28	5.96e-31
L_delbrueckii_ME-805_00236 hypothetical protein	L_delbrueckii_ME-805_00236		67	66	51	822	56.7797	92.5676	16.3619	3.34e-35	8.34e-31	2.62e-33
L_delbrueckii_ME-805_00407 putative copper-importing P-type ATPase A	L_delbrueckii_ME-805_00407		117	692	1	196	99.1525	22.0721	33.1387	5.19e-11	1.3e-06	9.94402e-10
L_delbrueckii_ME-805_00407 putative copper-importing P-type ATPase A	L_delbrueckii_ME-805_00407		117	692	1	196	99.1525	22.0721	33.1387	5.19e-11	1.3e-06	9.94402e-10
L_delbrueckii_ME-806_00656 Arginine repressor	L_delbrueckii_ME-806_00656		77	90	41	798	65.2542	89.8649	16.652	1.8e-38	4.5e-34	1.61e-36
L_delbrueckii_ME-806_00737 hypothetical protein	L_delbrueckii_ME-806_00737		27	22	91	866	22.8814	97.5225	11.6793	2.59e-14	6.47e-10	6.69e-13
L_delbrueckii_ME-806_00872 Glutamine transport ATP-binding protein GlnQ	L_delbrueckii_ME-806_00872		112	463	6	425	94.9153	47.8604	17.1346	1.73e-22	4.33e-18	8.01e-21
L_delbrueckii_ME-790_01040 Chromosome partition protein Smc	L_delbrueckii_ME-790_01040	D	31	12	87	876	26.2712	98.6486	26.0115	1.52e-21	3.8e-17	6.65e-20
L_delbrueckii_ME-807_00671 hypothetical protein	L_delbrueckii_ME-807_00671		77	62	41	826	65.2542	93.018	25.0205	2.11e-46	5.29e-42	6.22e-44
L_delbrueckii_ME-807_01695 hypothetical protein	L_delbrueckii_ME-807_01695		77	57	41	831	65.2542	93.5811	27.38	4.32e-48	1.08e-43	2.7e-45
L_delbrueckii_ME-807_01822 HTH-type transcriptional regulator CysL	L_delbrueckii_ME-807_01822		78	74	40	814	66.1017	91.6667	21.45	9.46e-44	2.36e-39	1.24e-41
L_delbrueckii_ME-807_01938 5-amino-6-(5-phospho-D-ribitylamino)uracil phosphatase YbjI	L_delbrueckii_ME-807_01938		83	379	35	509	70.339	57.3198	3.18485	2.1e-08	0.000524695	3.12e-07
L_delbrueckii_MGYG_HGUT_01369_00065 hypothetical protein	L_delbrueckii_MGYG_HGUT_01369_00065		76	78	42	810	64.4068	91.2162	18.7912	1.37e-40	3.42e-36	1.4e-38
L_delbrueckii_MGYG_HGUT_01369_00116 hypothetical protein (nitronate monooxygenase activity)	L_delbrueckii_MGYG_HGUT_01369_00116	S	18	8	100	880	15.2542	99.0991	19.8	3.66e-12	9.14e-08	7.77e-11
L_delbrueckii_MGYG_HGUT_01369_00392 N5-carboxyaminoimidazole ribonucleotide mutase	L_delbrueckii_MGYG_HGUT_01369_00392		112	196	6	692	94.9153	77.9279	65.9048	1.06e-56	2.64e-52	3.3e-53
L_delbrueckii_MGYG_HGUT_01369_00393 hypothetical protein	L_delbrueckii_MGYG_HGUT_01369_00393		77	60	41	828	65.2542	93.2432	25.9171	4.58e-47	1.15e-42	2.12e-44
L_delbrueckii_MGYG_HGUT_01369_00873 hypothetical protein	L_delbrueckii_MGYG_HGUT_01369_00873/2	-	29	8	89	880	24.5763	99.0991	35.8427	6.61e-22	1.65e-17	2.94e-20
L_delbrueckii_MGYG_HGUT_01369_00937 hypothetical protein	L_delbrueckii_MGYG_HGUT_01369_00937		72	46	46	842	61.0169	94.8198	28.6503	9.93e-47	2.48e-42	3.71e-44
L_delbrueckii_MGYG_HGUT_01369_00957 hypothetical protein	L_delbrueckii_MGYG_HGUT_01369_00957		32	12	86	876	27.1186	98.6486	27.1628	1.88e-22	4.71e-18	8.69e-21
L_delbrueckii_MGYG_HGUT_01369_01012 hypothetical protein	L_delbrueckii_MGYG_HGUT_01369_01012		46	39	72	849	38.9831	95.6081	13.9081	2e-24	5e-20	1.03e-22
L_delbrueckii_MGYG_HGUT_01369_01097 hypothetical protein	L_delbrueckii_MGYG_HGUT_01369_01097		37	19	81	869	31.3559	97.8604	20.8921	1.06e-23	2.64e-19	5.27e-22
L_delbrueckii_MGYG_HGUT_01369_01240 Putative multidrug export ATP-binding/permease protein	L_delbrueckii_MGYG_HGUT_01369_01240/11		74	56	44	832	62.7119	93.6937	24.987	3.11e-45	7.78e-41	5.36e-43
L_delbrueckii_MGYG_HGUT_01369_01376 hypothetical protein	L_delbrueckii_MGYG_HGUT_01369_01376		77	63	41	825	65.2542	92.9054	24.5935	4.48e-46	1.12e-41	9.18e-44
L_delbrueckii_MGYG_HGUT_01369_01413 O-acetyl-L-homoserine sulfhydrylase	L_delbrueckii_MGYG_HGUT_01369_01413		77	66	41	822	65.2542	92.5676	23.3902	4.05e-45	1.01e-40	6.79e-43
L_delbrueckii_MGYG_HGUT_01369_01420 hypothetical protein	L_delbrueckii_MGYG_HGUT_01369_01420		77	63	41	825	65.2542	92.9054	24.5935	4.48e-46	1.12e-41	9.18e-44
L_delbrueckii_MGYG_HGUT_01369_01529 Galactoside O-acetyltransferase	L_delbrueckii_MGYG_HGUT_01369_01529		76	59	42	829	64.4068	93.3559	25.4253	2.48e-46	6.19e-42	7.04e-44
L_delbrueckii_P3MRA_00198 hypothetical protein	L_delbrueckii_P3MRA_00198		118	587	0	301	100	33.8964	inf	3.96e-20	9.91e-16	1.59e-18
L_delbrueckii_P3MRA_00327 hypothetical protein (GGDEF domain)	L_delbrueckii_P3MRA_00327	T	25	5	93	883	21.1864	99.4369	47.4731	4.16e-20	1.04e-15	1.66e-18
L_delbrueckii_P3MRA_01037 hypothetical protein	L_delbrueckii_P3MRA_01037		22	22	96	866	18.6441	97.5225	9.02083	1.25e-10	3.12e-06	2.31e-09
L_delbrueckii_P3MRA_01124 hypothetical protein	L_delbrueckii_P3MRA_01124	-	23	6	95	882	19.4915	99.3243	35.5895	1.35e-17	3.37e-13	4.54e-16
L_delbrueckii_P3MRA_01182 hypothetical protein	L_delbrueckii_P3MRA_01182	S	25	7	93	881	21.1864	99.2117	33.8326	8.11e-19	2.03e-14	2.95e-17
L_crispatus_ATCC_33820_02043 putative ABC transporter ATP-binding protein	L_crispatus_ATCC_33820_02043/0.2	V	65	41	53	847	55.0847	95.3829	25.3359	2.34e-41	5.85e-37	2.50892e-39
L_delbrueckii_P3MRA_01649 hypothetical protein (Family 4 glycosyl hydrolase C-terminal domain)	L_delbrueckii_P3MRA_01649	G	16	5	102	883	13.5593	99.4369	27.702	6.1e-12	1.52e-07	1.27e-10
L_delbrueckii_P3MRA_01872 hypothetical protein	L_delbrueckii_P3MRA_01872	-	12	1	106	887	10.1695	99.8874	100.415	4.76e-11	1.19e-06	9.18e-10
L_delbrueckii_P3MRA_01948 hypothetical protein	L_delbrueckii_P3MRA_01948		68	47	50	841	57.6271	94.7072	24.3353	3.52e-42	8.81e-38	4e-40
L_delbrueckii_P3MRA_01982 hypothetical protein	L_delbrueckii_P3MRA_01982		75	52	43	836	63.5593	94.1441	28.0411	1.04e-47	2.6e-43	5.66e-45
L_delbrueckii_QAULDN14_00419 hypothetical protein	L_delbrueckii_QAULDN14_00419		36	46	82	842	30.5085	94.8198	8.03606	6.14e-15	1.53e-10	1.68e-13
L_delbrueckii_QAULDN14_00611 hypothetical protein	L_delbrueckii_QAULDN14_00611		51	21	67	867	43.2203	97.6351	31.4264	5.85e-36	1.46e-31	4.75e-34
L_delbrueckii_QAULDN14_00614 hypothetical protein (EAL domain)	L_delbrueckii_QAULDN14_00614	T	22	3	96	885	18.6441	99.6622	67.6042	8.94e-19	2.24e-14	3.24e-17
L_delbrueckii_QAULDN14_00850 hypothetical protein	L_delbrueckii_QAULDN14_00850		22	13	96	875	18.6441	98.536	15.4247	2.14e-13	5.36e-09	5.12e-12
L_delbrueckii_QAULDN14_00860 hypothetical protein	L_delbrueckii_QAULDN14_00860		50	45	68	843	42.3729	94.9324	13.7745	4.92e-26	1.23e-21	2.69e-24
L_delbrueckii_QAULDN14_00899 hypothetical protein	L_delbrueckii_QAULDN14_00899		52	39	66	849	44.0678	95.6081	17.1515	1.21e-29	3.02e-25	7.73e-28
L_delbrueckii_QAULDN14_00915 hypothetical protein	L_delbrueckii_QAULDN14_00915		71	37	47	851	60.1695	95.8333	34.7447	2.47e-49	6.18e-45	1.99e-46
L_delbrueckii_QAULDN14_01274 hypothetical protein	L_delbrueckii_QAULDN14_01274		77	58	41	830	65.2542	93.4685	26.8755	9.58e-48	2.4e-43	5.44e-45
L_delbrueckii_QAULDN14_01470 hypothetical protein	L_delbrueckii_QAULDN14_01470		22	10	96	878	18.6441	98.8739	20.1208	1.26e-14	3.15e-10	3.38e-13
L_delbrueckii_QAULDN14_01631 hypothetical protein	L_delbrueckii_QAULDN14_01631		37	28	81	860	31.3559	96.8468	14.03	2.24e-20	5.59e-16	9.12e-19
L_delbrueckii_QAULDN14_01865 hypothetical protein	L_delbrueckii_QAULDN14_01865	-	38	9	80	879	32.2034	98.9865	46.3917	6.75e-30	1.69e-25	4.37e-28
L_delbrueckii_QAULDN61_00050 hypothetical protein	L_delbrueckii_QAULDN61_00050	-	25	5	93	883	21.1864	99.4369	47.4731	4.16e-20	1.04e-15	1.66e-18
L_delbrueckii_QAULDN61_00268 hypothetical protein	L_delbrueckii_QAULDN61_00268		117	707	1	181	99.1525	20.3829	29.9533	4.93e-10	1.23e-05	8.69e-09
L_delbrueckii_QAULDN61_00781 hypothetical protein	L_delbrueckii_QAULDN61_00781		93	370	25	518	78.8136	58.3333	5.208	1.25e-14	3.13e-10	3.36e-13
L_delbrueckii_QAULDN61_00895 hypothetical protein	L_delbrueckii_QAULDN61_00895		74	54	44	834	62.7119	93.9189	25.9747	6.32e-46	1.58e-41	1.27e-43
L_delbrueckii_QAULDN61_01143 Energy-coupling factor transporter transmembrane protein EcfT	L_delbrueckii_QAULDN61_01143		89	79	29	809	75.4237	91.1036	31.4278	2.13e-54	5.34e-50	2.96e-51
L_delbrueckii_QAULDN61_01202 hypothetical protein	L_delbrueckii_QAULDN61_01202		31	22	87	866	26.2712	97.5225	14.0261	1.83e-17	4.57e-13	6.09e-16
L_delbrueckii_QAULDN61_01224 hypothetical protein	L_delbrueckii_QAULDN61_01224		62	38	56	850	52.5424	95.7207	24.765	1.71e-39	4.27e-35	1.64e-37
L_delbrueckii_QAULDN61_01661 hypothetical protein	L_delbrueckii_QAULDN61_01661	-	11	7	107	881	9.32203	99.2117	12.9386	5.81e-07	0.0145343	7.26e-06
L_delbrueckii_QAULDN61_01770 hypothetical protein	L_delbrueckii_QAULDN61_01770		27	29	91	859	22.8814	96.7342	8.78856	1.96e-12	4.91e-08	4.31e-11
L_delbrueckii_QAULDN61_01850 hypothetical protein	L_delbrueckii_QAULDN61_01850		51	28	67	860	43.2203	96.8468	23.3795	8.58e-33	2.15e-28	6.22e-31
L_delbrueckii_QAULDN61_01864 Ribosomal RNA small subunit methyltransferase F	L_delbrueckii_QAULDN61_01864/0.1		75	82	43	806	63.5593	90.7658	17.1441	1.52e-38	3.81e-34	1.38016e-36
L_delbrueckii_QAULDN61_01864 Ribosomal RNA small subunit methyltransferase F	L_delbrueckii_QAULDN61_01864/0.1		75	82	43	806	63.5593	90.7658	17.1441	1.52e-38	3.81e-34	1.38016e-36
L_delbrueckii_subsp_bulgaricus_ACA_DC_87_00199 Dihydroneopterin aldolase	L_delbrueckii_subsp_bulgaricus_ACA_DC_87_00199		80	78	38	810	67.7966	91.2162	21.8623	1.1e-44	2.75e-40	1.71e-42
L_delbrueckii_subsp_bulgaricus_ACA_DC_87_00439 hypothetical protein	L_delbrueckii_subsp_bulgaricus_ACA_DC_87_00439	-	23	7	95	881	19.4915	99.2117	30.4707	5.24e-17	1.31e-12	1.7e-15
L_delbrueckii_subsp_bulgaricus_ACA_DC_87_00589 hypothetical protein	L_delbrueckii_subsp_bulgaricus_ACA_DC_87_00589	-	24	7	94	881	20.339	99.2117	32.1337	6.58e-18	1.64e-13	2.27e-16
L_delbrueckii_subsp_bulgaricus_ACA_DC_87_01479 hypothetical protein (nitric oxide dioxygenase activity)	L_delbrueckii_subsp_bulgaricus_ACA_DC_87_01479	P	25	5	93	883	21.1864	99.4369	47.4731	4.16e-20	1.04e-15	1.66e-18
L_delbrueckii_subsp_bulgaricus_ACA_DC_87_01868 hypothetical protein	L_delbrueckii_subsp_bulgaricus_ACA_DC_87_01868		76	63	42	825	64.4068	92.9054	23.6961	5.09e-45	1.27e-40	8.11e-43
L_delbrueckii_subsp_bulgaricus_ATCC_11842_00958 hypothetical protein	L_delbrueckii_subsp_bulgaricus_ATCC_11842_00958		65	67	53	821	55.0847	92.455	15.0282	4.34e-33	1.08e-28	3.16e-31
L_delbrueckii_subsp_bulgaricus_ATCC_11842_01006 hypothetical protein	L_delbrueckii_subsp_bulgaricus_ATCC_11842_01006		74	64	44	824	62.7119	92.7928	21.6534	1.24e-42	3.1e-38	1.47e-40
L_delbrueckii_subsp_bulgaricus_ATCC_11842_01163 hypothetical protein (Protein of unknown function (DUF2752))	L_delbrueckii_subsp_bulgaricus_ATCC_11842_01163	S	25	9	93	879	21.1864	98.9865	26.2545	1.04e-17	2.61e-13	3.53e-16
L_delbrueckii_subsp_bulgaricus_ATCC_11842_01769 hypothetical protein	L_delbrueckii_subsp_bulgaricus_ATCC_11842_01769		42	43	76	845	35.5932	95.1577	10.8599	4.52e-20	1.13e-15	1.8e-18
L_delbrueckii_subsp_bulgaricus_ATCC_11842_01802 hypothetical protein	L_delbrueckii_subsp_bulgaricus_ATCC_11842_01802		47	46	71	842	39.8305	94.8198	12.117	2.91e-23	7.28e-19	1.41e-21
L_delbrueckii_subsp_bulgaricus_ATCC_11842_01952 hypothetical protein	L_delbrueckii_subsp_bulgaricus_ATCC_11842_01952		75	58	43	830	63.5593	93.4685	24.9599	1.31e-45	3.28e-41	2.46e-43
L_delbrueckii_subsp_bulgaricus_ATCC_BAA-365_00485 Serine/threonine exchanger SteT	L_delbrueckii_subsp_bulgaricus_ATCC_BAA-365_00485		117	528	1	360	99.1525	40.5405	79.7727	2.21e-23	5.52e-19	1.08742e-21
L_delbrueckii_subsp_bulgaricus_ATCC_BAA-365_00485 Serine/threonine exchanger SteT	L_delbrueckii_subsp_bulgaricus_ATCC_BAA-365_00485		117	528	1	360	99.1525	40.5405	79.7727	2.21e-23	5.52e-19	1.08742e-21
L_delbrueckii_subsp_bulgaricus_ATCC_BAA-365_00789 hypothetical protein	L_delbrueckii_subsp_bulgaricus_ATCC_BAA-365_00789		76	64	42	824	64.4068	92.7928	23.2976	1.06e-44	2.65e-40	1.66e-42
L_delbrueckii_subsp_bulgaricus_ATCC_BAA-365_00967 ISLre2 family transposase ISLde1	L_delbrueckii_subsp_bulgaricus_ATCC_BAA-365_00967/28		76	54	42	834	64.4068	93.9189	27.9471	4.56e-48	1.14e-43	2.71328e-45
L_delbrueckii_subsp_bulgaricus_ATCC_BAA-365_00967 ISLre2 family transposase ISLde1	L_delbrueckii_subsp_bulgaricus_ATCC_BAA-365_00967/28		76	54	42	834	64.4068	93.9189	27.9471	4.56e-48	1.14e-43	2.71328e-45
L_delbrueckii_subsp_bulgaricus_ATCC_BAA-365_00967 ISLre2 family transposase ISLde1	L_delbrueckii_subsp_bulgaricus_ATCC_BAA-365_00967/28		76	54	42	834	64.4068	93.9189	27.9471	4.56e-48	1.14e-43	2.71328e-45
L_delbrueckii_subsp_bulgaricus_ATCC_BAA-365_00967 ISLre2 family transposase ISLde1	L_delbrueckii_subsp_bulgaricus_ATCC_BAA-365_00967/28		76	54	42	834	64.4068	93.9189	27.9471	4.56e-48	1.14e-43	2.71328e-45
L_delbrueckii_subsp_bulgaricus_ATCC_BAA-365_00967 ISLre2 family transposase ISLde1	L_delbrueckii_subsp_bulgaricus_ATCC_BAA-365_00967/28		76	54	42	834	64.4068	93.9189	27.9471	4.56e-48	1.14e-43	2.71328e-45
L_delbrueckii_subsp_bulgaricus_ATCC_BAA-365_00967 ISLre2 family transposase ISLde1	L_delbrueckii_subsp_bulgaricus_ATCC_BAA-365_00967/28		76	54	42	834	64.4068	93.9189	27.9471	4.56e-48	1.14e-43	2.71328e-45
L_delbrueckii_subsp_bulgaricus_ATCC_BAA-365_00967 ISLre2 family transposase ISLde1	L_delbrueckii_subsp_bulgaricus_ATCC_BAA-365_00967/28		76	54	42	834	64.4068	93.9189	27.9471	4.56e-48	1.14e-43	2.71328e-45
L_delbrueckii_subsp_bulgaricus_ATCC_BAA-365_00988 hypothetical protein (ABC transporter)	L_delbrueckii_subsp_bulgaricus_ATCC_BAA-365_00988	V	17	9	101	879	14.4068	98.9865	16.4389	6.43e-11	1.61e-06	1.22e-09
L_delbrueckii_subsp_bulgaricus_ATCC_BAA-365_01057 hypothetical protein	L_delbrueckii_subsp_bulgaricus_ATCC_BAA-365_01057		16	17	102	871	13.5593	98.0856	8.03691	1.02e-07	0.00255097	1.4e-06
L_delbrueckii_subsp_bulgaricus_ATCC_BAA-365_01079 hypothetical protein	L_delbrueckii_subsp_bulgaricus_ATCC_BAA-365_01079		51	102	67	786	43.2203	88.5135	5.86567	2.14e-15	5.35e-11	6.05e-14
L_delbrueckii_subsp_bulgaricus_ATCC_BAA-365_01210 hypothetical protein	L_delbrueckii_subsp_bulgaricus_ATCC_BAA-365_01210		77	63	41	825	65.2542	92.9054	24.5935	4.48e-46	1.12e-41	9.18e-44
L_delbrueckii_subsp_bulgaricus_ATCC_BAA-365_01436 hypothetical protein	L_delbrueckii_subsp_bulgaricus_ATCC_BAA-365_01436	-	23	6	95	882	19.4915	99.3243	35.5895	1.35e-17	3.37e-13	4.54e-16
L_delbrueckii_subsp_bulgaricus_ATCC_BAA-365_01447 hypothetical protein	L_delbrueckii_subsp_bulgaricus_ATCC_BAA-365_01447		77	63	41	825	65.2542	92.9054	24.5935	4.48e-46	1.12e-41	9.18e-44
L_delbrueckii_subsp_bulgaricus_ATCC_BAA-365_01555 hypothetical protein	L_delbrueckii_subsp_bulgaricus_ATCC_BAA-365_01555		77	63	41	825	65.2542	92.9054	24.5935	4.48e-46	1.12e-41	9.18e-44
L_delbrueckii_subsp_bulgaricus_ATCC_BAA-365_01805 hypothetical protein	L_delbrueckii_subsp_bulgaricus_ATCC_BAA-365_01805		49	24	69	864	41.5254	97.2973	25.5652	1.34e-32	3.35e-28	9.67e-31
L_delbrueckii_subsp_bulgaricus_ATCC_BAA-365_01905 Transcriptional regulator LsrR	L_delbrueckii_subsp_bulgaricus_ATCC_BAA-365_01905		115	525	3	363	97.4576	40.8784	26.5048	1.3e-20	3.24e-16	5.35e-19
L_delbrueckii_subsp_bulgaricus_ATCC_BAA-365_02006 hypothetical protein	L_delbrueckii_subsp_bulgaricus_ATCC_BAA-365_02006		50	15	68	873	42.3729	98.3108	42.7941	3.36e-38	8.4e-34	2.96e-36
L_delbrueckii_subsp_bulgaricus_CBC-LB8_00005 Putative HTH-type transcriptional regulator YwnA	L_delbrueckii_subsp_bulgaricus_CBC-LB8_00005		78	154	40	734	66.1017	82.6577	9.29416	6.07e-27	1.52e-22	3.47e-25
L_delbrueckii_subsp_bulgaricus_CBC-LB8_00443 hypothetical protein	L_delbrueckii_subsp_bulgaricus_CBC-LB8_00443/5		45	64	73	824	38.1356	92.7928	7.93664	1.25e-17	3.13e-13	4.23e-16
L_delbrueckii_subsp_bulgaricus_CBC-LB8_00956 hypothetical protein	L_delbrueckii_subsp_bulgaricus_CBC-LB8_00956 (ABC transporter)	S	20	6	98	882	16.9492	99.3243	30	6.75e-15	1.69e-10	1.85e-13
L_delbrueckii_subsp_bulgaricus_CBC-LB8_01071 Methylated-DNA--protein-cysteine methyltransferase	L_delbrueckii_subsp_bulgaricus_CBC-LB8_01071		63	45	55	843	53.3898	94.9324	21.4582	6.73e-38	1.68e-33	5.85e-36
L_delbrueckii_subsp_bulgaricus_CBC-LB8_01640 hypothetical protein	L_delbrueckii_subsp_bulgaricus_CBC-LB8_01640		35	70	83	818	29.661	92.1171	4.92771	2.86e-10	7.15e-06	5.17e-09
L_delbrueckii_subsp_bulgaricus_CIRM_BIA_1376_00874 hypothetical protein (succinate dehydrogenase)	L_delbrueckii_subsp_bulgaricus_CIRM_BIA_1376_00874	C	24	4	94	884	20.339	99.5495	56.4255	6.85e-20	1.71e-15	2.68e-18
L_delbrueckii_subsp_bulgaricus_CIRM_BIA_1376_01060 hypothetical protein	L_delbrueckii_subsp_bulgaricus_CIRM_BIA_1376_01060	-	25	9	93	879	21.1864	98.9865	26.2545	1.04e-17	2.61e-13	3.53e-16
L_helveticus_NBIMCC_8269_179_00507 PTS system beta-glucoside-specific EIIBCA component	L_helveticus_NBIMCC_8269_179_00507/2/0.1	G	26	10	92	878	22.0339	98.8739	24.813	4.38e-18	1.1e-13	1.53103e-16
L_delbrueckii_subsp_bulgaricus_CIRM_BIA_1381_00754 hypothetical protein	L_delbrueckii_subsp_bulgaricus_CIRM_BIA_1381_00754		64	36	54	852	54.2373	95.9459	28.0494	2.52e-42	6.29e-38	2.88e-40
L_delbrueckii_subsp_bulgaricus_CIRM_BIA_1381_01277 Putative glutamine amidotransferase	L_delbrueckii_subsp_bulgaricus_CIRM_BIA_1381_01277		102	490	16	398	86.4407	44.8198	5.17806	7.89e-12	1.97e-07	1.62e-10
L_delbrueckii_subsp_bulgaricus_CIRM_BIA_1614_00859 2	3		6-dicarboxylate N-acetyltransferase	L_delbrueckii_subsp_bulgaricus_CIRM_BIA_1614_00859			51	77	67	811	43.2203	91.3288
L_nasalidis_YZ01_01978 putative SapB synthase	L_nasalidis_YZ01_01978	KLT	37	18	81	870	31.3559	97.973	22.0782	3.91e-24	9.77e-20	1.99e-22
L_delbrueckii_subsp_bulgaricus_CIRM_BIA_1614_01063 hypothetical protein	L_delbrueckii_subsp_bulgaricus_CIRM_BIA_1614_01063		62	30	56	858	52.5424	96.6216	31.6643	7.39e-43	1.85e-38	8.88e-41
L_delbrueckii_subsp_bulgaricus_CIRM_BIA_1614_01219 Aspartokinase 3	L_delbrueckii_subsp_bulgaricus_CIRM_BIA_1614_01219		78	123	40	765	66.1017	86.1486	12.128	2.87e-32	7.18e-28	2.06e-30
L_equicursoris_DSM_19284_01127 5-amino-6-(5-phospho-D-ribitylamino)uracil phosphatase YbjI	L_equicursoris_DSM_19284_01127	G	43	23	75	865	36.4407	97.4099	21.5623	2.01e-27	5.02e-23	1.19e-25
L_delbrueckii_subsp_bulgaricus_CIRM_BIA_2159_00258 hypothetical protein	L_delbrueckii_subsp_bulgaricus_CIRM_BIA_2159_00258	-	25	7	93	881	21.1864	99.2117	33.8326	8.11e-19	2.03e-14	2.95e-17
L_delbrueckii_subsp_bulgaricus_CIRM_BIA_2159_00456 hypothetical protein	L_delbrueckii_subsp_bulgaricus_CIRM_BIA_2159_00456		77	111	41	777	65.2542	87.5	13.1463	9.54e-34	2.38e-29	7.14e-32
L_delbrueckii_subsp_bulgaricus_CIRM_BIA_2159_00541 hypothetical protein	L_delbrueckii_subsp_bulgaricus_CIRM_BIA_2159_00541	-	32	8	86	880	27.1186	99.0991	40.9302	9.85e-25	2.46e-20	5.19e-23
L_delbrueckii_subsp_bulgaricus_CIRM_BIA_2159_00645 hypothetical protein	L_delbrueckii_subsp_bulgaricus_CIRM_BIA_2159_00645		77	58	41	830	65.2542	93.4685	26.8755	9.58e-48	2.4e-43	5.44e-45
L_delbrueckii_subsp_bulgaricus_CIRM_BIA_2159_01416 hypothetical protein	L_delbrueckii_subsp_bulgaricus_CIRM_BIA_2159_01416		73	53	45	835	61.8644	94.0315	25.5577	3.2e-45	8e-41	5.48e-43
L_delbrueckii_subsp_bulgaricus_CIRM_BIA_860_00549 Oxygen sensor protein DosP	L_delbrueckii_subsp_bulgaricus_CIRM_BIA_860_00549		75	63	43	825	63.5593	92.9054	22.8405	5.63e-44	1.41e-39	7.61e-42
L_delbrueckii_subsp_bulgaricus_CIRM_BIA_860_00961 hypothetical protein	L_delbrueckii_subsp_bulgaricus_CIRM_BIA_860_00961		25	36	93	852	21.1864	95.9459	6.36201	1.26e-09	3.15e-05	2.12e-08
L_delbrueckii_subsp_bulgaricus_CIRM_BIA_860_01208 ABC transporter ATP-binding protein YtrB	L_delbrueckii_subsp_bulgaricus_CIRM_BIA_860_01208		86	219	32	669	72.8814	75.3378	8.20976	2.22e-24	5.55e-20	1.15e-22
L_delbrueckii_subsp_bulgaricus_CIRM_BIA_860_01253 hypothetical protein	L_delbrueckii_subsp_bulgaricus_CIRM_BIA_860_01253/7/0.1		0	191	118	697	0	78.491	0	6.25e-12	1.56e-07	1.3e-10
L_delbrueckii_subsp_bulgaricus_CIRM_BIA_860_01333 hypothetical protein	L_delbrueckii_subsp_bulgaricus_CIRM_BIA_860_01333		117	708	1	180	99.1525	20.2703	29.7458	8.57e-10	2.14e-05	1.46e-08
L_delbrueckii_subsp_bulgaricus_CIRM_BIA_860_01388 hypothetical protein	L_delbrueckii_subsp_bulgaricus_CIRM_BIA_860_01388		111	194	7	694	94.0678	78.1532	56.7261	1.6e-55	3.99e-51	2.85e-52
L_delbrueckii_subsp_bulgaricus_CIRM_BIA_860_01657 Argininosuccinate lyase	L_delbrueckii_subsp_bulgaricus_CIRM_BIA_860_01657		70	94	48	794	59.322	89.4144	12.3183	4.3e-31	1.08e-26	2.93e-29
L_delbrueckii_subsp_bulgaricus_CIRM_BIA_864_00485 hypothetical protein	L_delbrueckii_subsp_bulgaricus_CIRM_BIA_864_00485		76	62	42	826	64.4068	93.018	24.1075	2.42e-45	6.06e-41	4.3e-43
L_delbrueckii_subsp_delbrueckii_DSM_20074_00289 IS607 family transposase ISLhe9	L_delbrueckii_subsp_delbrueckii_DSM_20074_00289/0.1	L	54	34	64	854	45.7627	96.1712	21.193	2.92e-33	7.29e-29	2.15725e-31
L_delbrueckii_subsp_bulgaricus_CIRM_BIA_864_00794 hypothetical protein	L_delbrueckii_subsp_bulgaricus_CIRM_BIA_864_00794		75	47	43	841	63.5593	94.7072	31.2098	1.36e-49	3.4e-45	1.13e-46
L_delbrueckii_subsp_bulgaricus_CIRM_BIA_864_01391 hypothetical protein	L_delbrueckii_subsp_bulgaricus_CIRM_BIA_864_01391	-	12	2	106	886	10.1695	99.7748	50.1509	3e-10	7.51e-06	5.42e-09
L_delbrueckii_subsp_bulgaricus_CIRM_BIA_864_01476 hypothetical protein	L_delbrueckii_subsp_bulgaricus_CIRM_BIA_864_01476	L	26	6	92	882	22.0339	99.3243	41.5435	2.29e-20	5.72e-16	9.32e-19
L_delbrueckii_subsp_bulgaricus_CIRM_BIA_864_01655 2-aminoadipate transaminase	L_delbrueckii_subsp_bulgaricus_CIRM_BIA_864_01655		77	82	41	806	65.2542	90.7658	18.4598	1.63e-40	4.08e-36	1.65e-38
L_delbrueckii_subsp_bulgaricus_CIRM_BIA_864_01660 hypothetical protein	L_delbrueckii_subsp_bulgaricus_CIRM_BIA_864_01660		74	100	44	788	62.7119	88.7387	13.2527	2.38e-33	5.96e-29	1.77e-31
L_delbrueckii_subsp_bulgaricus_CIRM_BIA_864_01683 hypothetical protein	L_delbrueckii_subsp_bulgaricus_CIRM_BIA_864_01683		57	26	61	862	48.3051	97.0721	30.9798	1.43e-39	3.58e-35	1.39e-37
L_delbrueckii_subsp_bulgaricus_CIRM_BIA_864_01825 hypothetical protein	L_delbrueckii_subsp_bulgaricus_CIRM_BIA_864_01825		77	61	41	827	65.2542	93.1306	25.4614	9.89e-47	2.47e-42	3.71e-44
L_delbrueckii_subsp_bulgaricus_CIRM_BIA_905_00331 putative protein	L_delbrueckii_subsp_bulgaricus_CIRM_BIA_905_00331		73	71	45	817	61.8644	92.0045	18.667	1.47e-39	3.68e-35	1.42048e-37
L_delbrueckii_subsp_bulgaricus_CIRM_BIA_905_00331 putative protein	L_delbrueckii_subsp_bulgaricus_CIRM_BIA_905_00331		73	71	45	817	61.8644	92.0045	18.667	1.47e-39	3.68e-35	1.42048e-37
L_delbrueckii_subsp_lactis_CIRM_BIA_225_00442 IS982 family transposase ISLhe7	L_delbrueckii_subsp_lactis_CIRM_BIA_225_00442/0.12	L	34	17	84	871	28.8136	98.0856	20.7381	6.67e-22	1.67e-17	2.96593e-20
L_delbrueckii_subsp_bulgaricus_CIRM_BIA_905_01147 hypothetical protein	L_delbrueckii_subsp_bulgaricus_CIRM_BIA_905_01147		51	62	67	826	43.2203	93.018	10.1411	1.63e-22	4.09e-18	7.58e-21
L_delbrueckii_subsp_bulgaricus_CIRM_BIA_905_01456 hypothetical protein	L_delbrueckii_subsp_bulgaricus_CIRM_BIA_905_01456		27	24	91	864	22.8814	97.2973	10.6813	9.87e-14	2.47e-09	2.42e-12
L_delbrueckii_subsp_bulgaricus_CIRM_BIA_905_01488 ISL3 family transposase ISLdl1	L_delbrueckii_subsp_bulgaricus_CIRM_BIA_905_01488		72	61	46	827	61.0169	93.1306	21.2202	1.55e-41	3.87e-37	1.69106e-39
L_delbrueckii_subsp_bulgaricus_CIRM_BIA_905_01488 ISL3 family transposase ISLdl1	L_delbrueckii_subsp_bulgaricus_CIRM_BIA_905_01488		72	61	46	827	61.0169	93.1306	21.2202	1.55e-41	3.87e-37	1.69106e-39
L_delbrueckii_subsp_bulgaricus_CIRM_BIA_905_01488 ISL3 family transposase ISLdl1	L_delbrueckii_subsp_bulgaricus_CIRM_BIA_905_01488		72	61	46	827	61.0169	93.1306	21.2202	1.55e-41	3.87e-37	1.69106e-39
L_delbrueckii_subsp_bulgaricus_CIRM_BIA_905_01488 ISL3 family transposase ISLdl1	L_delbrueckii_subsp_bulgaricus_CIRM_BIA_905_01488		72	61	46	827	61.0169	93.1306	21.2202	1.55e-41	3.87e-37	1.69106e-39
L_delbrueckii_subsp_bulgaricus_DSM_20080_00420 hypothetical protein	L_delbrueckii_subsp_bulgaricus_DSM_20080_00420		79	97	39	791	66.9492	89.0766	16.5184	9.92e-39	2.48e-34	9.15e-37
L_delbrueckii_subsp_bulgaricus_DSM_20080_00874 hypothetical protein	L_delbrueckii_subsp_bulgaricus_DSM_20080_00874		28	20	90	868	23.7288	97.7477	13.5022	9.98e-16	2.5e-11	2.92e-14
L_delbrueckii_subsp_bulgaricus_DSM_20080_01764 Glucosyltransferase 3	L_delbrueckii_subsp_bulgaricus_DSM_20080_01764		38	93	80	795	32.2034	89.527	4.06048	4.15e-09	0.00010385	6.68e-08
L_delbrueckii_subsp_bulgaricus_FAM_22166_01354 Serine O-acetyltransferase	L_delbrueckii_subsp_bulgaricus_FAM_22166_01354		107	181	11	707	90.678	79.6171	37.9955	2.95e-52	7.37e-48	3.50994e-49
L_delbrueckii_subsp_bulgaricus_FAM_22166_01354 Serine O-acetyltransferase	L_delbrueckii_subsp_bulgaricus_FAM_22166_01354		107	181	11	707	90.678	79.6171	37.9955	2.95e-52	7.37e-48	3.50994e-49
L_delbrueckii_subsp_bulgaricus_KW14_3_00719 hypothetical protein	L_delbrueckii_subsp_bulgaricus_KW14_3_00719		2	166	116	722	1.69492	81.3063	0.0749896	5.93e-08	0.00148258	8.41e-07
L_delbrueckii_subsp_lactis_1_01881 D-inositol-3-phosphate glycosyltransferase	L_delbrueckii_subsp_lactis_1_01881	M	10	4	108	884	8.47458	99.5495	20.463	2.3e-07	0.00575779	3.04e-06
L_delbrueckii_subsp_bulgaricus_KW14_3_01385 Glycogen phosphorylase	L_delbrueckii_subsp_bulgaricus_KW14_3_01385		65	126	53	762	55.0847	85.8108	7.41689	2.59e-21	6.49e-17	1.11e-19
L_delbrueckii_subsp_bulgaricus_KW14_3_01402 hypothetical protein	L_delbrueckii_subsp_bulgaricus_KW14_3_01402		77	62	41	826	65.2542	93.018	25.0205	2.11e-46	5.29e-42	6.22e-44
L_delbrueckii_subsp_bulgaricus_KW14_3_01465 Protein-glutamate methylesterase/protein-glutamine glutaminase	L_delbrueckii_subsp_bulgaricus_KW14_3_01465		51	147	67	741	43.2203	83.4459	3.83704	3.31e-10	8.27e-06	5.95e-09
L_delbrueckii_subsp_bulgaricus_KW14_3_01723 Hydrogen peroxide-inducible genes activator	L_delbrueckii_subsp_bulgaricus_KW14_3_01723		50	91	68	797	42.3729	89.7523	6.43988	2.24e-16	5.61e-12	6.9e-15
L_delbrueckii_subsp_bulgaricus_KW14_3_01904 hypothetical protein	L_delbrueckii_subsp_bulgaricus_KW14_3_01904		64	22	54	866	54.2373	97.5225	46.6532	5e-49	1.25e-44	3.79e-46
L_delbrueckii_subsp_bulgaricus_KW14_3_01921 hypothetical protein	L_delbrueckii_subsp_bulgaricus_KW14_3_01921		77	63	41	825	65.2542	92.9054	24.5935	4.48e-46	1.12e-41	9.18e-44
L_delbrueckii_subsp_bulgaricus_KW14_3_01923 hypothetical protein	L_delbrueckii_subsp_bulgaricus_KW14_3_01923		74	53	44	835	62.7119	94.0315	26.4966	2.81e-46	7.01e-42	7.62e-44
L_delbrueckii_subsp_bulgaricus_L99_00314 Dipeptide-binding protein DppE	L_delbrueckii_subsp_bulgaricus_L99_00314/0.1		76	125	42	763	64.4068	85.9234	11.0453	3.81e-30	9.52e-26	2.47389e-28
L_delbrueckii_subsp_bulgaricus_L99_00314 Dipeptide-binding protein DppE	L_delbrueckii_subsp_bulgaricus_L99_00314/0.1		76	125	42	763	64.4068	85.9234	11.0453	3.81e-30	9.52e-26	2.47389e-28
L_delbrueckii_subsp_bulgaricus_L99_00939 hypothetical protein	L_delbrueckii_subsp_bulgaricus_L99_00939		69	61	49	827	58.4746	93.1306	19.091	1.47e-38	3.67e-34	1.33e-36
L_delbrueckii_subsp_bulgaricus_L99_01719 2	3-bisphosphoglycerate-dependent phosphoglycerate mutase			81	90	37	798	68.6441	89.8649	19.4108	1.82e-42	4.56e-38
L_delbrueckii_subsp_bulgaricus_Lb1-GS-1_01198 hypothetical protein	L_delbrueckii_subsp_bulgaricus_Lb1-GS-1_01198		116	299	2	589	98.3051	66.3288	114.254	1.38e-46	3.45e-42	4.92e-44
L_delbrueckii_subsp_bulgaricus_LBPUFSC001_00144 hypothetical protein	L_delbrueckii_subsp_bulgaricus_LBPUFSC001_00144		63	42	55	846	53.3898	95.2703	23.0727	5.64e-39	1.41e-34	5.26e-37
L_delbrueckii_subsp_bulgaricus_LDB-C1_00431 hypothetical protein (transcriptional antiterminator)	L_delbrueckii_subsp_bulgaricus_LDB-C1_00431	K	26	9	92	879	22.0339	98.9865	27.6014	1.34e-18	3.35e-14	4.81e-17
L_delbrueckii_subsp_bulgaricus_LDB-C1_00825 hypothetical protein (Polysaccharide deacetylase)	L_delbrueckii_subsp_bulgaricus_LDB-C1_00825	G	25	7	93	881	21.1864	99.2117	33.8326	8.11e-19	2.03e-14	2.95e-17
L_delbrueckii_subsp_bulgaricus_LDB-C1_01145 hypothetical protein	L_delbrueckii_subsp_bulgaricus_LDB-C1_01145		73	50	45	838	61.8644	94.3694	27.1884	2.69e-46	6.72e-42	7.47e-44
L_delbrueckii_subsp_bulgaricus_LDB-C1_01312 hypothetical protein	L_delbrueckii_subsp_bulgaricus_LDB-C1_01312/3/0.1		77	64	41	824	65.2542	92.7928	24.1799	9.41e-46	2.35e-41	1.85e-43
L_delbrueckii_subsp_bulgaricus_LDB-C1_01494 hypothetical protein	L_delbrueckii_subsp_bulgaricus_LDB-C1_01494		77	62	41	826	65.2542	93.018	25.0205	2.11e-46	5.29e-42	6.22e-44
L_delbrueckii_subsp_bulgaricus_LDB-C1_01680 hypothetical protein	L_delbrueckii_subsp_bulgaricus_LDB-C1_01680		54	62	64	826	45.7627	93.018	11.2409	6.7e-25	1.67e-20	3.55e-23
L_delbrueckii_subsp_bulgaricus_LJJ_00120 hypothetical protein	L_delbrueckii_subsp_bulgaricus_LJJ_00120		78	85	40	803	66.1017	90.4279	18.4218	1.01e-40	2.52e-36	1.04e-38
L_delbrueckii_subsp_bulgaricus_LJJ_00227 Dipeptide-binding protein DppE	L_delbrueckii_subsp_bulgaricus_LJJ_00227/5		105	192	13	696	88.9831	78.3784	29.2788	1.49e-47	3.72e-43	7.92359e-45
L_delbrueckii_subsp_bulgaricus_LJJ_00227 Dipeptide-binding protein DppE	L_delbrueckii_subsp_bulgaricus_LJJ_00227/5		105	192	13	696	88.9831	78.3784	29.2788	1.49e-47	3.72e-43	7.92359e-45
L_delbrueckii_subsp_bulgaricus_LJJ_00227 Dipeptide-binding protein DppE	L_delbrueckii_subsp_bulgaricus_LJJ_00227/5		105	192	13	696	88.9831	78.3784	29.2788	1.49e-47	3.72e-43	7.92359e-45
L_delbrueckii_subsp_bulgaricus_LJJ_00227 Dipeptide-binding protein DppE	L_delbrueckii_subsp_bulgaricus_LJJ_00227/5		105	192	13	696	88.9831	78.3784	29.2788	1.49e-47	3.72e-43	7.92359e-45
L_delbrueckii_subsp_bulgaricus_LJJ_01045 hypothetical protein	L_delbrueckii_subsp_bulgaricus_LJJ_01045	-	32	10	86	878	27.1186	98.8739	32.6698	1.57e-23	3.94e-19	7.78e-22
L_delbrueckii_subsp_bulgaricus_LJJ_01915 Dihydroorotase	L_delbrueckii_subsp_bulgaricus_LJJ_01915/2/0.1		45	61	73	827	38.1356	93.1306	8.35729	3.18e-18	7.96e-14	1.12e-16
L_delbrueckii_subsp_bulgaricus_LJJ_01984 hypothetical protein	L_delbrueckii_subsp_bulgaricus_LJJ_01984		63	46	55	842	53.3898	94.8198	20.9668	1.5e-37	3.75e-33	1.28e-35
L_delbrueckii_subsp_bulgaricus_ND02_02141 hypothetical protein	L_delbrueckii_subsp_bulgaricus_ND02_02141	-	20	2	98	886	16.9492	99.7748	90.4082	1.01e-17	2.52e-13	3.43e-16
L_crispatus_D31t1_170403_E4_01823 Accessory gene regulator protein A	L_crispatus_D31t1_170403_E4_01823/2	K	39	21	79	867	33.0508	97.6351	20.3816	1.2e-24	3e-20	6.2411e-23
L_delbrueckii_subsp_bulgaricus_ND04_00174 Oligopeptide-binding protein OppA	L_delbrueckii_subsp_bulgaricus_ND04_00174		68	179	50	709	57.6271	79.8423	5.38682	1.76e-16	4.4e-12	5.47e-15
L_delbrueckii_subsp_bulgaricus_ND04_00540 hypothetical protein	L_delbrueckii_subsp_bulgaricus_ND04_00540		77	62	41	826	65.2542	93.018	25.0205	2.11e-46	5.29e-42	6.22e-44
L_delbrueckii_subsp_bulgaricus_ND04_00804 Dipeptide-binding protein DppE	L_delbrueckii_subsp_bulgaricus_ND04_00804		27	52	91	836	22.8814	94.1441	4.77008	2.89e-08	0.000722571	4.23e-07
L_delbrueckii_subsp_bulgaricus_ND04_00941 hypothetical protein	L_delbrueckii_subsp_bulgaricus_ND04_00941	-	21	3	97	885	17.7966	99.6622	63.866	7.98e-18	1.99e-13	2.73e-16
L_delbrueckii_subsp_bulgaricus_ND04_01228 hypothetical protein	L_delbrueckii_subsp_bulgaricus_ND04_01228		58	116	60	772	49.1525	86.9369	6.43333	6.1e-18	1.53e-13	2.10999e-16
L_delbrueckii_subsp_bulgaricus_ND04_01228 hypothetical protein	L_delbrueckii_subsp_bulgaricus_ND04_01228		58	116	60	772	49.1525	86.9369	6.43333	6.1e-18	1.53e-13	2.10999e-16
L_delbrueckii_subsp_bulgaricus_ND04_01682 putative transport protein HsrA	L_delbrueckii_subsp_bulgaricus_ND04_01682		49	48	69	840	41.5254	94.5946	12.4275	2.32e-24	5.8e-20	1.2e-22
L_delbrueckii_subsp_bulgaricus_ND04_01889 hypothetical protein (T/G mismatch-specific endonuclease activity)	L_delbrueckii_subsp_bulgaricus_ND04_01889	L	23	7	95	881	19.4915	99.2117	30.4707	5.24e-17	1.31e-12	1.7e-15
L_delbrueckii_subsp_bulgaricus_ST7_00248 Pyrroline-5-carboxylate reductase	L_delbrueckii_subsp_bulgaricus_ST7_00248		61	148	57	740	51.6949	83.3333	5.35088	1.07e-15	2.67e-11	3.12e-14
L_delbrueckii_subsp_bulgaricus_ST7_01054 Arginine/ornithine antiporter ArcD1	L_delbrueckii_subsp_bulgaricus_ST7_01054		78	235	40	653	66.1017	73.536	5.41851	7.01e-17	1.75e-12	2.25e-15
L_delbrueckii_subsp_bulgaricus_ST7_01351 Phosphoenolpyruvate synthase	L_delbrueckii_subsp_bulgaricus_ST7_01351		85	410	33	478	72.0339	53.8288	3.00296	1.34e-07	0.00335827	1.81e-06
L_delbrueckii_subsp_bulgaricus_ST7_01706 hypothetical protein	L_delbrueckii_subsp_bulgaricus_ST7_01706		75	54	43	834	63.5593	93.9189	26.938	5.44e-47	1.36e-42	2.39e-44
L_delbrueckii_subsp_bulgaricus_ST7_01708 NADH pyrophosphatase	L_delbrueckii_subsp_bulgaricus_ST7_01708		75	60	43	828	63.5593	93.2432	24.0698	6.06e-45	1.52e-40	9.53e-43
L_delbrueckii_subsp_bulgaricus_ST7_01737 hypothetical protein	L_delbrueckii_subsp_bulgaricus_ST7_01737		77	63	41	825	65.2542	92.9054	24.5935	4.48e-46	1.12e-41	9.18e-44
L_delbrueckii_subsp_bulgaricus_ST7_01863 hypothetical protein	L_delbrueckii_subsp_bulgaricus_ST7_01863		22	33	96	855	18.6441	96.2838	5.9375	2.57e-08	0.000642374	3.77e-07
L_bombicola_OCC3_00499 2-succinyl-6-hydroxy-2_1020_g_2889	4-cyclohexadiene-1-carboxylate synthase	-	117	708	1	180		99.1525	20.2703	29.7458	8.57e-10	2.14e-05
L_delbrueckii_subsp_bulgaricus_UBLB01_00226 Ribonuclease P protein component	L_delbrueckii_subsp_bulgaricus_UBLB01_00226		118	729	0	159	100	17.9054	inf	5.57e-10	1.39e-05	9.72e-09
L_delbrueckii_subsp_bulgaricus_UBLB01_00517 hypothetical protein	L_delbrueckii_subsp_bulgaricus_UBLB01_00517		76	62	42	826	64.4068	93.018	24.1075	2.42e-45	6.06e-41	4.3e-43
L_delbrueckii_subsp_bulgaricus_UBLB01_00775 D-gamma-glutamyl-meso-diaminopimelic acid endopeptidase CwlS	L_delbrueckii_subsp_bulgaricus_UBLB01_00775		77	82	41	806	65.2542	90.7658	18.4598	1.63e-40	4.08e-36	1.65e-38
L_delbrueckii_subsp_delbrueckii_DSM_20074_00193 Dipeptide-binding protein DppE	L_delbrueckii_subsp_delbrueckii_DSM_20074_00193/7	E	12	5	106	883	10.1695	99.4369	19.9925	1.5e-08	0.000374311	2.25e-07
L_delbrueckii_subsp_bulgaricus_UBLB01_01483 Quinone oxidoreductase 2	L_delbrueckii_subsp_bulgaricus_UBLB01_01483		78	105	40	783	66.1017	88.1757	14.5414	6.01e-36	1.5e-31	4.87e-34
L_delbrueckii_subsp_bulgaricus_UBLB01_01511 Fatty acid resistance protein FarB	L_delbrueckii_subsp_bulgaricus_UBLB01_01511/2		2	219	116	669	1.69492	75.3378	0.0526689	2.85e-11	7.12e-07	5.60794e-10
L_delbrueckii_subsp_bulgaricus_UBLB01_01511 Fatty acid resistance protein FarB	L_delbrueckii_subsp_bulgaricus_UBLB01_01511/2		2	219	116	669	1.69492	75.3378	0.0526689	2.85e-11	7.12e-07	5.60794e-10
L_delbrueckii_subsp_bulgaricus_UBLB01_01728 Oligopeptide-binding protein OppA	L_delbrueckii_subsp_bulgaricus_UBLB01_01728/33		76	47	42	841	64.4068	94.7072	32.3789	1.07e-50	2.68e-46	9.915e-48
L_delbrueckii_subsp_bulgaricus_UBLB01_01728 Oligopeptide-binding protein OppA	L_delbrueckii_subsp_bulgaricus_UBLB01_01728/33		76	47	42	841	64.4068	94.7072	32.3789	1.07e-50	2.68e-46	9.915e-48
L_delbrueckii_subsp_bulgaricus_UBLB01_01728 Oligopeptide-binding protein OppA	L_delbrueckii_subsp_bulgaricus_UBLB01_01728/33		76	47	42	841	64.4068	94.7072	32.3789	1.07e-50	2.68e-46	9.915e-48
L_delbrueckii_subsp_bulgaricus_VHProbi_R03_00327 hypothetical protein	L_delbrueckii_subsp_bulgaricus_VHProbi_R03_00327		77	62	41	826	65.2542	93.018	25.0205	2.11e-46	5.29e-42	6.22e-44
L_delbrueckii_subsp_bulgaricus_VHProbi_R03_00884 hypothetical protein	L_delbrueckii_subsp_bulgaricus_VHProbi_R03_00884		88	81	30	807	74.5763	90.8784	29.2247	1.29e-52	3.23e-48	1.61e-49
L_delbrueckii_subsp_bulgaricus_VHProbi_R03_01746 hypothetical protein (Peptidase_C39 like family)	L_delbrueckii_subsp_bulgaricus_VHProbi_R03_01746	G	16	8	102	880	13.5593	99.0991	17.2549	1.62e-10	4.05e-06	2.97e-09
L_delbrueckii_subsp_bulgaricus_VHProbi_R03_01792 putative HTH-type transcriptional regulator YbaQ	L_delbrueckii_subsp_bulgaricus_VHProbi_R03_01792		74	190	44	698	62.7119	78.6036	6.17847	4.03e-19	1.01e-14	1.49e-17
L_delbrueckii_subsp_delbrueckii_DSM_20074_00036 hypothetical protein	L_delbrueckii_subsp_delbrueckii_DSM_20074_00036		79	73	39	815	66.9492	91.7793	22.615	4.34e-45	1.08e-40	7.23e-43
L_delbrueckii_subsp_delbrueckii_DSM_20074_00159 Putative D-alanyl-D-alanine carboxypeptidase	L_delbrueckii_subsp_delbrueckii_DSM_20074_00159		77	103	41	785	65.2542	88.4009	14.3133	1.89e-35	4.73e-31	1.51e-33
L_kefiranofaciens_subsp_kefirgranum_DSM_10550_01231 Type-1 restriction enzyme R protein	L_kefiranofaciens_subsp_kefirgranum_DSM_10550_01231	V	14	6	104	882	11.8644	99.3243	19.7885	9.57e-10	2.39e-05	1.63e-08
L_delbrueckii_subsp_delbrueckii_DSM_20074_00287 Oligopeptide-binding protein OppA	L_delbrueckii_subsp_delbrueckii_DSM_20074_00287		88	348	30	540	74.5763	60.8108	4.55172	4.37e-13	1.09e-08	1e-11
L_panisapium_ESL0416_00606 Oligopeptide transport ATP-binding protein OppF	L_panisapium_ESL0416_00606/2	P	16	7	102	881	13.5593	99.2117	19.7423	5.98e-11	1.5e-06	1.14e-09
L_delbrueckii_subsp_delbrueckii_DSM_20074_00305 hypothetical protein	L_delbrueckii_subsp_delbrueckii_DSM_20074_00305		75	60	43	828	63.5593	93.2432	24.0698	6.06e-45	1.52e-40	9.53e-43
L_delbrueckii_subsp_delbrueckii_DSM_20074_00307 HTH-type transcriptional regulator HdfR	L_delbrueckii_subsp_delbrueckii_DSM_20074_00307		77	81	41	807	65.2542	90.8784	18.7109	8.85e-41	2.21e-36	9.14e-39
L_delbrueckii_subsp_delbrueckii_DSM_20074_00363 Argininosuccinate synthase	L_delbrueckii_subsp_delbrueckii_DSM_20074_00363		49	89	69	799	41.5254	89.9775	6.37535	4.97e-16	1.24e-11	1.49e-14
L_delbrueckii_subsp_delbrueckii_DSM_20074_00544 Hydroxypyruvate reductase	L_delbrueckii_subsp_delbrueckii_DSM_20074_00544		71	93	47	795	60.1695	89.527	12.9135	3.42e-32	8.56e-28	2.45e-30
L_delbrueckii_subsp_delbrueckii_DSM_20074_00545 hypothetical protein	L_delbrueckii_subsp_delbrueckii_DSM_20074_00545		53	51	65	837	44.9153	94.2568	13.3819	6.88e-27	1.72e-22	3.9e-25
L_delbrueckii_subsp_delbrueckii_DSM_20074_00546 putative multidrug resistance ABC transporter ATP-binding/permease protein YheH	L_delbrueckii_subsp_delbrueckii_DSM_20074_00546		53	51	65	837	44.9153	94.2568	13.3819	6.88e-27	1.72e-22	3.9e-25
L_delbrueckii_subsp_delbrueckii_DSM_20074_00565 hypothetical protein	L_delbrueckii_subsp_delbrueckii_DSM_20074_00565		59	57	59	831	50	93.5811	14.5789	1.98e-30	4.95e-26	1.3e-28
L_delbrueckii_subsp_delbrueckii_DSM_20074_00794 hypothetical protein	L_delbrueckii_subsp_delbrueckii_DSM_20074_00794		44	55	74	833	37.2881	93.8063	9.00541	9.38e-19	2.35e-14	3.39e-17
L_delbrueckii_subsp_delbrueckii_DSM_20074_01246 Anti-sigma-V factor RsiV	L_delbrueckii_subsp_delbrueckii_DSM_20074_01246		69	51	49	837	58.4746	94.2568	23.1104	8.72e-42	2.18e-37	9.65e-40
L_sp_UBA10990_01268 Alpha-ketoglutarate permease	L_sp_UBA10990_01268	EGP	23	11	95	877	19.4915	98.7613	19.3024	4.98e-15	1.24e-10	1.37e-13
L_delbrueckii_subsp_delbrueckii_DSM_20074_01331 hypothetical protein	L_delbrueckii_subsp_delbrueckii_DSM_20074_01331		24	14	94	874	20.339	98.4234	15.9392	1.22e-14	3.06e-10	3.29e-13
L_delbrueckii_subsp_delbrueckii_KCTC_13731_00073 Peptide deformylase 1	L_delbrueckii_subsp_delbrueckii_KCTC_13731_00073		115	623	3	265	97.4576	29.8423	16.3055	3.13e-13	7.83e-09	7.3e-12
L_delbrueckii_subsp_delbrueckii_KCTC_13731_00443 Guanosine-5'-triphosphate	3'-diphosphate pyrophosphatase		1020_g_1870	80	125	38	763	67.7966	85.9234	12.8505	1.09e-33	2.74e-29
L_delbrueckii_subsp_delbrueckii_KCTC_13731_00459 hypothetical protein	L_delbrueckii_subsp_delbrueckii_KCTC_13731_00459		77	62	41	826	65.2542	93.018	25.0205	2.11e-46	5.29e-42	6.22e-44
L_delbrueckii_subsp_delbrueckii_KCTC_13731_00591 hypothetical protein	L_delbrueckii_subsp_delbrueckii_KCTC_13731_00591		77	62	41	826	65.2542	93.018	25.0205	2.11e-46	5.29e-42	6.22e-44
L_delbrueckii_subsp_delbrueckii_KCTC_13731_00732 hypothetical protein	L_delbrueckii_subsp_delbrueckii_KCTC_13731_00732		77	65	41	823	65.2542	92.6802	23.779	1.96e-45	4.9e-41	3.55e-43
L_delbrueckii_subsp_delbrueckii_KCTC_13731_00844 hypothetical protein	L_delbrueckii_subsp_delbrueckii_KCTC_13731_00844		77	249	41	639	65.2542	71.9595	4.81957	8.24e-15	2.06e-10	2.24e-13
L_delbrueckii_subsp_delbrueckii_KCTC_13731_00929 hypothetical protein	L_delbrueckii_subsp_delbrueckii_KCTC_13731_00929/4		52	37	66	851	44.0678	95.8333	18.1212	2.53e-30	6.33e-26	1.65705e-28
L_delbrueckii_subsp_delbrueckii_KCTC_13731_00929 hypothetical protein	L_delbrueckii_subsp_delbrueckii_KCTC_13731_00929/4		52	37	66	851	44.0678	95.8333	18.1212	2.53e-30	6.33e-26	1.65705e-28
L_delbrueckii_subsp_delbrueckii_KCTC_13731_01015 Aspartate--ammonia ligase	L_delbrueckii_subsp_delbrueckii_KCTC_13731_01015		84	398	34	490	71.1864	55.1802	3.04168	7.53e-08	0.00188318	1.05e-06
L_delbrueckii_subsp_delbrueckii_KCTC_13731_01488 Tagatose-6-phosphate kinase	L_delbrueckii_subsp_delbrueckii_KCTC_13731_01488		44	73	74	815	37.2881	91.7793	6.63828	2.52e-15	6.3e-11	7.1e-14
L_delbrueckii_subsp_delbrueckii_KCTC_13731_01764 hypothetical protein	L_delbrueckii_subsp_delbrueckii_KCTC_13731_01764		77	167	41	721	65.2542	81.1937	8.10822	3.11e-24	7.77e-20	1.6e-22
L_delbrueckii_subsp_delbrueckii_TUA4408L_00393 hypothetical protein	L_delbrueckii_subsp_delbrueckii_TUA4408L_00393		35	63	83	825	29.661	92.9054	5.52209	2.88e-11	7.2e-07	5.66e-10
L_delbrueckii_subsp_delbrueckii_TUA4408L_00504 hypothetical protein	L_delbrueckii_subsp_delbrueckii_TUA4408L_00504/3		36	16	82	872	30.5085	98.1982	23.9268	3.89e-24	9.73e-20	1.98e-22
L_delbrueckii_subsp_delbrueckii_TUA4408L_00558 hypothetical protein	L_delbrueckii_subsp_delbrueckii_TUA4408L_00558		75	48	43	840	63.5593	94.5946	30.5233	3.32e-49	8.31e-45	2.6e-46
L_delbrueckii_subsp_delbrueckii_TUA4408L_00916 hypothetical protein	L_delbrueckii_subsp_delbrueckii_TUA4408L_00916	-	28	10	90	878	23.7288	98.8739	27.3156	7.24e-20	1.81e-15	2.81e-18
L_delbrueckii_subsp_delbrueckii_TUA4408L_01123 Trehalose import ATP-binding protein SugC	L_delbrueckii_subsp_delbrueckii_TUA4408L_01123/51		112	574	6	314	94.9153	35.3604	10.2114	1.1e-13	2.76e-09	2.7e-12
L_delbrueckii_subsp_delbrueckii_TUA4408L_01222 hypothetical protein	L_delbrueckii_subsp_delbrueckii_TUA4408L_01222		28	35	90	853	23.7288	96.0586	7.58222	8.98e-12	2.24e-07	1.83e-10
L_delbrueckii_subsp_delbrueckii_TUA4408L_01605 hypothetical protein	L_delbrueckii_subsp_delbrueckii_TUA4408L_01605		94	427	24	461	79.661	51.9144	4.22853	3.77e-11	9.42e-07	7.31e-10
L_delbrueckii_subsp_indicus_DSM_15996_00084 hypothetical protein	L_delbrueckii_subsp_indicus_DSM_15996_00084		25	10	93	878	21.1864	98.8739	23.6022	3.31e-17	8.28e-13	1.08e-15
L_delbrueckii_subsp_indicus_DSM_15996_00181 hypothetical protein	L_delbrueckii_subsp_indicus_DSM_15996_00181		77	63	41	825	65.2542	92.9054	24.5935	4.48e-46	1.12e-41	9.18e-44
L_delbrueckii_subsp_indicus_DSM_15996_00496 Protein YdcF	L_delbrueckii_subsp_indicus_DSM_15996_00496		75	59	43	829	63.5593	93.3559	24.5073	2.83e-45	7.08e-41	4.92e-43
L_delbrueckii_subsp_indicus_DSM_15996_00798 hypothetical protein	L_delbrueckii_subsp_indicus_DSM_15996_00798		26	40	92	848	22.0339	95.4955	5.9913	1.56e-09	3.91e-05	2.62e-08
L_delbrueckii_subsp_indicus_DSM_15996_00834 hypothetical protein	L_delbrueckii_subsp_indicus_DSM_15996_00834		76	69	42	819	64.4068	92.2297	21.4783	3.68e-43	9.2e-39	4.6e-41
L_delbrueckii_subsp_indicus_DSM_15996_01113 hypothetical protein	L_delbrueckii_subsp_indicus_DSM_15996_01113		77	89	41	799	65.2542	89.9775	16.8602	1.02e-38	2.55e-34	9.34e-37
L_delbrueckii_subsp_indicus_DSM_15996_01307 hypothetical protein	L_delbrueckii_subsp_indicus_DSM_15996_01307		74	119	44	769	62.7119	86.5991	10.8682	1.53e-29	3.81e-25	9.68028e-28
L_delbrueckii_subsp_indicus_DSM_15996_01307 hypothetical protein	L_delbrueckii_subsp_indicus_DSM_15996_01307		74	119	44	769	62.7119	86.5991	10.8682	1.53e-29	3.81e-25	9.68028e-28
L_delbrueckii_subsp_indicus_DSM_15996_01307 hypothetical protein	L_delbrueckii_subsp_indicus_DSM_15996_01307		74	119	44	769	62.7119	86.5991	10.8682	1.53e-29	3.81e-25	9.68028e-28
L_delbrueckii_subsp_indicus_DSM_15996_01407 HTH-type transcriptional regulator GltC	L_delbrueckii_subsp_indicus_DSM_15996_01407		64	83	54	805	54.2373	90.6532	11.4949	2.38e-28	5.96e-24	1.45e-26
L_delbrueckii_subsp_indicus_DSM_15996_01419 hypothetical protein	L_delbrueckii_subsp_indicus_DSM_15996_01419		74	68	44	820	62.7119	92.3423	20.2807	2.01e-41	5.03e-37	2.17e-39
L_delbrueckii_subsp_indicus_DSM_15996_01807 hypothetical protein	L_delbrueckii_subsp_indicus_DSM_15996_01807		77	96	41	792	65.2542	89.1892	15.4939	4.92e-37	1.23e-32	4.1e-35
L_delbrueckii_subsp_indicus_JCM_15610_01019 Folylpolyglutamate synthase	L_delbrueckii_subsp_indicus_JCM_15610_01019		82	210	36	678	69.4915	76.3514	7.35397	2.04e-22	5.11e-18	9.4e-21
L_delbrueckii_subsp_indicus_JCM_15610_01870 hypothetical protein	L_delbrueckii_subsp_indicus_JCM_15610_01870	-	10	2	108	886	8.47458	99.7748	41.0185	1.87e-08	0.000467202	2.78e-07
L_delbrueckii_subsp_jakobsenii_DSM_26046_00238 hypothetical protein	L_delbrueckii_subsp_jakobsenii_DSM_26046_00238		76	63	42	825	64.4068	92.9054	23.6961	5.09e-45	1.27e-40	8.11e-43
L_delbrueckii_subsp_jakobsenii_DSM_26046_00314 30S ribosomal protein S7	L_delbrueckii_subsp_jakobsenii_DSM_26046_00314		117	655	1	233	99.1525	26.2387	41.6198	2.35e-13	5.87e-09	5.56e-12
L_delbrueckii_subsp_jakobsenii_DSM_26046_00482 putative ABC transporter ATP-binding protein	L_delbrueckii_subsp_jakobsenii_DSM_26046_00482		86	140	32	748	72.8814	84.2342	14.3589	1.93e-36	4.83e-32	1.6e-34
L_delbrueckii_subsp_jakobsenii_DSM_26046_00754 hypothetical protein	L_delbrueckii_subsp_jakobsenii_DSM_26046_00754		75	59	43	829	63.5593	93.3559	24.5073	2.83e-45	7.08e-41	4.92e-43
L_delbrueckii_subsp_jakobsenii_DSM_26046_01327 hypothetical protein	L_delbrueckii_subsp_jakobsenii_DSM_26046_01327		115	458	3	430	97.4576	48.4234	35.9898	1.25e-26	3.13e-22	7.05e-25
L_delbrueckii_subsp_lactis_1_00148 hypothetical protein	L_delbrueckii_subsp_lactis_1_00148		50	30	68	858	42.3729	96.6216	21.0294	4.74e-31	1.19e-26	3.22e-29
L_delbrueckii_subsp_lactis_FAM_21753_01302 Dihydroorotate dehydrogenase B (NAD(+))	catalytic subunit	-	116	719	2	169		98.3051	19.0315	13.6328	3.62e-08	0.000904393
L_delbrueckii_subsp_lactis_1_00635 hypothetical protein	L_delbrueckii_subsp_lactis_1_00635		78	190	40	698	66.1017	78.6036	7.16368	6.27e-22	1.57e-17	2.8e-20
L_delbrueckii_subsp_lactis_1_01226 DegV domain-containing protein	L_delbrueckii_subsp_lactis_1_01226/0.1		104	153	14	735	88.1356	82.7703	35.6863	5.72e-54	1.43e-49	7.52145e-51
L_delbrueckii_subsp_lactis_1_01226 DegV domain-containing protein	L_delbrueckii_subsp_lactis_1_01226/0.1		104	153	14	735	88.1356	82.7703	35.6863	5.72e-54	1.43e-49	7.52145e-51
L_delbrueckii_subsp_lactis_1_01430 hypothetical protein	L_delbrueckii_subsp_lactis_1_01430		65	21	53	867	55.0847	97.6351	50.6334	1.05e-50	2.63e-46	9.91e-48
L_delbrueckii_subsp_lactis_1_01441 hypothetical protein	L_delbrueckii_subsp_lactis_1_01441		24	42	94	846	20.339	95.2703	5.14286	5e-08	0.00124943	7.15e-07
L_delbrueckii_subsp_lactis_1_01833 hypothetical protein	L_delbrueckii_subsp_lactis_1_01833/2		34	38	84	850	28.8136	95.7207	9.05388	2.7e-15	6.76e-11	7.6e-14
L_delbrueckii_subsp_bulgaricus_ND04_01953 3'-5' exonuclease DinG	L_delbrueckii_subsp_bulgaricus_ND04_01953	L	54	38	64	850	45.7627	95.7207	18.8734	8.31e-32	2.08e-27	5.87e-30
L_delbrueckii_subsp_lactis_1_01889 hypothetical protein	L_delbrueckii_subsp_lactis_1_01889/0.1		44	64	74	824	37.2881	92.7928	7.65541	6.31e-17	1.58e-12	2.03489e-15
L_delbrueckii_subsp_lactis_1_01889 hypothetical protein	L_delbrueckii_subsp_lactis_1_01889/0.1		44	64	74	824	37.2881	92.7928	7.65541	6.31e-17	1.58e-12	2.03489e-15
L_delbrueckii_subsp_lactis_CIP_110109_00118 hypothetical protein	L_delbrueckii_subsp_lactis_CIP_110109_00118		51	61	67	827	43.2203	93.1306	10.3198	9.68e-23	2.42e-18	4.58e-21
L_crispatus_MHKL_MAG_00057_01015 ABC transporter ATP-binding protein YtrE	L_crispatus_MHKL_MAG_00057_01015/17	V	52	36	66	852	44.0678	95.9459	18.6465	1.13e-30	2.83e-26	7.55e-29
L_delbrueckii_subsp_lactis_CIP_110109_01294 hypothetical protein	L_delbrueckii_subsp_lactis_CIP_110109_01294		22	13	96	875	18.6441	98.536	15.4247	2.14e-13	5.36e-09	5.12e-12
L_delbrueckii_subsp_lactis_CIRM_BIA_1368_00171 hypothetical protein	L_delbrueckii_subsp_lactis_CIRM_BIA_1368_00171		41	41	77	847	34.7458	95.3829	11	8.23e-20	2.06e-15	3.19e-18
L_delbrueckii_subsp_lactis_CIRM_BIA_1368_00308 Alpha-acetolactate decarboxylase	L_delbrueckii_subsp_lactis_CIRM_BIA_1368_00308		49	162	69	726	41.5254	81.7568	3.1825	5.6e-08	0.00139952	8e-07
L_delbrueckii_subsp_lactis_CIRM_BIA_1368_00431 hypothetical protein	L_delbrueckii_subsp_lactis_CIRM_BIA_1368_00431		30	53	88	835	25.4237	94.0315	5.37093	7.99e-10	2e-05	1.37e-08
L_delbrueckii_subsp_lactis_CIRM_BIA_1368_00490 hypothetical protein	L_delbrueckii_subsp_lactis_CIRM_BIA_1368_00490		49	38	69	850	41.5254	95.7207	15.8848	2.6e-27	6.49e-23	1.52042e-25
L_delbrueckii_subsp_lactis_CIRM_BIA_1368_00490 hypothetical protein	L_delbrueckii_subsp_lactis_CIRM_BIA_1368_00490		49	38	69	850	41.5254	95.7207	15.8848	2.6e-27	6.49e-23	1.52042e-25
L_delbrueckii_subsp_lactis_CIRM_BIA_1368_00635 hypothetical protein	L_delbrueckii_subsp_lactis_CIRM_BIA_1368_00635		103	237	15	651	87.2881	73.3108	18.8616	7.85e-38	1.96e-33	6.8e-36
L_delbrueckii_subsp_lactis_CIRM_BIA_1368_00808 hypothetical protein	L_delbrueckii_subsp_lactis_CIRM_BIA_1368_00808		39	49	79	839	33.0508	94.482	8.45285	2.03e-16	5.07e-12	6.27e-15
L_delbrueckii_subsp_lactis_CIRM_BIA_1368_01113 hypothetical protein	L_delbrueckii_subsp_lactis_CIRM_BIA_1368_01113		42	84	76	804	35.5932	90.5405	5.28947	2.08e-12	5.21e-08	4.57e-11
L_delbrueckii_subsp_lactis_CIRM_BIA_1374_00311 hypothetical protein	L_delbrueckii_subsp_lactis_CIRM_BIA_1374_00311		31	48	87	840	26.2712	94.5946	6.23563	3.05e-11	7.64e-07	5.98e-10
L_delbrueckii_subsp_lactis_CIRM_BIA_1374_00493 Dipeptide-binding protein DppE	L_delbrueckii_subsp_lactis_CIRM_BIA_1374_00493/37/0.2		75	63	43	825	63.5593	92.9054	22.8405	5.63e-44	1.41e-39	7.61014e-42
L_delbrueckii_subsp_lactis_CIRM_BIA_1374_00493 Dipeptide-binding protein DppE	L_delbrueckii_subsp_lactis_CIRM_BIA_1374_00493/37/0.2		75	63	43	825	63.5593	92.9054	22.8405	5.63e-44	1.41e-39	7.61014e-42
L_delbrueckii_subsp_lactis_CIRM_BIA_1374_00493 Dipeptide-binding protein DppE	L_delbrueckii_subsp_lactis_CIRM_BIA_1374_00493/37/0.2		75	63	43	825	63.5593	92.9054	22.8405	5.63e-44	1.41e-39	7.61014e-42
L_delbrueckii_subsp_lactis_CIRM_BIA_1374_00493 Dipeptide-binding protein DppE	L_delbrueckii_subsp_lactis_CIRM_BIA_1374_00493/37/0.2		75	63	43	825	63.5593	92.9054	22.8405	5.63e-44	1.41e-39	7.61014e-42
L_delbrueckii_subsp_lactis_CIRM_BIA_1374_00493 Dipeptide-binding protein DppE	L_delbrueckii_subsp_lactis_CIRM_BIA_1374_00493/37/0.2		75	63	43	825	63.5593	92.9054	22.8405	5.63e-44	1.41e-39	7.61014e-42
L_delbrueckii_subsp_lactis_CIRM_BIA_1374_00529 PTS system cellobiose-specific EIIC component	L_delbrueckii_subsp_lactis_CIRM_BIA_1374_00529		117	668	1	220	99.1525	24.7748	38.5329	1.47e-12	3.67e-08	3.23e-11
L_delbrueckii_subsp_lactis_CIRM_BIA_1374_00952 hypothetical protein (Primase alpha helix C-terminal domain protein)	L_delbrueckii_subsp_lactis_CIRM_BIA_1374_00952	S	11	7	107	881	9.32203	99.2117	12.9386	5.81e-07	0.0145343	7.26e-06
L_delbrueckii_subsp_lactis_CIRM_BIA_1374_01002 hypothetical protein	L_delbrueckii_subsp_lactis_CIRM_BIA_1374_01002		77	89	41	799	65.2542	89.9775	16.8602	1.02e-38	2.55e-34	9.34e-37
L_delbrueckii_subsp_lactis_CIRM_BIA_1374_01111 Arginine transport ATP-binding protein ArtM	L_delbrueckii_subsp_lactis_CIRM_BIA_1374_01111		116	706	2	182	98.3051	20.4955	14.9518	7.36e-09	0.000184129	1.15e-07
L_delbrueckii_subsp_lactis_CIRM_BIA_1374_01406 Shikimate kinase	L_delbrueckii_subsp_lactis_CIRM_BIA_1374_01406		75	51	43	837	63.5593	94.2568	28.6252	4.48e-48	1.12e-43	2.71e-45
L_gallinarum_HFD4_02454 IS110 family transposase ISLhe4	L_gallinarum_HFD4_02454/2/0.8	L	35	20	83	868	29.661	97.7477	18.3012	1.54e-21	3.84e-17	6.69974e-20
L_delbrueckii_subsp_lactis_CIRM_BIA_1375_00331 Acetyl-coenzyme A carboxylase carboxyl transferase subunit beta	L_delbrueckii_subsp_lactis_CIRM_BIA_1375_00331		110	289	8	599	93.2203	67.455	28.4991	6.43e-39	1.61e-34	5.97e-37
L_delbrueckii_subsp_lactis_CIRM_BIA_1375_00347 hypothetical protein (Bacterial membrane protein, YfhO)	L_delbrueckii_subsp_lactis_CIRM_BIA_1375_00347	S	16	9	102	879	13.5593	98.9865	15.3203	4.06e-10	1.02e-05	7.24e-09
L_delbrueckii_subsp_lactis_CIRM_BIA_1375_00559 23S rRNA (guanosine-2'-O-)-methyltransferase RlmB	L_delbrueckii_subsp_lactis_CIRM_BIA_1375_00559		75	68	43	820	63.5593	92.3423	21.0328	1.95e-42	4.88e-38	2.27e-40
L_delbrueckii_subsp_lactis_CIRM_BIA_1375_01201 hypothetical protein	L_delbrueckii_subsp_lactis_CIRM_BIA_1375_01201		30	47	88	841	25.4237	94.7072	6.1001	8.62e-11	2.16e-06	1.61e-09
L_delbrueckii_subsp_lactis_CIRM_BIA_1375_01740 hypothetical protein	L_delbrueckii_subsp_lactis_CIRM_BIA_1375_01740	-	21	3	97	885	17.7966	99.6622	63.866	7.98e-18	1.99e-13	2.73e-16
L_delbrueckii_ME-807_00507 D-alanine--D-alanyl carrier protein ligase	L_delbrueckii_ME-807_00507	Q	53	38	65	850	44.9153	95.7207	18.2389	6.88e-31	1.72e-26	4.64e-29
L_delbrueckii_subsp_bulgaricus_KW14_3_00965 IS607 family transposase ISLhe9	L_delbrueckii_subsp_bulgaricus_KW14_3_00965/4	L	37	22	81	866	31.3559	97.5225	17.9809	1.72e-22	4.3e-18	7.96052e-21
L_delbrueckii_subsp_lactis_CIRM_BIA_225_01024 Adaptive-response sensory-kinase SasA	L_delbrueckii_subsp_lactis_CIRM_BIA_225_01024		117	685	1	203	99.1525	22.8604	34.673	1.69e-11	4.22e-07	3.37e-10
L_delbrueckii_subsp_lactis_CIRM_BIA_225_01156 dTDP-4-dehydrorhamnose reductase	L_delbrueckii_subsp_lactis_CIRM_BIA_225_01156		75	279	43	609	63.5593	68.5811	3.8072	2.98e-11	7.44e-07	5.83e-10
L_delbrueckii_subsp_lactis_CIRM_BIA_225_01483 hypothetical protein	L_delbrueckii_subsp_lactis_CIRM_BIA_225_01483		77	61	41	827	65.2542	93.1306	25.4614	9.89e-47	2.47e-42	3.71e-44
L_delbrueckii_subsp_lactis_CIRM_BIA_225_02005 hypothetical protein	L_delbrueckii_subsp_lactis_CIRM_BIA_225_02005		72	56	46	832	61.0169	93.6937	23.2547	3.74e-43	9.35e-39	4.65e-41
L_delbrueckii_subsp_lactis_CIRM_BIA_229_00223 DNA polymerase IV	L_delbrueckii_subsp_lactis_CIRM_BIA_229_00223		90	357	28	531	76.2712	59.7973	4.78091	1.08e-13	2.71e-09	2.65e-12
L_delbrueckii_subsp_lactis_CIRM_BIA_229_00282 hypothetical protein	L_delbrueckii_subsp_lactis_CIRM_BIA_229_00282		62	39	56	849	52.5424	95.6081	24.1016	4.15e-39	1.04e-34	3.9e-37
L_delbrueckii_subsp_lactis_CIRM_BIA_229_00413 hypothetical protein	L_delbrueckii_subsp_lactis_CIRM_BIA_229_00413/0.1		61	163	57	725	51.6949	81.6441	4.75998	6.48e-14	1.62e-09	1.62e-12
L_delbrueckii_subsp_lactis_CIRM_BIA_229_00765 hypothetical protein	L_delbrueckii_subsp_lactis_CIRM_BIA_229_00765		78	144	40	744	66.1017	83.7838	10.075	1.53e-28	3.82e-24	9.35e-27
L_delbrueckii_subsp_lactis_CIRM_BIA_229_01185 hypothetical protein	L_delbrueckii_subsp_lactis_CIRM_BIA_229_01185		35	39	83	849	29.661	95.6081	9.1798	8.75e-16	2.19e-11	2.57e-14
L_delbrueckii_subsp_lactis_CIRM_BIA_229_01429 L-Ala-D/L-Glu epimerase	L_delbrueckii_subsp_lactis_CIRM_BIA_229_01429		79	131	39	757	66.9492	85.2477	11.7054	1.16e-31	2.91e-27	8.17e-30
L_delbrueckii_subsp_lactis_CIRM_BIA_230_01010 hypothetical protein (ABC transporter transmembrane region)	L_delbrueckii_subsp_lactis_CIRM_BIA_230_01010	V	19	5	99	883	16.1017	99.4369	33.8929	1.37e-14	3.42e-10	3.64e-13
L_delbrueckii_subsp_lactis_CIRM_BIA_230_01083 Protease HtpX	L_delbrueckii_subsp_lactis_CIRM_BIA_230_01083		75	175	43	713	63.5593	80.2928	7.10631	1.15e-21	2.89e-17	5.08e-20
L_delbrueckii_subsp_lactis_CIRM_BIA_230_01291 hypothetical protein	L_delbrueckii_subsp_lactis_CIRM_BIA_230_01291		50	176	68	712	42.3729	80.1802	2.9746	2.45e-07	0.00612532	3.2e-06
L_delbrueckii_subsp_lactis_CIRM_BIA_230_01331 Copper-exporting P-type ATPase B	L_delbrueckii_subsp_lactis_CIRM_BIA_230_01331/2		86	153	32	735	72.8814	82.7703	12.9105	4.5e-34	1.12e-29	3.44e-32
L_delbrueckii_subsp_lactis_CIRM_BIA_230_01517 hypothetical protein	L_delbrueckii_subsp_lactis_CIRM_BIA_230_01517		76	62	42	826	64.4068	93.018	24.1075	2.42e-45	6.06e-41	4.3e-43
L_delbrueckii_subsp_lactis_CIRM_BIA_230_01927 Asparagine synthetase B [glutamine-hydrolyzing]	L_delbrueckii_subsp_lactis_CIRM_BIA_230_01927		76	65	42	823	64.4068	92.6802	22.9114	2.19e-44	5.48e-40	3.22e-42
L_delbrueckii_subsp_lactis_CIRM_BIA_233_00137 hypothetical protein (Cna protein B-type domain)	L_delbrueckii_subsp_lactis_CIRM_BIA_233_00137	M	22	3	96	885	18.6441	99.6622	67.6042	8.94e-19	2.24e-14	3.24e-17
L_delbrueckii_subsp_lactis_CIRM_BIA_233_00327 hypothetical protein	L_delbrueckii_subsp_lactis_CIRM_BIA_233_00327		71	49	47	839	60.1695	94.482	25.8658	1.49e-44	3.73e-40	2.29e-42
L_delbrueckii_subsp_lactis_CIRM_BIA_233_00616 Carbamoyl-phosphate synthase large chain	L_delbrueckii_subsp_lactis_CIRM_BIA_233_00616		74	93	44	795	62.7119	89.527	14.3768	6.53e-35	1.63e-30	5.1e-33
L_delbrueckii_subsp_lactis_CIRM_BIA_233_00630 ABC transporter permease protein YxdM	L_delbrueckii_subsp_lactis_CIRM_BIA_233_00630		109	629	9	259	92.3729	29.1667	4.98693	5.98e-08	0.00149416	8.48e-07
L_delbrueckii_subsp_lactis_CIRM_BIA_233_01383 3-hydroxyacyl-[acyl-carrier-protein] dehydratase FabZ	L_delbrueckii_subsp_lactis_CIRM_BIA_233_01383		109	272	9	616	92.3729	69.3694	27.4281	5.84e-40	1.46e-35	5.77e-38
L_delbrueckii_subsp_lactis_CIRM_BIA_233_01633 Adaptive-response sensory-kinase SasA	L_delbrueckii_subsp_lactis_CIRM_BIA_233_01633		116	605	2	283	98.3051	31.8694	27.1306	1.11e-15	2.77e-11	3.23e-14
L_delbrueckii_subsp_lactis_CIRM_BIA_233_01691 hypothetical protein	L_delbrueckii_subsp_lactis_CIRM_BIA_233_01691		32	17	86	871	27.1186	98.0856	19.0643	3.69e-20	9.22e-16	1.48e-18
L_delbrueckii_subsp_lactis_CIRM_BIA_265_00818 hypothetical protein	L_delbrueckii_subsp_lactis_CIRM_BIA_265_00818		72	160	46	728	61.0169	81.982	7.12174	1.73e-21	4.34e-17	7.56e-20
L_delbrueckii_subsp_lactis_CIRM_BIA_267_00200 hypothetical protein	L_delbrueckii_subsp_lactis_CIRM_BIA_267_00200		111	480	7	408	94.0678	45.9459	13.4786	7.09e-20	1.77e-15	2.77e-18
L_delbrueckii_subsp_lactis_DSM_20073_00447 hypothetical protein	L_delbrueckii_subsp_lactis_DSM_20073_00447		58	91	60	797	49.1525	89.7523	8.4663	5.49e-22	1.37e-17	2.46e-20
L_nasalidis_YZ03_00831 HTH-type transcriptional regulator CynR	L_nasalidis_YZ03_00831	K	34	20	84	868	28.8136	97.7477	17.5667	1.11e-20	2.77e-16	4.59e-19
L_delbrueckii_subsp_lactis_DSM_20073_00781 hypothetical protein	L_delbrueckii_subsp_lactis_DSM_20073_00781		39	21	79	867	33.0508	97.6351	20.3816	1.2e-24	3e-20	6.24e-23
L_delbrueckii_subsp_lactis_DSM_20073_00837 hypothetical protein	L_delbrueckii_subsp_lactis_DSM_20073_00837		43	92	75	796	36.4407	89.6396	4.96058	6.27e-12	1.57e-07	1.3e-10
L_delbrueckii_subsp_lactis_DSM_20073_01129 Macrolide export ATP-binding/permease protein MacB	L_delbrueckii_subsp_lactis_DSM_20073_01129		75	153	43	735	63.5593	82.7703	8.37893	1.02e-24	2.56e-20	5.38e-23
L_delbrueckii_subsp_lactis_DSM_20073_01333 Tyrosine recombinase XerD	L_delbrueckii_subsp_lactis_DSM_20073_01333		41	66	77	822	34.7458	92.5676	6.63164	1.54e-14	3.84e-10	4.08e-13
L_delbrueckii_subsp_lactis_DSM_20073_01358 hypothetical protein	L_delbrueckii_subsp_lactis_DSM_20073_01358		51	57	67	831	43.2203	93.5811	11.0974	1.1e-23	2.75e-19	5.48e-22
L_delbrueckii_subsp_lactis_DSM_20073_01504 hypothetical protein	L_delbrueckii_subsp_lactis_DSM_20073_01504		26	21	92	867	22.0339	97.6351	11.6677	7.53e-14	1.88e-09	1.86e-12
L_delbrueckii_subsp_lactis_DSM_20076_01809 hypothetical protein	L_delbrueckii_subsp_lactis_DSM_20076_01809		116	718	2	170	98.3051	19.1441	13.7326	3.53e-08	0.000883768	5.12e-07
L_amylovorus_1394N20_01491 Multidrug resistance ABC transporter ATP-binding and permease protein	L_amylovorus_1394N20_01491/3	V	27	15	91	873	22.8814	98.3108	17.2681	1e-16	2.51e-12	3.17e-15
L_delbrueckii_subsp_lactis_FAM_1200_00396 hypothetical protein	L_delbrueckii_subsp_lactis_FAM_1200_00396		57	40	61	848	48.3051	95.4955	19.8098	6.69e-34	1.67e-29	5.06e-32
L_delbrueckii_subsp_lactis_FAM_1200_00477 Fumarate reductase flavoprotein subunit	L_delbrueckii_subsp_lactis_FAM_1200_00477		75	167	43	721	63.5593	81.1937	7.53029	1e-22	2.5e-18	4.72e-21
L_delbrueckii_subsp_lactis_FAM_1200_01470 HTH-type transcriptional activator RhaR	L_delbrueckii_subsp_lactis_FAM_1200_01470		76	61	42	827	64.4068	93.1306	24.5324	1.14e-45	2.86e-41	2.18e-43
L_delbrueckii_subsp_lactis_FAM_1200_01543 hypothetical protein	L_delbrueckii_subsp_lactis_FAM_1200_01543		77	63	41	825	65.2542	92.9054	24.5935	4.48e-46	1.12e-41	9.18e-44
L_delbrueckii_subsp_lactis_FAM_1200_01675 30S ribosomal protein S8	L_delbrueckii_subsp_lactis_FAM_1200_01675		117	706	1	182	99.1525	20.4955	30.1615	4.8e-10	1.2e-05	8.51e-09
L_delbrueckii_subsp_lactis_FAM_1200_01777 hypothetical protein	L_delbrueckii_subsp_lactis_FAM_1200_01777		54	29	64	859	45.7627	96.7342	24.9925	2.95e-35	7.37e-31	2.32489e-33
L_delbrueckii_subsp_lactis_FAM_1200_01849 GTP cyclohydrolase 1	L_delbrueckii_subsp_lactis_FAM_1200_01849		81	214	37	674	68.6441	75.9009	6.89492	3.3e-21	8.24e-17	1.41e-19
L_delbrueckii_subsp_lactis_FAM_19994_00933 hypothetical protein	L_delbrueckii_subsp_lactis_FAM_19994_00933		60	79	58	809	50.8475	91.1036	10.5936	6.42e-26	1.61e-21	3.5e-24
L_delbrueckii_subsp_lactis_FAM_19994_01390 hypothetical protein	L_delbrueckii_subsp_lactis_FAM_19994_01390	L	11	4	107	884	9.32203	99.5495	22.7196	3.4e-08	0.000851283	4.97e-07
L_delbrueckii_subsp_lactis_FAM_19994_01463 putative diguanylate cyclase DgcC	L_delbrueckii_subsp_lactis_FAM_19994_01463		77	57	41	831	65.2542	93.5811	27.38	4.32e-48	1.08e-43	2.7e-45
L_delbrueckii_subsp_lactis_FAM_20408_01251 hypothetical protein	L_delbrueckii_subsp_lactis_FAM_20408_01251		38	32	80	856	32.2034	96.3964	12.7063	6.02e-20	1.5e-15	2.38e-18
L_delbrueckii_subsp_lactis_FAM_20408_01531 hypothetical protein	L_delbrueckii_subsp_lactis_FAM_20408_01531		75	105	43	783	63.5593	88.1757	13.0066	3.48e-33	8.71e-29	2.57e-31
L_delbrueckii_subsp_lactis_FAM_20544_00196 hypothetical protein	L_delbrueckii_subsp_lactis_FAM_20544_00196		74	39	44	849	62.7119	95.6081	36.6119	8.79e-52	2.2e-47	9.55e-49
L_delbrueckii_subsp_lactis_FAM_20544_00479 D-3-phosphoglycerate dehydrogenase	L_delbrueckii_subsp_lactis_FAM_20544_00479		88	104	30	784	74.5763	88.2883	22.1128	2.61e-46	6.52e-42	7.33e-44
L_delbrueckii_subsp_lactis_FAM_21748_00220 hypothetical protein	L_delbrueckii_subsp_lactis_FAM_21748_00220		81	73	37	815	68.6441	91.7793	24.4409	3.2e-47	8e-43	1.57e-44
L_delbrueckii_subsp_lactis_FAM_21748_00745 hypothetical protein	L_delbrueckii_subsp_lactis_FAM_21748_00745		74	96	44	792	62.7119	89.1892	13.875	3.14e-34	7.84e-30	2.43e-32
L_delbrueckii_subsp_lactis_FAM_21748_01688 N5-carboxyaminoimidazole ribonucleotide synthase	L_delbrueckii_subsp_lactis_FAM_21748_01688		112	199	6	689	94.9153	77.5901	64.6298	3.95e-56	9.87e-52	8.23e-53
L_nasalidis_YZ03_00855 Protein translocase subunit SecY	L_nasalidis_YZ03_00855	U	25	14	93	874	21.1864	98.4234	16.7819	1.85e-15	4.63e-11	5.27e-14
L_delbrueckii_subsp_lactis_FAM_21748_01697 DNA topoisomerase 3	L_delbrueckii_subsp_lactis_FAM_21748_01697		81	108	37	780	68.6441	87.8378	15.8108	3.73e-38	9.32e-34	3.27e-36
L_delbrueckii_subsp_lactis_FAM_21753_00581 Cysteine synthase	L_delbrueckii_subsp_lactis_FAM_21753_00581		98	117	20	771	83.0508	86.8243	32.2897	1.11e-54	2.78e-50	1.74e-51
L_delbrueckii_subsp_bulgaricus_CIRM_BIA_1376_01083 Putative glycosyltransferase EpsF	L_delbrueckii_subsp_bulgaricus_CIRM_BIA_1376_01083	M	22	12	96	876	18.6441	98.6486	16.7292	8.79e-14	2.2e-09	2.16e-12
L_delbrueckii_subsp_lactis_FAM_21753_01480 Enterobactin exporter EntS	L_delbrueckii_subsp_lactis_FAM_21753_01480		43	52	75	836	36.4407	94.1441	9.21744	1.12e-18	2.81e-14	4.05e-17
L_delbrueckii_subsp_lactis_FAM_21755_00407 hypothetical protein	L_delbrueckii_subsp_lactis_FAM_21755_00407		62	29	56	859	52.5424	96.7342	32.7943	2.56e-43	6.41e-39	3.25e-41
L_delbrueckii_subsp_lactis_FAM_21755_00897 hypothetical protein	L_delbrueckii_subsp_lactis_FAM_21755_00897		77	63	41	825	65.2542	92.9054	24.5935	4.48e-46	1.12e-41	9.18e-44
L_delbrueckii_subsp_lactis_FAM_21755_01942 hypothetical protein	L_delbrueckii_subsp_lactis_FAM_21755_01942		69	133	49	755	58.4746	85.0225	7.99371	3.54e-23	8.85e-19	1.71e-21
L_delbrueckii_subsp_lactis_FAM_21783_01240 hypothetical protein	L_delbrueckii_subsp_lactis_FAM_21783_01240		74	60	44	828	62.7119	93.2432	23.2091	6.68e-44	1.67e-39	8.94e-42
L_delbrueckii_subsp_lactis_FAM_21783_01537 hypothetical protein	L_delbrueckii_subsp_lactis_FAM_21783_01537		76	65	42	823	64.4068	92.6802	22.9114	2.19e-44	5.48e-40	3.22e-42
L_delbrueckii_subsp_lactis_FAM_21783_01788 O-acetyltransferase WecH	L_delbrueckii_subsp_lactis_FAM_21783_01788		78	76	40	812	66.1017	91.4414	20.8342	3.56e-43	8.89e-39	4.46883e-41
L_delbrueckii_subsp_lactis_FAM_21783_01788 O-acetyltransferase WecH	L_delbrueckii_subsp_lactis_FAM_21783_01788		78	76	40	812	66.1017	91.4414	20.8342	3.56e-43	8.89e-39	4.46883e-41
L_delbrueckii_subsp_lactis_FAM_21783_01888 putative iron export permease protein FetB	L_delbrueckii_subsp_lactis_FAM_21783_01888		115	524	3	364	97.4576	40.991	26.6285	1.3e-20	3.24e-16	5.35e-19
L_delbrueckii_subsp_lactis_FAM_21783_01972 Ribose-5-phosphate isomerase B	L_delbrueckii_subsp_lactis_FAM_21783_01972		76	66	42	822	64.4068	92.5676	22.5368	4.49e-44	1.12e-39	6.41e-42
L_delbrueckii_subsp_lactis_FAM_21784_00277 hypothetical protein	L_delbrueckii_subsp_lactis_FAM_21784_00277		54	40	64	848	45.7627	95.4955	17.8875	4.04e-31	1.01e-26	2.77e-29
L_delbrueckii_subsp_lactis_FAM_21784_00754 Amylopullulanase	L_delbrueckii_subsp_lactis_FAM_21784_00754		91	140	27	748	77.1186	84.2342	18.0074	1.82e-41	4.55e-37	1.97e-39
L_delbrueckii_subsp_lactis_FAM_21784_01896 hypothetical protein	L_delbrueckii_subsp_lactis_FAM_21784_01896		77	61	41	827	65.2542	93.1306	25.4614	9.89e-47	2.47e-42	3.71e-44
L_delbrueckii_subsp_lactis_FAM_22091_00338 hypothetical protein	L_delbrueckii_subsp_lactis_FAM_22091_00338		77	60	41	828	65.2542	93.2432	25.9171	4.58e-47	1.15e-42	2.12e-44
L_delbrueckii_subsp_lactis_FAM_22093_00225 hypothetical protein (Glycosyl transferase, family 2)	L_delbrueckii_subsp_lactis_FAM_22093_00225	M	12	5	106	883	10.1695	99.4369	19.9925	1.5e-08	0.000374311	2.25e-07
L_delbrueckii_subsp_lactis_FAM_22093_00633 hypothetical protein	L_delbrueckii_subsp_lactis_FAM_22093_00633		74	63	44	825	62.7119	92.9054	22.0238	6.05e-43	1.51e-38	7.42e-41
L_delbrueckii_subsp_lactis_FAM_24199_01834 hypothetical protein	L_delbrueckii_subsp_lactis_FAM_24199_01834		77	63	41	825	65.2542	92.9054	24.5935	4.48e-46	1.12e-41	9.18e-44
L_delbrueckii_subsp_lactis_FAM_24847_01469 Beta-galactosidase	L_delbrueckii_subsp_lactis_FAM_24847_01469		112	491	6	397	94.9153	44.7072	15.093	4.75e-20	1.19e-15	1.88e-18
L_delbrueckii_subsp_lactis_FAM_24849_00877 hypothetical protein	L_delbrueckii_subsp_lactis_FAM_24849_00877		70	58	48	830	59.322	93.4685	20.8693	1.78e-40	4.45e-36	1.8e-38
L_delbrueckii_subsp_lactis_KCTC_3034_00331 hypothetical protein	L_delbrueckii_subsp_lactis_KCTC_3034_00331		65	187	53	701	55.0847	78.9414	4.59742	7.97e-14	1.99e-09	1.96853e-12
L_delbrueckii_subsp_lactis_KCTC_3034_00331 hypothetical protein	L_delbrueckii_subsp_lactis_KCTC_3034_00331		65	187	53	701	55.0847	78.9414	4.59742	7.97e-14	1.99e-09	1.96853e-12
L_delbrueckii_subsp_lactis_KCTC_3034_00496 hypothetical protein	L_delbrueckii_subsp_lactis_KCTC_3034_00496/0.4		66	51	52	837	55.9322	94.2568	20.8303	8.64e-39	2.16e-34	7.99719e-37
L_delbrueckii_subsp_lactis_KCTC_3034_00496 hypothetical protein	L_delbrueckii_subsp_lactis_KCTC_3034_00496/0.4		66	51	52	837	55.9322	94.2568	20.8303	8.64e-39	2.16e-34	7.99719e-37
L_delbrueckii_subsp_lactis_KCTC_3034_00496 hypothetical protein	L_delbrueckii_subsp_lactis_KCTC_3034_00496/0.4		66	51	52	837	55.9322	94.2568	20.8303	8.64e-39	2.16e-34	7.99719e-37
L_delbrueckii_subsp_lactis_KCTC_3034_00496 hypothetical protein	L_delbrueckii_subsp_lactis_KCTC_3034_00496/0.4		66	51	52	837	55.9322	94.2568	20.8303	8.64e-39	2.16e-34	7.99719e-37
L_delbrueckii_subsp_lactis_KCTC_3034_00496 hypothetical protein	L_delbrueckii_subsp_lactis_KCTC_3034_00496/0.4		66	51	52	837	55.9322	94.2568	20.8303	8.64e-39	2.16e-34	7.99719e-37
L_delbrueckii_subsp_lactis_KCTC_3034_00496 hypothetical protein	L_delbrueckii_subsp_lactis_KCTC_3034_00496/0.4		66	51	52	837	55.9322	94.2568	20.8303	8.64e-39	2.16e-34	7.99719e-37
L_delbrueckii_subsp_lactis_KCTC_3034_00496 hypothetical protein	L_delbrueckii_subsp_lactis_KCTC_3034_00496/0.4		66	51	52	837	55.9322	94.2568	20.8303	8.64e-39	2.16e-34	7.99719e-37
L_delbrueckii_subsp_lactis_KCTC_3034_00496 hypothetical protein	L_delbrueckii_subsp_lactis_KCTC_3034_00496/0.4		66	51	52	837	55.9322	94.2568	20.8303	8.64e-39	2.16e-34	7.99719e-37
L_delbrueckii_subsp_lactis_KCTC_3034_00496 hypothetical protein	L_delbrueckii_subsp_lactis_KCTC_3034_00496/0.4		66	51	52	837	55.9322	94.2568	20.8303	8.64e-39	2.16e-34	7.99719e-37
L_delbrueckii_subsp_lactis_KCTC_3034_00496 hypothetical protein	L_delbrueckii_subsp_lactis_KCTC_3034_00496/0.4		66	51	52	837	55.9322	94.2568	20.8303	8.64e-39	2.16e-34	7.99719e-37
L_delbrueckii_subsp_lactis_KCTC_3034_00496 hypothetical protein	L_delbrueckii_subsp_lactis_KCTC_3034_00496/0.4		66	51	52	837	55.9322	94.2568	20.8303	8.64e-39	2.16e-34	7.99719e-37
L_delbrueckii_subsp_lactis_KCTC_3034_00496 hypothetical protein	L_delbrueckii_subsp_lactis_KCTC_3034_00496/0.4		66	51	52	837	55.9322	94.2568	20.8303	8.64e-39	2.16e-34	7.99719e-37
L_delbrueckii_subsp_lactis_KCTC_3034_00496 hypothetical protein	L_delbrueckii_subsp_lactis_KCTC_3034_00496/0.4		66	51	52	837	55.9322	94.2568	20.8303	8.64e-39	2.16e-34	7.99719e-37
L_delbrueckii_subsp_lactis_KCTC_3034_00496 hypothetical protein	L_delbrueckii_subsp_lactis_KCTC_3034_00496/0.4		66	51	52	837	55.9322	94.2568	20.8303	8.64e-39	2.16e-34	7.99719e-37
L_delbrueckii_subsp_lactis_KCTC_3034_00496 hypothetical protein	L_delbrueckii_subsp_lactis_KCTC_3034_00496/0.4		66	51	52	837	55.9322	94.2568	20.8303	8.64e-39	2.16e-34	7.99719e-37
L_delbrueckii_subsp_lactis_KCTC_3034_00496 hypothetical protein	L_delbrueckii_subsp_lactis_KCTC_3034_00496/0.4		66	51	52	837	55.9322	94.2568	20.8303	8.64e-39	2.16e-34	7.99719e-37
L_delbrueckii_subsp_lactis_KCTC_3034_00496 hypothetical protein	L_delbrueckii_subsp_lactis_KCTC_3034_00496/0.4		66	51	52	837	55.9322	94.2568	20.8303	8.64e-39	2.16e-34	7.99719e-37
L_delbrueckii_subsp_lactis_KCTC_3034_00496 hypothetical protein	L_delbrueckii_subsp_lactis_KCTC_3034_00496/0.4		66	51	52	837	55.9322	94.2568	20.8303	8.64e-39	2.16e-34	7.99719e-37
L_delbrueckii_subsp_lactis_KCTC_3034_00496 hypothetical protein	L_delbrueckii_subsp_lactis_KCTC_3034_00496/0.4		66	51	52	837	55.9322	94.2568	20.8303	8.64e-39	2.16e-34	7.99719e-37
L_delbrueckii_subsp_lactis_KCTC_3034_00496 hypothetical protein	L_delbrueckii_subsp_lactis_KCTC_3034_00496/0.4		66	51	52	837	55.9322	94.2568	20.8303	8.64e-39	2.16e-34	7.99719e-37
L_delbrueckii_subsp_lactis_KCTC_3034_00496 hypothetical protein	L_delbrueckii_subsp_lactis_KCTC_3034_00496/0.4		66	51	52	837	55.9322	94.2568	20.8303	8.64e-39	2.16e-34	7.99719e-37
L_delbrueckii_subsp_lactis_KCTC_3034_01071 hypothetical protein	L_delbrueckii_subsp_lactis_KCTC_3034_01071		32	13	86	875	27.1186	98.536	25.0447	5.95e-22	1.49e-17	2.66e-20
L_delbrueckii_subsp_lactis_KCTC_3034_01632 hypothetical protein	L_delbrueckii_subsp_lactis_KCTC_3034_01632		76	57	42	831	64.4068	93.5811	26.381	5.16e-47	1.29e-42	2.31e-44
L_delbrueckii_subsp_lactis_KCTC_3035_01657 hypothetical protein	L_delbrueckii_subsp_lactis_KCTC_3035_01657		54	44	64	844	45.7627	95.045	16.1847	8.08e-30	2.02e-25	5.21e-28
L_delbrueckii_subsp_lactis_NBIMCC_8250_182_00080 hypothetical protein	L_delbrueckii_subsp_lactis_NBIMCC_8250_182_00080		117	730	1	158	99.1525	17.7928	25.3233	2.14e-08	0.000536164	3.17e-07
L_delbrueckii_subsp_lactis_NBIMCC_8250_182_01181 HTH-type transcriptional regulator DegA	L_delbrueckii_subsp_lactis_NBIMCC_8250_182_01181		115	636	3	252	97.4576	28.3784	15.1887	2.1e-12	5.26e-08	4.6e-11
L_delbrueckii_subsp_lactis_NBIMCC_8250_182_01219 putative FAD-linked oxidoreductase	L_delbrueckii_subsp_lactis_NBIMCC_8250_182_01219		86	132	32	756	72.8814	85.1351	15.392	5.38e-38	1.35e-33	4.7e-36
L_delbrueckii_subsp_lactis_NBIMCC_8250_182_01461 hypothetical protein	L_delbrueckii_subsp_lactis_NBIMCC_8250_182_01461		26	47	92	841	22.0339	94.7072	5.05689	2.03e-08	0.000508676	3.03e-07
L_delbrueckii_subsp_lactis_NBIMCC_8250_182_01583 hypothetical protein	L_delbrueckii_subsp_lactis_NBIMCC_8250_182_01583		36	29	82	859	30.5085	96.7342	13.0042	3.01e-19	7.53e-15	1.13e-17
L_delbrueckii_subsp_lactis_NBIMCC_8250_182_01705 hypothetical protein	L_delbrueckii_subsp_lactis_NBIMCC_8250_182_01705		61	119	57	769	51.6949	86.5991	6.91567	1.53e-19	3.84e-15	5.85e-18
L_delbrueckii_subsp_lactis_NCIMB_700280_00069 hypothetical protein	L_delbrueckii_subsp_lactis_NCIMB_700280_00069		67	51	51	837	56.7797	94.2568	21.5606	8.88e-40	2.22e-35	8.67e-38
L_delbrueckii_subsp_lactis_NCIMB_700280_00646 hypothetical protein	L_delbrueckii_subsp_lactis_NCIMB_700280_00646/0.1		1	153	117	735	0.847458	82.7703	0.0410592	3.47e-08	0.00086817	5.04e-07
L_delbrueckii_subsp_lactis_NCIMB_700280_00937 Carbamoyl-phosphate synthase large chain	L_delbrueckii_subsp_lactis_NCIMB_700280_00937		79	63	39	825	66.9492	92.9054	26.5263	3.18e-48	7.94e-44	2.15e-45
L_delbrueckii_subsp_lactis_NCIMB_700280_01325 Phosphoglycolate phosphatase	L_delbrueckii_subsp_lactis_NCIMB_700280_01325		49	74	69	814	41.5254	91.6667	7.81159	1.44e-18	3.61e-14	5.16688e-17
L_delbrueckii_subsp_lactis_NCIMB_700280_01325 Phosphoglycolate phosphatase	L_delbrueckii_subsp_lactis_NCIMB_700280_01325		49	74	69	814	41.5254	91.6667	7.81159	1.44e-18	3.61e-14	5.16688e-17
L_delbrueckii_subsp_lactis_NCIMB_700820_00206 hypothetical protein	L_delbrueckii_subsp_lactis_NCIMB_700820_00206	-	11	7	107	881	9.32203	99.2117	12.9386	5.81e-07	0.0145343	7.26e-06
L_delbrueckii_subsp_lactis_NCIMB_700820_00410 hypothetical protein	L_delbrueckii_subsp_lactis_NCIMB_700820_00410		30	11	88	877	25.4237	98.7613	27.1798	3.76e-21	9.41e-17	1.59e-19
L_delbrueckii_subsp_lactis_NCIMB_700820_00686 hypothetical protein	L_delbrueckii_subsp_lactis_NCIMB_700820_00686		75	63	43	825	63.5593	92.9054	22.8405	5.63e-44	1.41e-39	7.61e-42
L_delbrueckii_subsp_lactis_NCIMB_700820_00929 hypothetical protein	L_delbrueckii_subsp_lactis_NCIMB_700820_00929		35	23	83	865	29.661	97.4099	15.8591	2.05e-20	5.13e-16	8.39e-19
L_delbrueckii_subsp_lactis_NCIMB_700820_01103 hypothetical protein	L_delbrueckii_subsp_lactis_NCIMB_700820_01103		31	15	87	873	26.2712	98.3108	20.7379	3.85e-20	9.62e-16	1.55e-18
L_delbrueckii_subsp_lactis_NCIMB_700820_01263 hypothetical protein	L_delbrueckii_subsp_lactis_NCIMB_700820_01263		44	52	74	836	37.2881	94.1441	9.55925	2.01e-19	5.03e-15	7.57e-18
L_delbrueckii_subsp_lactis_NCIMB_700820_01500 hypothetical protein	L_delbrueckii_subsp_lactis_NCIMB_700820_01500		23	23	95	865	19.4915	97.4099	9.10526	4.39e-11	1.1e-06	8.48e-10
L_delbrueckii_subsp_lactis_NCIMB_700860_00303 hypothetical protein	L_delbrueckii_subsp_lactis_NCIMB_700860_00303		77	64	41	824	65.2542	92.7928	24.1799	9.41e-46	2.35e-41	1.85e-43
L_delbrueckii_subsp_lactis_NCIMB_700860_00843 hypothetical protein	L_delbrueckii_subsp_lactis_NCIMB_700860_00843		77	62	41	826	65.2542	93.018	25.0205	2.11e-46	5.29e-42	6.22e-44
L_delbrueckii_subsp_lactis_NCIMB_700860_01187 hypothetical protein	L_delbrueckii_subsp_lactis_NCIMB_700860_01187		77	233	41	655	65.2542	73.7613	5.27949	1.85e-16	4.62e-12	5.73e-15
L_delbrueckii_subsp_lactis_NCIMB_700860_01734 Aspartate carbamoyltransferase	L_delbrueckii_subsp_lactis_NCIMB_700860_01734/0.1		66	78	52	810	55.9322	91.2162	13.1805	3.26e-31	8.16e-27	2.25e-29
L_delbrueckii_subsp_lactis_NCIMB_701040_01182 hypothetical protein	L_delbrueckii_subsp_lactis_NCIMB_701040_01182		48	40	70	848	40.678	95.4955	14.5371	8.1e-26	2.03e-21	4.39e-24
L_delbrueckii_ME-793_00783 Ribokinase	L_delbrueckii_ME-793_00783	G	26	15	92	873	22.0339	98.3108	16.4478	6.78e-16	1.69e-11	2.01e-14
L_delbrueckii_subsp_lactis_NCIMB_702467_00323 hypothetical protein	L_delbrueckii_subsp_lactis_NCIMB_702467_00323/0.1		55	69	63	819	46.6102	92.2297	10.3623	4.3e-24	1.08e-19	2.16739e-22
L_delbrueckii_subsp_lactis_NCIMB_702467_00323 hypothetical protein	L_delbrueckii_subsp_lactis_NCIMB_702467_00323/0.1		55	69	63	819	46.6102	92.2297	10.3623	4.3e-24	1.08e-19	2.16739e-22
L_delbrueckii_subsp_lactis_NCIMB_702467_00323 hypothetical protein	L_delbrueckii_subsp_lactis_NCIMB_702467_00323/0.1		55	69	63	819	46.6102	92.2297	10.3623	4.3e-24	1.08e-19	2.16739e-22
L_delbrueckii_subsp_lactis_NCIMB_702467_00323 hypothetical protein	L_delbrueckii_subsp_lactis_NCIMB_702467_00323/0.1		55	69	63	819	46.6102	92.2297	10.3623	4.3e-24	1.08e-19	2.16739e-22
L_delbrueckii_subsp_lactis_NCIMB_702467_00779 hypothetical protein	L_delbrueckii_subsp_lactis_NCIMB_702467_00779		81	116	37	772	68.6441	86.9369	14.5694	1.98e-36	4.95e-32	1.63e-34
L_delbrueckii_subsp_lactis_NCIMB_702467_01711 hypothetical protein	L_delbrueckii_subsp_lactis_NCIMB_702467_01711		77	62	41	826	65.2542	93.018	25.0205	2.11e-46	5.29e-42	6.22e-44
L_delbrueckii_subsp_lactis_NCIMB_702467_01878 hypothetical protein (HNH endonuclease)	L_delbrueckii_subsp_lactis_NCIMB_702467_01878	L	21	5	97	883	17.7966	99.4369	38.233	2.13e-16	5.32e-12	6.56e-15
L_delbrueckii_subsp_lactis_NCIMB_702468_00103 hypothetical protein	L_delbrueckii_subsp_lactis_NCIMB_702468_00103		76	61	42	827	64.4068	93.1306	24.5324	1.14e-45	2.86e-41	2.18e-43
L_delbrueckii_subsp_lactis_NCIMB_702468_00315 hypothetical protein	L_delbrueckii_subsp_lactis_NCIMB_702468_00315		58	49	60	839	49.1525	94.482	16.5517	7.21e-32	1.8e-27	5.11e-30
L_delbrueckii_subsp_lactis_NCIMB_702468_00490 lipid II flippase MurJ	L_delbrueckii_subsp_lactis_NCIMB_702468_00490		60	59	58	829	50.8475	93.3559	14.5354	9.18e-31	2.29e-26	6.17e-29
L_delbrueckii_subsp_lactis_NCIMB_702468_00523 hypothetical protein	L_delbrueckii_subsp_lactis_NCIMB_702468_00523		77	63	41	825	65.2542	92.9054	24.5935	4.48e-46	1.12e-41	9.18e-44
L_delbrueckii_subsp_lactis_NCIMB_702468_00932 hypothetical protein	L_delbrueckii_subsp_lactis_NCIMB_702468_00932		63	55	55	833	53.3898	93.8063	17.3484	1.2e-34	3.01e-30	9.36e-33
L_delbrueckii_subsp_lactis_NCIMB_702468_01149 hypothetical protein	L_delbrueckii_subsp_lactis_NCIMB_702468_01149		77	114	41	774	65.2542	87.1622	12.751	3.89e-33	9.74e-29	2.86e-31
L_delbrueckii_subsp_lactis_NCIMB_702468_01249 hypothetical protein	L_delbrueckii_subsp_lactis_NCIMB_702468_01249		73	57	45	831	61.8644	93.5811	23.6503	7.48e-44	1.87e-39	9.85e-42
L_delbrueckii_subsp_lactis_NCIMB_702468_01411 Glucosamine-6-phosphate deaminase	L_delbrueckii_subsp_lactis_NCIMB_702468_01411		118	749	0	139	100	15.6532	inf	1.43e-08	0.000358579	2.16e-07
L_delbrueckii_subsp_lactis_NCIMB_702468_01772 hypothetical protein	L_delbrueckii_subsp_lactis_NCIMB_702468_01772		70	53	48	835	59.322	94.0315	22.9756	4.06e-42	1.02e-37	4.55e-40
L_delbrueckii_subsp_lactis_NCIMB_702469_00027 hypothetical protein	L_delbrueckii_subsp_lactis_NCIMB_702469_00027		20	27	98	861	16.9492	96.9595	6.50794	3.46e-08	0.000865147	5.04e-07
L_delbrueckii_P3MRA_01534 Glucose-1-phosphate thymidylyltransferase	L_delbrueckii_P3MRA_01534	H	26	15	92	873	22.0339	98.3108	16.4478	6.78e-16	1.69e-11	2.01e-14
L_sp_CRM56-2_02494 Tyrosine recombinase XerC	L_sp_CRM56-2_02494	L	10	5	108	883	8.47458	99.4369	16.3519	6.23e-07	0.0155708	7.76e-06
L_delbrueckii_subsp_lactis_NCIMB_702469_00760 hypothetical protein	L_delbrueckii_subsp_lactis_NCIMB_702469_00760		77	63	41	825	65.2542	92.9054	24.5935	4.48e-46	1.12e-41	9.18e-44
L_delbrueckii_subsp_lactis_NCIMB_702469_00814 Corrinoid adenosyltransferase	L_delbrueckii_subsp_lactis_NCIMB_702469_00814		116	306	2	582	98.3051	65.5405	110.314	1.3e-45	3.25e-41	2.46e-43
L_delbrueckii_subsp_lactis_NCIMB_702469_01003 hypothetical protein	L_delbrueckii_subsp_lactis_NCIMB_702469_01003		77	65	41	823	65.2542	92.6802	23.779	1.96e-45	4.9e-41	3.55e-43
L_delbrueckii_subsp_lactis_NCIMB_702469_01057 hypothetical protein	L_delbrueckii_subsp_lactis_NCIMB_702469_01057		117	540	1	348	99.1525	39.1892	75.4	2.75e-22	6.86e-18	1.26e-20
L_delbrueckii_subsp_lactis_NCIMB_702469_01319 hypothetical protein	L_delbrueckii_subsp_lactis_NCIMB_702469_01319		37	43	81	845	31.3559	95.1577	8.97646	2.62e-16	6.55e-12	8.01e-15
L_delbrueckii_subsp_lactis_NCIMB_8140_00067 hypothetical protein (Resolvase, N terminal domain)	L_delbrueckii_subsp_lactis_NCIMB_8140_00067/0.2	L	24	9	94	879	20.339	98.9865	24.9362	7.95e-17	1.99e-12	2.54e-15
L_delbrueckii_subsp_lactis_NCIMB_8140_00847 hypothetical protein	L_delbrueckii_subsp_lactis_NCIMB_8140_00847		67	47	51	841	56.7797	94.7072	23.5073	3.65e-41	9.12e-37	3.85e-39
L_delbrueckii_subsp_lactis_NCIMB_8140_00848 putative murein peptide carboxypeptidase	L_delbrueckii_subsp_lactis_NCIMB_8140_00848		75	63	43	825	63.5593	92.9054	22.8405	5.63e-44	1.41e-39	7.61e-42
L_delbrueckii_subsp_lactis_NCIMB_8140_01127 33 kDa chaperonin	L_delbrueckii_subsp_lactis_NCIMB_8140_01127		116	671	2	217	98.3051	24.4369	18.7571	5.18e-11	1.3e-06	9.93e-10
L_delbrueckii_subsp_lactis_NCIMB_8140_01287 hypothetical protein	L_delbrueckii_subsp_lactis_NCIMB_8140_01287		116	588	2	300	98.3051	33.7838	29.5918	6.47e-17	1.62e-12	2.08e-15
L_delbrueckii_subsp_lactis_NCIMB_8140_01509 hypothetical protein	L_delbrueckii_subsp_lactis_NCIMB_8140_01509		52	36	66	852	44.0678	95.9459	18.6465	1.13e-30	2.83e-26	7.55e-29
L_delbrueckii_subsp_lactis_NCIMB_8140_01731 hypothetical protein	L_delbrueckii_subsp_lactis_NCIMB_8140_01731		77	63	41	825	65.2542	92.9054	24.5935	4.48e-46	1.12e-41	9.18e-44
L_delbrueckii_subsp_lactis_NCIMB_8140_01847 lipid II flippase MurJ	L_delbrueckii_subsp_lactis_NCIMB_8140_01847/3		38	68	80	820	32.2034	92.3423	5.72794	2.55e-12	6.38e-08	5.55e-11
L_delbrueckii_subsp_lactis_NCIMB_8140_01913 hypothetical protein	L_delbrueckii_subsp_lactis_NCIMB_8140_01913		49	52	69	836	41.5254	94.1441	11.4169	2.57e-23	6.43e-19	1.25e-21
L_delbrueckii_subsp_lactis_NCIMB_8882_00660 hypothetical protein	L_delbrueckii_subsp_lactis_NCIMB_8882_00660		46	49	72	839	38.9831	94.482	10.9393	1.11e-21	2.77e-17	4.88e-20
L_delbrueckii_subsp_lactis_NCIMB_8882_00870 hypothetical protein	L_delbrueckii_subsp_lactis_NCIMB_8882_00870		77	63	41	825	65.2542	92.9054	24.5935	4.48e-46	1.12e-41	9.18e-44
L_delbrueckii_subsp_lactis_NCIMB_8882_01188 hypothetical protein	L_delbrueckii_subsp_lactis_NCIMB_8882_01188		59	116	59	772	50	86.9369	6.65517	1.3e-18	3.24e-14	4.67e-17
L_delbrueckii_subsp_lactis_NCIMB_8882_01224 hypothetical protein	L_delbrueckii_subsp_lactis_NCIMB_8882_01224		61	44	57	844	51.6949	95.045	20.5279	2.62e-36	6.55e-32	2.15e-34
L_delbrueckii_subsp_lactis_NWC_1_2_00117 hypothetical protein	L_delbrueckii_subsp_lactis_NWC_1_2_00117		49	42	69	846	41.5254	95.2703	14.3043	4.57e-26	1.14e-21	2.5e-24
L_delbrueckii_subsp_lactis_NWC_1_2_00458 Oligopeptide-binding protein OppA	L_delbrueckii_subsp_lactis_NWC_1_2_00458/7		65	67	53	821	55.0847	92.455	15.0282	4.34e-33	1.08e-28	3.16e-31
L_delbrueckii_subsp_lactis_NWC_1_2_00483 Vitamin B12 import ATP-binding protein BtuD	L_delbrueckii_subsp_lactis_NWC_1_2_00483		76	65	42	823	64.4068	92.6802	22.9114	2.19e-44	5.48e-40	3.22e-42
L_delbrueckii_subsp_lactis_NWC_1_2_00946 CRISPR-associated endonuclease Cas1	L_delbrueckii_subsp_lactis_NWC_1_2_00946		36	48	82	840	30.5085	94.5946	7.68293	1.58e-14	3.96e-10	4.2e-13
L_delbrueckii_subsp_lactis_NWC_1_2_01394 Serine acetyltransferase	L_delbrueckii_subsp_lactis_NWC_1_2_01394		96	94	22	794	81.3559	89.4144	36.8588	2.06e-58	5.16e-54	1.03e-54
L_delbrueckii_subsp_lactis_NWC_1_2_01613 Orotidine 5'-phosphate decarboxylase	L_delbrueckii_subsp_lactis_NWC_1_2_01613		117	720	1	168	99.1525	18.9189	27.3	4.24e-09	0.000106047	6.78e-08
L_delbrueckii_subsp_lactis_NWC_1_2_01925 hypothetical protein	L_delbrueckii_subsp_lactis_NWC_1_2_01925		69	50	49	838	58.4746	94.3694	23.6008	3.92e-42	9.8e-38	4.42e-40
L_delbrueckii_subsp_sunkii_CIP_101810_00120 hypothetical protein	L_delbrueckii_subsp_sunkii_CIP_101810_00120		77	62	41	826	65.2542	93.018	25.0205	2.11e-46	5.29e-42	6.22e-44
L_delbrueckii_subsp_sunkii_CIP_101810_00166 hypothetical protein	L_delbrueckii_subsp_sunkii_CIP_101810_00166		114	549	4	339	96.6102	38.1757	17.5984	2.07e-17	5.18e-13	6.88e-16
L_delbrueckii_subsp_sunkii_CIP_101810_00936 hypothetical protein	L_delbrueckii_subsp_sunkii_CIP_101810_00936		93	209	25	679	78.8136	76.464	12.0856	9.87e-32	2.47e-27	6.96e-30
L_delbrueckii_subsp_sunkii_CIP_101810_01291 hypothetical protein	L_delbrueckii_subsp_sunkii_CIP_101810_01291		58	57	60	831	49.1525	93.5811	14.093	1.5e-29	3.75e-25	9.54e-28
L_delbrueckii_subsp_sunkii_CIP_101810_01351 hypothetical protein	L_delbrueckii_subsp_sunkii_CIP_101810_01351		76	60	42	828	64.4068	93.2432	24.9714	5.35e-46	1.34e-41	1.09e-43
L_delbrueckii_subsp_sunkii_CIP_101810_01743 hypothetical protein	L_delbrueckii_subsp_sunkii_CIP_101810_01743		77	63	41	825	65.2542	92.9054	24.5935	4.48e-46	1.12e-41	9.18e-44
L_delbrueckii_subsp_sunkii_CIP_101810_01750 hypothetical protein	L_delbrueckii_subsp_sunkii_CIP_101810_01750		44	44	74	844	37.2881	95.045	11.4054	2.2e-21	5.5e-17	9.51e-20
L_gallinarum_Chicken_20_mag_156_00742 Ribonuclease H	L_gallinarum_Chicken_20_mag_156_00742/0.1	L	25	15	93	873	21.1864	98.3108	15.6452	4.48e-15	1.12e-10	1.24141e-13
L_delbrueckii_subsp_sunkii_CIRM_BIA_266_00573 hypothetical protein (Putative transposase DNA-binding domain)	L_delbrueckii_subsp_sunkii_CIRM_BIA_266_00573/0.2	L	30	9	88	879	25.4237	98.9865	33.2955	3.03e-22	7.59e-18	1.38704e-20
L_delbrueckii_subsp_sunkii_CIRM_BIA_266_00573 hypothetical protein (Putative transposase DNA-binding domain)	L_delbrueckii_subsp_sunkii_CIRM_BIA_266_00573/0.2	L	30	9	88	879	25.4237	98.9865	33.2955	3.03e-22	7.59e-18	1.38704e-20
L_delbrueckii_subsp_sunkii_CIRM_BIA_266_00573 hypothetical protein (Putative transposase DNA-binding domain)	L_delbrueckii_subsp_sunkii_CIRM_BIA_266_00573/0.2	L	30	9	88	879	25.4237	98.9865	33.2955	3.03e-22	7.59e-18	1.38704e-20
L_delbrueckii_subsp_sunkii_CIRM_BIA_266_00607 hypothetical protein	L_delbrueckii_subsp_sunkii_CIRM_BIA_266_00607		40	19	78	869	33.8983	97.8604	23.4548	2.07e-26	5.18e-22	1.15e-24
L_delbrueckii_subsp_sunkii_CIRM_BIA_266_00650 hypothetical protein	L_delbrueckii_subsp_sunkii_CIRM_BIA_266_00650		81	89	37	799	68.6441	89.9775	19.6535	1e-42	2.51e-38	1.19e-40
L_delbrueckii_subsp_sunkii_CIRM_BIA_266_01406 hypothetical protein	L_delbrueckii_subsp_sunkii_CIRM_BIA_266_01406		62	49	56	839	52.5424	94.482	18.957	1.39e-35	3.47e-31	1.11e-33
L_delbrueckii_subsp_sunkii_CIRM_BIA_266_01525 Hca operon transcriptional activator HcaR	L_delbrueckii_subsp_sunkii_CIRM_BIA_266_01525		79	91	39	797	66.9492	89.7523	17.7411	3.43e-40	8.59e-36	3.44e-38
L_delbrueckii_subsp_sunkii_CIRM_BIA_266_01528 hypothetical protein	L_delbrueckii_subsp_sunkii_CIRM_BIA_266_01528		75	55	43	833	63.5593	93.8063	26.4165	1.22e-46	3.06e-42	4.44e-44
L_delbrueckii_subsp_sunkii_CIRM_BIA_266_01589 hypothetical protein	L_delbrueckii_subsp_sunkii_CIRM_BIA_266_01589		23	24	95	864	19.4915	97.2973	8.71579	7.79e-11	1.95e-06	1.46e-09
L_delbrueckii_subsp_sunkii_CIRM_BIA_266_01786 hypothetical protein	L_delbrueckii_subsp_sunkii_CIRM_BIA_266_01786		35	25	83	863	29.661	97.1847	14.5566	1.01e-19	2.53e-15	3.89e-18
L_delbrueckii_subsp_sunkii_CIRM_BIA_266_01896 Tyrosine recombinase XerC	L_delbrueckii_subsp_sunkii_CIRM_BIA_266_01896		40	50	78	838	33.8983	94.3694	8.59487	6.38e-17	1.59e-12	2.06e-15
L_crispatus_Mitchell_12_29_17_C04_S603-bin_1_00507 2	3-bisphosphoglycerate-dependent phosphoglycerate mutase	-	117	753	1	135		99.1525	15.2027	20.9761	4.4e-07	0.0110113
L_delbrueckii_subsp_lactis_DSM_20073_00553 Bifunctional transcriptional activator/DNA repair enzyme AdaA	L_delbrueckii_subsp_lactis_DSM_20073_00553	K	50	41	68	847	42.3729	95.3829	15.1901	3.11e-27	7.78e-23	1.81e-25
L_delbrueckii_subsp_sunkii_JCM_17838_00146 hypothetical protein	L_delbrueckii_subsp_sunkii_JCM_17838_00146		51	36	67	852	43.2203	95.9459	18.0149	9.19e-30	2.3e-25	5.91e-28
L_delbrueckii_subsp_sunkii_JCM_17838_00764 hypothetical protein	L_delbrueckii_subsp_sunkii_JCM_17838_00764		55	53	63	835	46.6102	94.0315	13.7541	4.77e-28	1.19e-23	2.87668e-26
L_delbrueckii_subsp_sunkii_JCM_17838_00764 hypothetical protein	L_delbrueckii_subsp_sunkii_JCM_17838_00764		55	53	63	835	46.6102	94.0315	13.7541	4.77e-28	1.19e-23	2.87668e-26
L_delbrueckii_subsp_sunkii_JCM_17838_00853 Nucleotide-binding protein ExpZ	L_delbrueckii_subsp_sunkii_JCM_17838_00853/0.1		5	341	113	547	4.23729	61.5991	0.0709781	1.07e-16	2.68e-12	3.38e-15
L_delbrueckii_subsp_sunkii_JCM_17838_00940 hypothetical protein	L_delbrueckii_subsp_sunkii_JCM_17838_00940		49	172	69	716	41.5254	80.6306	2.95618	3.62e-07	0.00905409	4.62e-06
L_delbrueckii_subsp_sunkii_JCM_17838_01562 hypothetical protein	L_delbrueckii_subsp_sunkii_JCM_17838_01562		51	55	67	833	43.2203	93.8063	11.5286	3.54e-24	8.85e-20	1.81e-22
L_delbrueckii_subsp_sunkii_JCM_17838_01671 hypothetical protein	L_delbrueckii_subsp_sunkii_JCM_17838_01671		68	46	50	842	57.6271	94.8198	24.8939	1.52e-42	3.81e-38	1.79e-40
L_delbrueckii_subsp_sunkii_JCM_17838_01672 hypothetical protein	L_delbrueckii_subsp_sunkii_JCM_17838_01672		23	46	95	842	19.4915	94.8198	4.43158	6.45e-07	0.0161273	8.03e-06
L_delbrueckii_subsp_sunkii_JCM_17838_01698 hypothetical protein	L_delbrueckii_subsp_sunkii_JCM_17838_01698		77	65	41	823	65.2542	92.6802	23.779	1.96e-45	4.9e-41	3.55e-43
L_delbrueckii_subsp_sunkii_JCM_17838_01838 hypothetical protein	L_delbrueckii_subsp_sunkii_JCM_17838_01838		24	19	94	869	20.339	97.8604	11.6775	6.22e-13	1.56e-08	1.41e-11
L_delbrueckii_subsp_sunkii_JCM_17838_01886 hypothetical protein	L_delbrueckii_subsp_sunkii_JCM_17838_01886		115	685	3	203	97.4576	22.8604	11.3601	3.59e-09	8.99e-05	5.8e-08
L_delbrueckii_subsp_sunkii_JCM_17838_01904 hypothetical protein	L_delbrueckii_subsp_sunkii_JCM_17838_01904/4		29	32	89	856	24.5763	96.3964	8.71629	3.93e-13	9.81e-09	9.1e-12
L_delbrueckii_subsp_sunkii_JCM_17838_01927 hypothetical protein	L_delbrueckii_subsp_sunkii_JCM_17838_01927/0.1	-	20	5	98	883	16.9492	99.4369	36.0408	1.72e-15	4.31e-11	4.93e-14
L_delbrueckii_subsp_sunkii_NRIC_0767_00510 Purine efflux pump PbuE	L_delbrueckii_subsp_sunkii_NRIC_0767_00510		79	144	39	744	66.9492	83.7838	10.4658	2.19e-29	5.49e-25	1.39e-27
L_delbrueckii_subsp_sunkii_NRIC_0767_00725 hypothetical protein	L_delbrueckii_subsp_sunkii_NRIC_0767_00725		77	63	41	825	65.2542	92.9054	24.5935	4.48e-46	1.12e-41	9.18e-44
L_delbrueckii_subsp_sunkii_NRIC_0767_00893 DNA-directed RNA polymerase subunit beta	L_delbrueckii_subsp_sunkii_NRIC_0767_00893		117	683	1	205	99.1525	23.0856	35.1171	1.58e-11	3.95e-07	3.17e-10
L_delbrueckii_subsp_lactis_1_00458 Tryptophan decarboxylase	L_delbrueckii_subsp_lactis_1_00458	E	30	20	88	868	25.4237	97.7477	14.7955	2.44e-17	6.1e-13	8.04718e-16
L_delbrueckii_TS1-06_00179 hypothetical protein	L_delbrueckii_TS1-06_00179		27	12	91	876	22.8814	98.6486	21.6593	5.28e-18	1.32e-13	1.83e-16
L_delbrueckii_TS1-06_00183 hypothetical protein	L_delbrueckii_TS1-06_00183		76	59	42	829	64.4068	93.3559	25.4253	2.48e-46	6.19e-42	7.04e-44
L_delbrueckii_TS1-06_00672 hypothetical protein (GGDEF domain)	L_delbrueckii_TS1-06_00672/2	T	24	9	94	879	20.339	98.9865	24.9362	7.95e-17	1.99e-12	2.54e-15
L_delbrueckii_TS1-06_00712 hypothetical protein	L_delbrueckii_TS1-06_00712		36	91	82	797	30.5085	89.7523	3.84508	2.54e-08	0.00063555	3.73e-07
L_delbrueckii_TS1-06_00778 N-acetyldiaminopimelate deacetylase	L_delbrueckii_TS1-06_00778		84	226	34	662	71.1864	74.5495	7.23686	5.18e-22	1.3e-17	2.33e-20
L_delbrueckii_TS1-06_00948 hypothetical protein	L_delbrueckii_TS1-06_00948 (EAL domain)	T	26	7	92	881	22.0339	99.2117	35.5683	9.81e-20	2.45e-15	3.77e-18
L_delbrueckii_TS1-06_00951 Putative glycosyltransferase CsbB	L_delbrueckii_TS1-06_00951		114	322	4	566	96.6102	63.7387	50.0963	3.57e-40	8.91e-36	3.55176e-38
L_delbrueckii_TS1-06_00951 Putative glycosyltransferase CsbB	L_delbrueckii_TS1-06_00951		114	322	4	566	96.6102	63.7387	50.0963	3.57e-40	8.91e-36	3.55176e-38
L_delbrueckii_TS1-06_01051 hypothetical protein	L_delbrueckii_TS1-06_01051		76	61	42	827	64.4068	93.1306	24.5324	1.14e-45	2.86e-41	2.18e-43
L_delbrueckii_TS1-06_01225 hypothetical protein	L_delbrueckii_TS1-06_01225		25	11	93	877	21.1864	98.7613	21.4321	9.84e-17	2.46e-12	3.12e-15
L_delbrueckii_TS1-06_01246 hypothetical protein	L_delbrueckii_TS1-06_01246		30	18	88	870	25.4237	97.973	16.4773	4.56e-18	1.14e-13	1.59e-16
L_delbrueckii_TS1-06_01345 hypothetical protein	L_delbrueckii_TS1-06_01345		117	751	1	137	99.1525	15.4279	21.3435	2.71e-07	0.00677652	3.51e-06
L_delbrueckii_TS1-06_01708 hypothetical protein (ABC transporter, substratebinding protein)	L_delbrueckii_TS1-06_01708	E	24	5	94	883	20.339	99.4369	45.0894	3.61e-19	9.02e-15	1.34e-17
L_equicursoris_DSM_19284_00076 hypothetical protein	L_equicursoris_DSM_19284_00076		117	662	1	226	99.1525	25.4505	39.9426	4.65e-13	1.16e-08	1.06e-11
L_equicursoris_DSM_19284_00092 D-aminopeptidase	L_equicursoris_DSM_19284_00092		77	63	41	825	65.2542	92.9054	24.5935	4.48e-46	1.12e-41	9.18e-44
L_equicursoris_DSM_19284_00194 hypothetical protein	L_equicursoris_DSM_19284_00194		64	31	54	857	54.2373	96.509	32.7646	1.7e-44	4.26e-40	2.55e-42
L_equicursoris_DSM_19284_00347 DNA gyrase subunit A	L_equicursoris_DSM_19284_00347		118	730	0	158	100	17.7928	inf	5.77e-10	1.44e-05	1e-08
L_equicursoris_DSM_19284_00562 hypothetical protein	L_equicursoris_DSM_19284_00562		76	63	42	825	64.4068	92.9054	23.6961	5.09e-45	1.27e-40	8.11e-43
L_equicursoris_DSM_19284_00572 hypothetical protein	L_equicursoris_DSM_19284_00572		73	64	45	824	61.8644	92.7928	20.8861	1.29e-41	3.22e-37	1.42e-39
L_equicursoris_DSM_19284_00607 hypothetical protein	L_equicursoris_DSM_19284_00607		78	66	40	822	66.1017	92.5676	24.2864	3.54e-46	8.86e-42	9.18e-44
L_equicursoris_DSM_19284_00615 hypothetical protein	L_equicursoris_DSM_19284_00615		77	63	41	825	65.2542	92.9054	24.5935	4.48e-46	1.12e-41	9.18e-44
L_equicursoris_DSM_19284_00712 hypothetical protein	L_equicursoris_DSM_19284_00712		118	756	0	132	100	14.8649	inf	4.11e-08	0.0010288	5.91e-07
L_equicursoris_DSM_19284_00733 hypothetical protein	L_equicursoris_DSM_19284_00733		47	153	71	735	39.8305	82.7703	3.18006	1.1e-07	0.00275694	1.51e-06
L_equicursoris_DSM_19284_00735 hypothetical protein	L_equicursoris_DSM_19284_00735		46	35	72	853	38.9831	96.0586	15.5706	1.11e-25	2.79e-21	6.03e-24
L_equicursoris_DSM_19284_00736 6-phospho-beta-galactosidase	L_equicursoris_DSM_19284_00736		3	205	115	683	2.54237	76.9144	0.0869141	2.17e-09	5.42e-05	3.58e-08
L_equicursoris_DSM_19284_00753 Free methionine-R-sulfoxide reductase	L_equicursoris_DSM_19284_00753		116	503	2	385	98.3051	43.3559	44.3936	8.02e-24	2.01e-19	4.03e-22
L_equicursoris_DSM_19284_00770 50S ribosomal protein L16	L_equicursoris_DSM_19284_00770		116	705	2	183	98.3051	20.6081	15.0553	7.56e-09	0.000189038	1.18e-07
L_equicursoris_DSM_19284_00804 hypothetical protein	L_equicursoris_DSM_19284_00804		74	65	44	823	62.7119	92.6802	21.2944	2.52e-42	6.3e-38	2.88e-40
L_equicursoris_DSM_19284_00807 Arsenate reductase	L_equicursoris_DSM_19284_00807		76	99	42	789	64.4068	88.8514	14.4214	2.1e-35	5.24e-31	1.66e-33
L_equicursoris_DSM_19284_00816 hypothetical protein	L_equicursoris_DSM_19284_00816		27	23	91	865	22.8814	97.4099	11.1586	5.11e-14	1.28e-09	1.28e-12
L_equicursoris_DSM_19284_00842 Cyclic di-AMP receptor A	L_equicursoris_DSM_19284_00842		118	681	0	207	100	23.3108	inf	3.06e-13	7.65e-09	7.14e-12
L_equicursoris_DSM_19284_00930 HTH-type transcriptional regulator LrpC	L_equicursoris_DSM_19284_00930		77	80	41	808	65.2542	90.991	18.9683	4.76e-41	1.19e-36	4.96e-39
L_equicursoris_DSM_19284_00975 hypothetical protein	L_equicursoris_DSM_19284_00975		77	63	41	825	65.2542	92.9054	24.5935	4.48e-46	1.12e-41	9.18e-44
L_equicursoris_DSM_19284_00992 hypothetical protein	L_equicursoris_DSM_19284_00992		40	33	78	855	33.8983	96.2838	13.2867	2.88e-21	7.19e-17	1.23e-19
L_equicursoris_DSM_19284_01000 Transcriptional regulatory protein WalR	L_equicursoris_DSM_19284_01000		117	739	1	149	99.1525	16.7793	23.59	5.81e-08	0.00145264	8.28e-07
L_equicursoris_DSM_19284_01010 hypothetical protein	L_equicursoris_DSM_19284_01010/4		18	20	100	868	15.2542	97.7477	7.812	2.32e-08	0.000579732	3.42e-07
L_equicursoris_DSM_19284_01031 hypothetical protein	L_equicursoris_DSM_19284_01031		118	649	0	239	100	26.9144	inf	1.85e-15	4.63e-11	5.27e-14
L_equicursoris_DSM_19284_01099 hypothetical protein	L_equicursoris_DSM_19284_01099		76	70	42	818	64.4068	92.1171	21.1456	7.31e-43	1.83e-38	8.82e-41
L_equicursoris_DSM_19284_01114 Sugar phosphatase YidA	L_equicursoris_DSM_19284_01114		116	666	2	222	98.3051	25	19.3333	1.63e-11	4.08e-07	3.27e-10
L_helveticus_LH99_01836 IS200/IS605 family transposase ISLhe65	L_helveticus_LH99_01836/0.7	L	25	16	93	872	21.1864	98.1982	14.6505	1.04e-14	2.6e-10	2.81269e-13
L_equicursoris_DSM_19284_01128 hypothetical protein	L_equicursoris_DSM_19284_01128		76	63	42	825	64.4068	92.9054	23.6961	5.09e-45	1.27e-40	8.11e-43
L_equicursoris_DSM_19284_01150 Dipeptidyl-peptidase 6	L_equicursoris_DSM_19284_01150		77	63	41	825	65.2542	92.9054	24.5935	4.48e-46	1.12e-41	9.18e-44
L_equicursoris_DSM_19284_01155 hypothetical protein	L_equicursoris_DSM_19284_01155		77	63	41	825	65.2542	92.9054	24.5935	4.48e-46	1.12e-41	9.18e-44
L_equicursoris_DSM_19284_01163 Phosphate-specific transport system accessory protein PhoU	L_equicursoris_DSM_19284_01163		77	224	41	664	65.2542	74.7748	5.56707	2.34e-17	5.86e-13	7.75e-16
L_equicursoris_DSM_19284_01258 Enoyl-[acyl-carrier-protein] reductase [NADH] FabI	L_equicursoris_DSM_19284_01258		109	273	9	615	92.3729	69.2568	27.2833	8.06e-40	2.02e-35	7.93e-38
L_equicursoris_DSM_19284_01280 Crotonobetainyl-CoA reductase	L_equicursoris_DSM_19284_01280		54	55	64	833	45.7627	93.8063	12.779	1.17e-26	2.94e-22	6.63e-25
L_equicursoris_DSM_19284_01281 hypothetical protein	L_equicursoris_DSM_19284_01281		72	60	46	828	61.0169	93.2432	21.6	7.49e-42	1.87e-37	8.33e-40
L_equicursoris_DSM_19284_01389 hypothetical protein	L_equicursoris_DSM_19284_01389		72	52	46	836	61.0169	94.1441	25.1639	1.59e-44	3.98e-40	2.42e-42
L_equicursoris_DSM_19284_01429 hypothetical protein	L_equicursoris_DSM_19284_01429		76	63	42	825	64.4068	92.9054	23.6961	5.09e-45	1.27e-40	8.11e-43
L_equicursoris_DSM_19284_01441 Glutamate 5-kinase 1	L_equicursoris_DSM_19284_01441		77	79	41	809	65.2542	91.1036	19.2322	2.55e-41	6.37e-37	2.71e-39
L_equicursoris_DSM_19284_01442 Gamma-glutamyl phosphate reductase	L_equicursoris_DSM_19284_01442		56	80	62	808	47.4576	90.991	9.12258	1.44e-22	3.6e-18	6.72e-21
L_equicursoris_DSM_19284_01446 hypothetical protein	L_equicursoris_DSM_19284_01446		77	90	41	798	65.2542	89.8649	16.652	1.8e-38	4.5e-34	1.61e-36
L_equicursoris_DSM_19284_01465 Dipeptide-binding protein DppE	L_equicursoris_DSM_19284_01465/3		74	46	44	842	62.7119	94.8198	30.7846	6.88e-49	1.72e-44	5.06285e-46
L_equicursoris_DSM_19284_01465 Dipeptide-binding protein DppE	L_equicursoris_DSM_19284_01465/3		74	46	44	842	62.7119	94.8198	30.7846	6.88e-49	1.72e-44	5.06285e-46
L_equicursoris_DSM_19284_01504 (R)-2-hydroxyglutarate dehydrogenase	L_equicursoris_DSM_19284_01504		81	136	37	752	68.6441	84.6847	12.1049	1.57e-32	3.92e-28	1.13e-30
L_equicursoris_DSM_19284_01583 hypothetical protein	L_equicursoris_DSM_19284_01583		77	62	41	826	65.2542	93.018	25.0205	2.11e-46	5.29e-42	6.22e-44
L_equicursoris_DSM_19284_01614 hypothetical protein	L_equicursoris_DSM_19284_01614		77	63	41	825	65.2542	92.9054	24.5935	4.48e-46	1.12e-41	9.18e-44
L_equicursoris_DSM_19284_01637 hypothetical protein	L_equicursoris_DSM_19284_01637		77	71	41	817	65.2542	92.0045	21.6108	1.35e-43	3.38e-39	1.76e-41
L_equicursoris_DSM_19284_01638 hypothetical protein	L_equicursoris_DSM_19284_01638		73	128	45	760	61.8644	85.5856	9.63194	4.13e-27	1.03e-22	2.38e-25
L_equicursoris_DSM_19284_01709 FAD:protein FMN transferase	L_equicursoris_DSM_19284_01709		117	655	1	233	99.1525	26.2387	41.6198	2.35e-13	5.87e-09	5.56e-12
L_equicursoris_DSM_19284_01750 ADP-ribose pyrophosphatase	L_equicursoris_DSM_19284_01750		75	63	43	825	63.5593	92.9054	22.8405	5.63e-44	1.41e-39	7.61e-42
L_helveticus_CGMCC_1.1877_00222 ISL3 family transposase ISLhe2	L_helveticus_CGMCC_1.1877_00222/5	L	23	15	95	873	19.4915	98.3108	14.0905	1.82e-13	4.55e-09	4.3749e-12
L_equicursoris_DSM_19284_01874 hypothetical protein	L_equicursoris_DSM_19284_01874		117	740	1	148	99.1525	16.6667	23.4	5.9e-08	0.00147639	8.38e-07
L_equicursoris_DSM_19284_01882 hypothetical protein	L_equicursoris_DSM_19284_01882		77	63	41	825	65.2542	92.9054	24.5935	4.48e-46	1.12e-41	9.18e-44
L_equicursoris_DSM_19284_01883 hypothetical protein	L_equicursoris_DSM_19284_01883		72	44	46	844	61.0169	95.045	30.0237	1.65e-47	4.13e-43	8.44e-45
L_gallinarum_Chicken_14_mag_96_00421 Glyoxylate/hydroxypyruvate reductase B	L_gallinarum_Chicken_14_mag_96_00421		114	492	4	396	96.6102	44.5946	22.939	3.17e-22	7.93e-18	1.44e-20
L_gallinarum_Chicken_14_mag_96_01247 hypothetical protein	L_gallinarum_Chicken_14_mag_96_01247		117	734	1	154	99.1525	17.3423	24.5477	3.55e-08	0.00088862	5.15e-07
L_delbrueckii_subsp_sunkii_CIRM_BIA_266_00348 Urocanate reductase	L_delbrueckii_subsp_sunkii_CIRM_BIA_266_00348	C	44	37	74	851	37.2881	95.8333	13.6757	2.35e-23	5.88e-19	1.15e-21
L_gallinarum_Chicken_20_mag_156_00241 hypothetical protein	L_gallinarum_Chicken_20_mag_156_00241		28	476	90	412	23.7288	46.3964	0.269281	6.04e-10	1.51e-05	1.04e-08
L_gallinarum_Chicken_20_mag_156_00274 hypothetical protein	L_gallinarum_Chicken_20_mag_156_00274/0.1		0	249	118	639	0	71.9595	0	2.76e-16	6.9e-12	8.43e-15
L_gallinarum_Chicken_20_mag_156_00281 50S ribosomal protein L17	L_gallinarum_Chicken_20_mag_156_00281		117	733	1	155	99.1525	17.455	24.7408	2.12e-08	0.000530442	3.14e-07
L_helveticus_CNRZ32_00527 IS256 family transposase IS1201	L_helveticus_CNRZ32_00527/0.7	L	13	8	105	880	11.0169	99.0991	13.619	3.85e-08	0.000963269	5.56e-07
L_gallinarum_Chicken_20_mag_156_00914 Transcriptional activatory protein AadR	L_gallinarum_Chicken_20_mag_156_00914		93	330	25	558	78.8136	62.8378	6.29018	6.45e-18	1.61e-13	2.23e-16
L_gallinarum_Chicken_20_mag_156_01234 hypothetical protein	L_gallinarum_Chicken_20_mag_156_01234/2		113	465	5	423	95.7627	47.6351	20.5587	2.66e-23	6.64e-19	1.29e-21
L_gallinarum_Chicken_20_mag_156_01242 hypothetical protein	L_gallinarum_Chicken_20_mag_156_01242		32	69	86	819	27.1186	92.2297	4.41658	9.32e-09	0.000233103	1.43e-07
L_amylovorus_DSM_16698_01041 Multidrug resistance ABC transporter ATP-binding and permease protein	L_amylovorus_DSM_16698_01041	V	27	19	91	869	22.8814	97.8604	13.5703	2.88e-15	7.21e-11	8.09e-14
L_gallinarum_DSM_10532_01528 Protein SprT-like protein	L_gallinarum_DSM_10532_01528		118	689	0	199	100	22.4099	inf	1.05e-12	2.62e-08	2.33e-11
L_gallinarum_DSM_10532_01539 hypothetical protein	L_gallinarum_DSM_10532_01539	S	10	5	108	883	8.47458	99.4369	16.3519	6.23e-07	0.0155708	7.76e-06
L_gallinarum_DSM_10532_01825 Tyrosine recombinase XerC	L_gallinarum_DSM_10532_01825		112	405	6	483	94.9153	54.3919	22.2617	7.93e-28	1.98e-23	4.74e-26
L_gallinarum_HFD4_00625 hypothetical protein	L_gallinarum_HFD4_00625		32	83	86	805	27.1186	90.6532	3.60885	5.55e-07	0.013882	6.95e-06
L_gallinarum_HFD4_00786 hypothetical protein	L_gallinarum_HFD4_00786/0.1		2	176	116	712	1.69492	80.1802	0.0697492	1.3e-08	0.00032583	1.98e-07
L_gallinarum_HFD4_00891 hypothetical protein	L_gallinarum_HFD4_00891		108	140	10	748	91.5254	84.2342	57.7029	1.41e-62	3.53e-58	3.53e-58
L_gallinarum_HFD4_01126 hypothetical protein	L_gallinarum_HFD4_01126		35	478	83	410	29.661	46.1712	0.361698	7.35e-07	0.0183678	9.08e-06
L_gallinarum_HFD4_01400 Putative phosphatase	L_gallinarum_HFD4_01400		117	670	1	218	99.1525	24.5495	38.0687	2.78e-12	6.95e-08	5.99e-11
L_gallinarum_HFD4_02137 hypothetical protein	L_gallinarum_HFD4_02137		36	50	82	838	30.5085	94.3694	7.35805	3.95e-14	9.88e-10	1e-12
L_delbrueckii_subsp_bulgaricus_CIRM_BIA_864_00739 Protein McrC	L_delbrueckii_subsp_bulgaricus_CIRM_BIA_864_00739/2	V	28	20	90	868	23.7288	97.7477	13.5022	9.98e-16	2.5e-11	2.92e-14
L_gasseri_1001175st1_D8_01560 hypothetical protein	L_gasseri_1001175st1_D8_01560		116	659	2	229	98.3051	25.7883	20.1548	5.2e-12	1.3e-07	1.09e-10
L_gasseri_1001285H_161024_C10_00843 hypothetical protein	L_gasseri_1001285H_161024_C10_00843		40	691	78	197	33.8983	22.1847	0.146202	4.55e-21	1.14e-16	1.92e-19
L_gasseri_1001285H_161024_C10_01392 Oxidoreductase YdhF	L_gasseri_1001285H_161024_C10_01392		27	425	91	463	22.8814	52.1396	0.323232	2.03e-07	0.00506922	2.69e-06
L_gasseri_1001285H_161024_C10_01940 hypothetical protein	L_gasseri_1001285H_161024_C10_01940		33	582	85	306	27.9661	34.4595	0.204124	1.13e-14	2.81e-10	3.03e-13
L_gasseri_497_LGAS_00155 8-oxo-dGTP diphosphatase	L_gasseri_497_LGAS_00155		113	441	5	447	95.7627	50.3378	22.9075	1.24e-25	3.11e-21	6.72234e-24
L_gasseri_497_LGAS_00155 8-oxo-dGTP diphosphatase	L_gasseri_497_LGAS_00155		113	441	5	447	95.7627	50.3378	22.9075	1.24e-25	3.11e-21	6.72234e-24
L_gasseri_497_LGAS_00202 Trehalose-6-phosphate hydrolase	L_gasseri_497_LGAS_00202/0.1		0	125	118	763	0	85.9234	0	1.16e-07	0.00290705	1.58e-06
L_gasseri_497_LGAS_00416 PTS system mannose-specific EIID component	L_gasseri_497_LGAS_00416		5	259	113	629	4.23729	70.8333	0.107459	5.95e-11	1.49e-06	1.13e-09
L_gasseri_497_LGAS_01609 hypothetical protein	L_gasseri_497_LGAS_01609		95	510	23	378	80.5085	42.5676	3.06138	7.11e-07	0.0177758	8.81e-06
L_gasseri_497_LGAS_01760 hypothetical protein	L_gasseri_497_LGAS_01760		116	667	2	221	98.3051	24.8874	19.2174	2.92e-11	7.3e-07	5.73e-10
L_gasseri_497_LGAS_01821 hypothetical protein	L_gasseri_497_LGAS_01821		1	139	117	749	0.847458	84.3468	0.0460555	2.69e-07	0.00673149	3.49e-06
L_gasseri_4M13_00274 hypothetical protein	L_gasseri_4M13_00274		114	571	4	317	96.6102	35.6982	15.8222	8.5e-16	2.13e-11	2.51e-14
L_gasseri_4M13_01122 Tyrosine-protein phosphatase	L_gasseri_4M13_01122		117	738	1	150	99.1525	16.8919	23.7805	5.88e-08	0.00147148	8.37e-07
L_gasseri_4M13_01250 hypothetical protein	L_gasseri_4M13_01250		19	448	99	440	16.1017	49.5495	0.188492	3.1e-13	7.76e-09	7.24e-12
L_gasseri_4M13_01840 hypothetical protein	L_gasseri_4M13_01840		6	210	112	678	5.08475	76.3514	0.172959	3.16e-07	0.0079138	4.05e-06
L_gasseri_4M13_01932 hypothetical protein	L_gasseri_4M13_01932		23	10	95	878	19.4915	98.8739	21.2568	1.78e-15	4.44e-11	5.08e-14
L_gasseri_4M13_02061 Tyrosine recombinase XerC	L_gasseri_4M13_02061/13		0	155	118	733	0	82.545	0	9.71e-10	2.43e-05	1.65e-08
L_gasseri_4M13_02142 Energy-coupling factor transporter ATP-binding protein EcfA1	L_gasseri_4M13_02142		90	253	28	635	76.2712	71.509	8.06748	2.47e-23	6.18e-19	1.21e-21
L_gasseri_AL3_00954 hypothetical protein	L_gasseri_AL3_00954		5	260	113	628	4.23729	70.7207	0.106875	5.74e-11	1.43e-06	1.09e-09
L_gasseri_AL3_01145 Beta-hexosaminidase	L_gasseri_AL3_01145		65	136	53	752	55.0847	84.6847	6.78135	7.44e-20	1.86e-15	2.89e-18
L_gasseri_AL3_01169 6-phospho-beta-glucosidase BglA	L_gasseri_AL3_01169/3		23	404	95	484	19.4915	54.5045	0.290047	3.13e-08	0.000782549	4.57e-07
L_gasseri_AL3_01642 N-acetylmuramic acid/N-acetylglucosamine kinase	L_gasseri_AL3_01642		40	669	78	219	33.8983	24.6622	0.167874	1.5e-18	3.75e-14	5.36e-17
L_gasseri_AL5_00078 PTS system mannose-specific EIIAB component	L_gasseri_AL5_00078/9		6	220	112	668	5.08475	75.2252	0.162662	1.18e-07	0.00295148	1.6e-06
L_gasseri_AL5_00150 hypothetical protein	L_gasseri_AL5_00150		15	335	103	553	12.7119	62.2748	0.2404	1.51e-08	0.00037704	2.26e-07
L_gasseri_AL5_00545 hypothetical protein	L_gasseri_AL5_00545		2	199	116	689	1.69492	77.5901	0.059695	5.03e-10	1.26e-05	8.83e-09
L_gasseri_AL5_01118 putative iron export ATP-binding protein FetA	L_gasseri_AL5_01118/3		111	498	7	390	94.0678	43.9189	12.4182	2.33e-18	5.82e-14	8.26e-17
L_gasseri_AL5_01664 HTH-type transcriptional regulator MurR	L_gasseri_AL5_01664/0.1		1	244	117	644	0.847458	72.5225	0.0225585	3.45e-14	8.64e-10	8.83e-13
L_gasseri_DSM_14869_00853 hypothetical protein	L_gasseri_DSM_14869_00853		11	266	107	622	9.32203	70.045	0.240391	5.01e-07	0.0125172	6.32e-06
L_gasseri_DSM_14869_00911 hypothetical protein	L_gasseri_DSM_14869_00911		85	334	33	554	72.0339	62.3874	4.27236	1.67e-12	4.17e-08	3.67e-11
L_gasseri_DSM_14869_01503 Peroxyureidoacrylate/ureidoacrylate amidohydrolase RutB	L_gasseri_DSM_14869_01503/4		113	307	5	581	95.7627	65.4279	42.7707	1.22e-40	3.06e-36	1.25467e-38
L_gasseri_DSM_14869_01503 Peroxyureidoacrylate/ureidoacrylate amidohydrolase RutB	L_gasseri_DSM_14869_01503/4		113	307	5	581	95.7627	65.4279	42.7707	1.22e-40	3.06e-36	1.25467e-38
L_gasseri_DSM_14869_01504 Inner membrane metabolite transport protein YgcS	L_gasseri_DSM_14869_01504/3		36	609	82	279	30.5085	31.4189	0.201129	3.41e-15	8.52e-11	9.54e-14
L_gasseri_DSM_14869_01606 putative transport protein YifK	L_gasseri_DSM_14869_01606/0.1		76	58	42	830	64.4068	93.4685	25.8949	1.14e-46	2.84e-42	4.17769e-44
L_gasseri_DSM_14869_01606 putative transport protein YifK	L_gasseri_DSM_14869_01606/0.1		76	58	42	830	64.4068	93.4685	25.8949	1.14e-46	2.84e-42	4.17769e-44
L_gasseri_DSM_14869_01606 putative transport protein YifK	L_gasseri_DSM_14869_01606/0.1		76	58	42	830	64.4068	93.4685	25.8949	1.14e-46	2.84e-42	4.17769e-44
L_gasseri_HL20_01746 hypothetical protein	L_gasseri_HL20_01746		117	655	1	233	99.1525	26.2387	41.6198	2.35e-13	5.87e-09	5.56e-12
L_gasseri_HL75_00011 Cyclic-di-AMP phosphodiesterase GdpP	L_gasseri_HL75_00011		118	729	0	159	100	17.9054	inf	5.57e-10	1.39e-05	9.72e-09
L_gasseri_HL75_00588 hypothetical protein	L_gasseri_HL75_00588		1	164	117	724	0.847458	81.5315	0.0377319	7.2e-09	0.000180059	1.13e-07
L_gasseri_L5_00384 Cysteine/Cysteine sulfinic acid decarboxylase	L_gasseri_L5_00384		117	633	1	255	99.1525	28.7162	47.1327	4.93e-15	1.23e-10	1.36e-13
L_gasseri_L5_00492 hypothetical protein	L_gasseri_L5_00492		117	752	1	136	99.1525	15.3153	21.1596	4.53e-07	0.0113303	5.72e-06
L_gasseri_L5_00607 hypothetical protein	L_gasseri_L5_00607		2	285	116	603	1.69492	67.9054	0.0364791	6.13e-16	1.53e-11	1.83e-14
L_gasseri_L5_00689 putative iron export ATP-binding protein FetA	L_gasseri_L5_00689/6		111	502	7	386	94.0678	43.4685	12.1929	5.33e-18	1.33e-13	1.85e-16
L_gasseri_L5_01033 hypothetical protein	L_gasseri_L5_01033/5		2	152	116	736	1.69492	82.8829	0.0834846	4.39e-07	0.010988	5.58e-06
L_gasseri_L5_01531 Putative 3-methyladenine DNA glycosylase	L_gasseri_L5_01531		118	628	0	260	100	29.2793	inf	6.29e-17	1.57e-12	2.03e-15
L_gasseri_L5_01559 hypothetical protein	L_gasseri_L5_01559		116	550	2	338	98.3051	38.0631	35.6436	6.25e-20	1.56e-15	2.46e-18
L_gasseri_Lg1199_01125 hypothetical protein	L_gasseri_Lg1199_01125		30	59	88	829	25.4237	93.3559	4.79006	5.79e-09	0.000144704	9.1e-08
L_gasseri_Lg1199_01278 hypothetical protein	L_gasseri_Lg1199_01278		105	474	13	414	88.9831	46.6216	7.05453	5.48e-15	1.37e-10	1.5e-13
L_gasseri_Lg1199_01383 Adenosine deaminase	L_gasseri_Lg1199_01383		115	515	3	373	97.4576	42.0045	27.7638	2.2e-21	5.5e-17	9.51e-20
L_gasseri_Lg637_00114 hypothetical protein	L_gasseri_Lg637_00114		117	641	1	247	99.1525	27.8153	45.0842	1.83e-14	4.58e-10	4.82481e-13
L_gasseri_Lg637_00114 hypothetical protein	L_gasseri_Lg637_00114		117	641	1	247	99.1525	27.8153	45.0842	1.83e-14	4.58e-10	4.82481e-13
L_gasseri_Lg637_01839 Membrane protein insertase MisCA	L_gasseri_Lg637_01839		118	733	0	155	100	17.455	inf	9.71e-10	2.43e-05	1.65e-08
L_gasseri_MHKL_MAG_00040_00582 Aryl-phospho-beta-D-glucosidase BglH	L_gasseri_MHKL_MAG_00040_00582/17		45	58	73	830	38.1356	93.4685	8.82145	7.6e-19	1.9e-14	2.79e-17
L_gasseri_MHKL_MAG_00042_00795 hypothetical protein	L_gasseri_MHKL_MAG_00042_00795/7		0	148	118	740	0	83.3333	0	2.85e-09	7.12e-05	4.64e-08
L_gasseri_MHKL_MAG_00045_00117 hypothetical protein	L_gasseri_MHKL_MAG_00045_00117/10		3	347	115	541	2.54237	60.9234	0.0406716	1.94e-19	4.84e-15	7.32e-18
L_gasseri_MHKL_MAG_00047_00670 Inner membrane protein YbhL	L_gasseri_MHKL_MAG_00047_00670		10	320	108	568	8.47458	63.964	0.164352	6.77e-11	1.69e-06	1.28e-09
L_gasseri_MHKL_MAG_00061_00041 Aminopeptidase E	L_gasseri_MHKL_MAG_00061_00041		39	539	79	349	33.0508	39.3018	0.31965	1.67e-08	0.000417698	2.5e-07
L_gasseri_MHKL_MAG_00071_00111 Sortase A	L_gasseri_MHKL_MAG_00071_00111/0.1		1	210	117	678	0.847458	76.3514	0.0275946	8.99e-12	2.25e-07	1.83e-10
L_gasseri_MHKL_MAG_00085_00681 Endolytic murein transglycosylase	L_gasseri_MHKL_MAG_00085_00681		3	280	115	608	2.54237	68.4685	0.056646	2.41e-14	6.03e-10	6.31e-13
L_gasseri_MHKL_MAG_00085_00784 Oleate hydratase	L_gasseri_MHKL_MAG_00085_00784		31	501	87	387	26.2712	43.5811	0.275243	5.56e-10	1.39e-05	9.72e-09
L_gasseri_MHKL_MAG_00222_01158 Single-stranded DNA-binding protein	L_gasseri_MHKL_MAG_00222_01158		118	728	0	160	100	18.018	inf	5.56e-10	1.39e-05	9.72e-09
L_gasseri_MHKL_MAG_00222_01432 Putative HTH-type transcriptional regulator YwnA	L_gasseri_MHKL_MAG_00222_01432		38	96	80	792	32.2034	89.1892	3.91875	8.64e-09	0.000216045	1.33e-07
L_gasseri_MHKL_MAG_00222_01487 Acid shock protein	L_gasseri_MHKL_MAG_00222_01487		114	432	4	456	96.6102	51.3514	30.0833	7.88e-28	1.97e-23	4.72e-26
L_gasseri_MHKL_MAG_00267_00294 hypothetical protein	L_gasseri_MHKL_MAG_00267_00294		0	128	118	760	0	85.5856	0	6.78e-08	0.00169472	9.46e-07
L_gasseri_MHKL_MAG_00267_00808 Inducible ornithine decarboxylase	L_gasseri_MHKL_MAG_00267_00808/2		49	110	69	778	41.5254	87.6126	5.02266	3.97e-13	9.93e-09	9.19e-12
L_gasseri_MHKL_MAG_00267_00955 Transcriptional repressor CopY	L_gasseri_MHKL_MAG_00267_00955		116	466	2	422	98.3051	47.5225	52.5236	2.2e-27	5.51e-23	1.29577e-25
L_gasseri_MHKL_MAG_00267_00955 Transcriptional repressor CopY	L_gasseri_MHKL_MAG_00267_00955		116	466	2	422	98.3051	47.5225	52.5236	2.2e-27	5.51e-23	1.29577e-25
L_gasseri_MHKL_MAG_00267_00955 Transcriptional repressor CopY	L_gasseri_MHKL_MAG_00267_00955		116	466	2	422	98.3051	47.5225	52.5236	2.2e-27	5.51e-23	1.29577e-25
L_gasseri_MHKL_MAG_00294_01495 hypothetical protein	L_gasseri_MHKL_MAG_00294_01495		3	307	115	581	2.54237	65.4279	0.0493698	3.66e-16	9.15e-12	1.11e-14
L_gasseri_MHKL_MAG_00323_00305 putative transporter	L_gasseri_MHKL_MAG_00323_00305		5	369	113	519	4.23729	58.4459	0.0622347	8.06e-19	2.02e-14	2.95e-17
L_gasseri_UMB3077_00099 Alpha-hemolysin translocation ATP-binding protein HlyB	L_gasseri_UMB3077_00099		14	326	104	562	11.8644	63.2883	0.232067	1.21e-08	0.000302904	1.85e-07
L_gasseri_UMB3077_00650 hypothetical protein	L_gasseri_UMB3077_00650		100	376	18	512	84.7458	57.6577	7.56501	4.1e-19	1.03e-14	1.52e-17
L_gasseri_UMB3077_01211 Manganese import ATP-binding protein ScaC	L_gasseri_UMB3077_01211		118	764	0	124	100	13.964	inf	1.12e-07	0.00279833	1.53e-06
L_gasseri_UMB3077_01474 hypothetical protein	L_gasseri_UMB3077_01474		0	272	118	616	0	69.3694	0	7.52e-18	1.88e-13	2.58e-16
L_gasseri_UMB3077_01775 Dipeptidase	L_gasseri_UMB3077_01775		117	744	1	144	99.1525	16.2162	22.6452	9.96e-08	0.0024914	1.37e-06
L_gasseri_UMB3077_01822 hypothetical protein	L_gasseri_UMB3077_01822		95	510	23	378	80.5085	42.5676	3.06138	7.11e-07	0.0177758	8.81e-06
L_hamsteri_DSM_5661_00044 Elongation factor P	L_hamsteri_DSM_5661_00044		117	751	1	137	99.1525	15.4279	21.3435	2.71e-07	0.00677652	3.51e-06
L_hamsteri_DSM_5661_00077 hypothetical protein	L_hamsteri_DSM_5661_00077		117	725	1	163	99.1525	18.3559	26.3048	7.26e-09	0.000181532	1.13e-07
L_hamsteri_DSM_5661_00124 Pyrrolidone-carboxylate peptidase	L_hamsteri_DSM_5661_00124/0.1		74	62	44	826	62.7119	93.018	22.4062	2.93e-43	7.33e-39	3.69983e-41
L_hamsteri_DSM_5661_00124 Pyrrolidone-carboxylate peptidase	L_hamsteri_DSM_5661_00124/0.1		74	62	44	826	62.7119	93.018	22.4062	2.93e-43	7.33e-39	3.69983e-41
L_hamsteri_DSM_5661_00434 hypothetical protein	L_hamsteri_DSM_5661_00434		33	85	85	803	27.9661	90.4279	3.66768	1.74e-07	0.00435887	2.33e-06
L_hamsteri_DSM_5661_00740 Protein PsiE	L_hamsteri_DSM_5661_00740		30	451	88	437	25.4237	49.2117	0.330327	1.45e-07	0.00363212	1.96e-06
L_hamsteri_DSM_5661_00818 hypothetical protein	L_hamsteri_DSM_5661_00818		113	434	5	454	95.7627	51.1261	23.6415	3.18e-26	7.95e-22	1.76227e-24
L_hamsteri_DSM_5661_00818 hypothetical protein	L_hamsteri_DSM_5661_00818		113	434	5	454	95.7627	51.1261	23.6415	3.18e-26	7.95e-22	1.76227e-24
L_hamsteri_DSM_5661_00883 hypothetical protein	L_hamsteri_DSM_5661_00883		1	175	117	713	0.847458	80.2928	0.034823	1.43e-09	3.59e-05	2.42e-08
L_hamsteri_DSM_5661_00911 2-succinyl-6-hydroxy-2	4-cyclohexadiene-1-carboxylate synthase		1020_g_1600	40	551	78	337	33.8983	37.9505	0.313649	8.1e-09	0.000202539
L_hamsteri_DSM_5661_00940 GTPase HflX	L_hamsteri_DSM_5661_00940		114	460	4	428	96.6102	48.1982	26.5174	6.04e-25	1.51e-20	3.21828e-23
L_hamsteri_DSM_5661_00940 GTPase HflX	L_hamsteri_DSM_5661_00940		114	460	4	428	96.6102	48.1982	26.5174	6.04e-25	1.51e-20	3.21828e-23
L_hamsteri_DSM_5661_01288 Glucan 1	6-alpha-glucosidase		1020_g_1568	45	675	73	213	38.1356	23.9865	0.194521	5.66e-16	1.42e-11
L_hamsteri_DSM_5661_01319 NADH dehydrogenase-like protein	L_hamsteri_DSM_5661_01319		13	356	105	532	11.0169	59.9099	0.185019	4.93e-11	1.23e-06	9.48e-10
L_hamsteri_DSM_5661_01420 hypothetical protein	L_hamsteri_DSM_5661_01420		22	529	96	359	18.6441	40.4279	0.155521	1.53e-17	3.81e-13	5.12e-16
L_hamsteri_DSM_5661_01483 hypothetical protein	L_hamsteri_DSM_5661_01483		0	151	118	737	0	82.9955	0	1.69e-09	4.23e-05	2.81e-08
L_helsingborgensis_ESL0183_00011 50S ribosomal protein L9	L_helsingborgensis_ESL0183_00011		118	724	0	164	100	18.4685	inf	3.22e-10	8.06e-06	5.81e-09
L_helsingborgensis_ESL0183_00100 Glycerol facilitator-aquaporin gla	L_helsingborgensis_ESL0183_00100/2		109	639	9	249	92.3729	28.0405	4.71935	2.58e-07	0.00646025	3.37e-06
L_helsingborgensis_ESL0183_00245 hypothetical protein	L_helsingborgensis_ESL0183_00245		115	437	3	451	97.4576	50.7883	39.5614	1.07e-28	2.67e-24	6.59e-27
L_helsingborgensis_ESL0183_01541 DNA-3-methyladenine glycosylase 1	L_helsingborgensis_ESL0183_01541/0.1		2	168	116	720	1.69492	81.0811	0.0738916	6.04e-08	0.00151115	8.55e-07
L_helveticus_AHU1049_00655 hypothetical protein	L_helveticus_AHU1049_00655		118	739	0	149	100	16.7793	inf	2.84e-09	7.09e-05	4.64e-08
L_helveticus_AHU1049_01216 hypothetical protein	L_helveticus_AHU1049_01216	-	32	6	86	882	27.1186	99.3243	54.6977	4.23e-26	1.06e-21	2.33e-24
L_helveticus_ATCC_12046_00785 hypothetical protein	L_helveticus_ATCC_12046_00785		40	703	78	185	33.8983	20.8333	0.134953	1.45e-22	3.63e-18	6.76e-21
L_helveticus_BIM_B-461_G_01987 hypothetical protein	L_helveticus_BIM_B-461_G_01987		116	723	2	165	98.3051	18.5811	13.2365	6.11e-08	0.00152725	8.63e-07
L_helveticus_CAUH18_00460 hypothetical protein	L_helveticus_CAUH18_00460		40	736	78	152	33.8983	17.1171	0.105909	2.96e-27	7.41e-23	1.73e-25
L_helveticus_CAUH18_01226 hypothetical protein	L_helveticus_CAUH18_01226		31	64	87	824	26.2712	92.7928	4.58764	7.51e-09	0.000187893	1.17e-07
L_helveticus_CAUH18_01574 Inner membrane transporter YcaM	L_helveticus_CAUH18_01574		114	608	4	280	96.6102	31.5315	13.125	3.82e-13	9.56e-09	8.87173e-12
L_helveticus_CAUH18_01574 Inner membrane transporter YcaM	L_helveticus_CAUH18_01574		114	608	4	280	96.6102	31.5315	13.125	3.82e-13	9.56e-09	8.87173e-12
L_helveticus_CAUH18_01583 hypothetical protein	L_helveticus_CAUH18_01583		40	543	78	345	33.8983	38.8514	0.325825	2.83e-08	0.00070691	4.15e-07
L_taiwanensis_107d_01090 Tyrosine-protein phosphatase	L_taiwanensis_107d_01090/0.1	T	24	17	94	871	20.339	98.0856	13.0814	1.43e-13	3.58e-09	3.48143e-12
L_helveticus_CGMCC_1.1877_00166 tRNA uridine 5-carboxymethylaminomethyl modification enzyme MnmG	L_helveticus_CGMCC_1.1877_00166		118	735	0	153	100	17.2297	inf	1.67e-09	4.16e-05	2.77e-08
L_delbrueckii_subsp_bulgaricus_ATCC_11842_00239 Dipeptide-binding protein DppE	L_delbrueckii_subsp_bulgaricus_ATCC_11842_00239/3	E	41	36	77	852	34.7458	95.9459	12.6017	3.45e-21	8.62e-17	1.47e-19
L_helveticus_CGMCC_1.1877_00350 hypothetical protein	L_helveticus_CGMCC_1.1877_00350		39	549	79	339	33.0508	38.1757	0.304835	4.19e-09	0.000104746	6.73e-08
L_helveticus_CGMCC_1.1877_01155 Beta-(1--2)glucan export ATP-binding/permease protein NdvA	L_helveticus_CGMCC_1.1877_01155/11		78	187	40	701	66.1017	78.9414	7.30989	2.62e-22	6.55e-18	1.20115e-20
L_helveticus_CGMCC_1.1877_01155 Beta-(1--2)glucan export ATP-binding/permease protein NdvA	L_helveticus_CGMCC_1.1877_01155/11		78	187	40	701	66.1017	78.9414	7.30989	2.62e-22	6.55e-18	1.20115e-20
L_helveticus_CGMCC_1.1877_01635 hypothetical protein	L_helveticus_CGMCC_1.1877_01635		114	637	4	251	96.6102	28.2658	11.23	2.83e-11	7.07e-07	5.57e-10
L_ultunensis_MGYG_HGUT_01335_00956 IS5 family transposase ISL2	L_ultunensis_MGYG_HGUT_01335_00956/0.1	L	21	15	97	873	17.7966	98.3108	12.6	6.66e-12	1.66e-07	1.38e-10
L_helveticus_CNRZ32_00539 dTDP-4-dehydrorhamnose 3	5-epimerase			71	247	47	641	60.1695	72.1847	3.92032	1.5e-11	3.76e-07
L_helveticus_DLBSA202_01436 N-acetylmuramic acid 6-phosphate etherase	L_helveticus_DLBSA202_01436/0.1		1	178	117	710	0.847458	79.955	0.034092	8.36e-10	2.09e-05	1.44e-08
L_delbrueckii_subsp_bulgaricus_CIRM_BIA_1614_00870 Ribonuclease HI	L_delbrueckii_subsp_bulgaricus_CIRM_BIA_1614_00870	L	13	9	105	879	11.0169	98.9865	12.0921	8.49e-08	0.00212282	1.18e-06
L_helveticus_DPC_4571_01740 hypothetical protein	L_helveticus_DPC_4571_01740		36	51	82	837	30.5085	94.2568	7.20516	6.16e-14	1.54e-09	1.54e-12
L_helveticus_DPC_4571_01855 hypothetical protein	L_helveticus_DPC_4571_01855		116	667	2	221	98.3051	24.8874	19.2174	2.92e-11	7.3e-07	5.73e-10
L_helveticus_FAM13019_00217 Phosphoserine aminotransferase	L_helveticus_FAM13019_00217		87	108	31	780	73.7288	87.8378	20.2688	2.95e-44	7.37e-40	4.26e-42
L_helveticus_FAM13019_00859 hypothetical protein	L_helveticus_FAM13019_00859		26	40	92	848	22.0339	95.4955	5.9913	1.56e-09	3.91e-05	2.62e-08
L_helveticus_FAM1450_00107 hypothetical protein	L_helveticus_FAM1450_00107/0.1		0	139	118	749	0	84.3468	0	1.43e-08	0.000358579	2.15881e-07
L_helveticus_FAM1450_00107 hypothetical protein	L_helveticus_FAM1450_00107/0.1		0	139	118	749	0	84.3468	0	1.43e-08	0.000358579	2.15881e-07
L_helveticus_FAM22076_01772 hypothetical protein	L_helveticus_FAM22076_01772		27	41	91	847	22.8814	95.3829	6.12946	5.66e-10	1.42e-05	9.85e-09
L_helveticus_H10_00244 hypothetical protein	L_helveticus_H10_00244		47	140	71	748	39.8305	84.2342	3.53682	8.67e-09	0.000216773	1.33e-07
L_helveticus_H10_01278 Inducible ornithine decarboxylase	L_helveticus_H10_01278		113	502	5	386	95.7627	43.4685	17.3777	2.92e-20	7.3e-16	1.18e-18
L_delbrueckii_ME-797_00351 Polyisoprenyl-teichoic acid--peptidoglycan teichoic acid transferase TagU	L_delbrueckii_ME-797_00351/0.1	K	38	34	80	854	32.2034	96.1712	11.9309	2.3e-19	5.76e-15	8.65329e-18
L_helveticus_H9_00583 ISL3 family transposase ISLhe2	L_helveticus_H9_00583/4		25	47	93	841	21.1864	94.7072	4.81011	7.36e-08	0.0018401	1.02e-06
L_helveticus_H9_00956 Aminopeptidase E	L_helveticus_H9_00956/0.1		77	66	41	822	65.2542	92.5676	23.3902	4.05e-45	1.01e-40	6.79e-43
L_helveticus_IDCC3801_01317 hypothetical protein	L_helveticus_IDCC3801_01317/0.1		20	21	98	867	16.9492	97.6351	8.42566	1.75e-09	4.38e-05	2.9e-08
L_helveticus_IMAU10031_00032 hypothetical protein	L_helveticus_IMAU10031_00032		38	505	80	383	32.2034	43.1306	0.360248	6.28e-07	0.0156918	7.81e-06
L_helveticus_IMAU10031_00045 Oligopeptide-binding protein AppA	L_helveticus_IMAU10031_00045		34	547	84	341	28.8136	38.4009	0.252329	1.86e-11	4.66e-07	3.71e-10
L_helveticus_IMAU10031_00358 hypothetical protein	L_helveticus_IMAU10031_00358		73	60	45	828	61.8644	93.2432	22.3867	7.17e-43	1.79e-38	8.71e-41
L_helveticus_IMAU10031_01325 hypothetical protein	L_helveticus_IMAU10031_01325		36	51	82	837	30.5085	94.2568	7.20516	6.16e-14	1.54e-09	1.54e-12
L_helveticus_IMAU10031_01329 HTH-type transcriptional regulator BetI	L_helveticus_IMAU10031_01329		117	717	1	171	99.1525	19.2568	27.9038	2.47e-09	6.17e-05	4.07e-08
L_helveticus_IMAU10031_01644 hypothetical protein	L_helveticus_IMAU10031_01644		26	30	92	858	22.0339	96.6216	8.08261	1.67e-11	4.17e-07	3.34e-10
L_helveticus_IMAU10031_01663 hypothetical protein	L_helveticus_IMAU10031_01663		92	79	26	809	77.9661	91.1036	36.2356	5.18e-58	1.3e-53	2.16e-54
L_helveticus_IMAU10049_00095 Homocysteine S-methyltransferase	L_helveticus_IMAU10049_00095		88	316	30	572	74.5763	64.4144	5.3097	1.11e-15	2.76e-11	3.22457e-14
L_helveticus_IMAU10049_00095 Homocysteine S-methyltransferase	L_helveticus_IMAU10049_00095		88	316	30	572	74.5763	64.4144	5.3097	1.11e-15	2.76e-11	3.22457e-14
L_helveticus_IMAU10049_00349 Glycerate 2-kinase	L_helveticus_IMAU10049_00349		114	600	4	288	96.6102	32.4324	13.68	1.04e-13	2.61e-09	2.55e-12
L_delbrueckii_subsp_bulgaricus_UBLB01_00052 IS110 family transposase ISL4	L_delbrueckii_subsp_bulgaricus_UBLB01_00052/3/0.2	L	32	27	86	861	27.1186	96.9595	11.8656	1.1e-16	2.75e-12	3.46323e-15
L_helveticus_IMAU10149_01624 hypothetical protein	L_helveticus_IMAU10149_01624		31	72	87	816	26.2712	91.8919	4.03831	6.91e-08	0.00172726	9.63e-07
L_helveticus_IMAU20062_00200 putative inner membrane transporter YicL	L_helveticus_IMAU20062_00200/0.1		78	352	40	536	66.1017	60.3604	2.96932	6.08e-08	0.00151969	8.6e-07
L_helveticus_IMAU20062_01514 Nitrite transporter NirC	L_helveticus_IMAU20062_01514		46	45	72	843	38.9831	94.9324	11.9685	1.01e-22	2.54e-18	4.78e-21
L_helveticus_IMAU30002_00228 hypothetical protein	L_helveticus_IMAU30002_00228		33	88	85	800	27.9661	90.0901	3.52941	4.4e-07	0.0110025	5.58e-06
L_helveticus_IMAU30002_00232 hypothetical protein	L_helveticus_IMAU30002_00232		16	357	102	531	13.5593	59.7973	0.233317	3.52e-09	8.8e-05	5.67963e-08
L_helveticus_IMAU30002_00232 hypothetical protein	L_helveticus_IMAU30002_00232		16	357	102	531	13.5593	59.7973	0.233317	3.52e-09	8.8e-05	5.67963e-08
L_helveticus_IMAU30002_00573 hypothetical protein	L_helveticus_IMAU30002_00573		35	550	83	338	29.661	38.0631	0.259146	3.72e-11	9.31e-07	7.23e-10
L_helveticus_IMAU30002_01710 Energy-coupling factor transporter ATP-binding protein EcfA1	L_helveticus_IMAU30002_01710		79	172	39	716	66.9492	80.6306	8.43232	4.43e-25	1.11e-20	2.37e-23
L_helveticus_IMAU30003_00874 hypothetical protein	L_helveticus_IMAU30003_00874		32	85	86	803	27.1186	90.4279	3.51518	6.83e-07	0.0170884	8.48e-06
L_helveticus_IMAU30023_00251 Aryl-phospho-beta-D-glucosidase BglH	L_helveticus_IMAU30023_00251/12		114	578	4	310	96.6102	34.9099	15.2855	1.94e-15	4.84e-11	5.5e-14
L_helveticus_IMAU30023_00439 L-serine dehydratase	alpha chain			29	548	89	340	24.5763	38.2883	0.202165	1.76e-14	4.41e-10
L_helveticus_IMAU30023_02004 hypothetical protein	L_helveticus_IMAU30023_02004/9		117	504	1	384	99.1525	43.2432	89.1429	1.74e-25	4.34e-21	9.36e-24
L_helveticus_IMAU30025_01705 Polyisoprenyl-teichoic acid--peptidoglycan teichoic acid transferase TagU	L_helveticus_IMAU30025_01705		118	761	0	127	100	14.3018	inf	6.65e-08	0.00166328	9.34e-07
L_helveticus_IMAU30028_00348 hypothetical protein	L_helveticus_IMAU30028_00348/2		39	76	79	812	33.0508	91.4414	5.27448	9.48e-12	2.37e-07	1.92e-10
L_helveticus_IMAU30028_02131 hypothetical protein	L_helveticus_IMAU30028_02131		116	531	2	357	98.3051	40.2027	38.9944	2.06e-21	5.16e-17	8.94e-20
L_helveticus_IMAU30034_00170 hypothetical protein	L_helveticus_IMAU30034_00170		113	630	5	258	95.7627	29.0541	9.25524	1.04e-10	2.59e-06	1.93e-09
L_helveticus_IMAU30034_01929 2	5-diketo-D-gluconic acid reductase A			2	228	116	660	1.69492	74.3243	0.0499093	8.77e-12	2.19e-07
L_helveticus_IMAU30035_00181 5	10-methylenetetrahydrofolate reductase			56	79	62	809	47.4576	91.1036	9.24949	9.11e-23	2.28e-18
L_helveticus_IMAU30038_01048 Phosphoenolpyruvate carboxykinase (ATP)	L_helveticus_IMAU30038_01048		114	553	4	335	96.6102	37.7252	17.2649	2.5e-17	6.24e-13	8.22e-16
L_helveticus_IMAU30044_00251 Multiple sugar-binding protein	L_helveticus_IMAU30044_00251/5/0.1		1	177	117	711	0.847458	80.0676	0.0343329	8.65e-10	2.16e-05	1.48e-08
L_helveticus_IMAU30044_01523 Cadmium-transporting ATPase	L_helveticus_IMAU30044_01523		92	291	26	597	77.9661	67.2297	7.25932	5.71e-21	1.43e-16	2.41e-19
L_helveticus_IMAU30049_00568 Glutamine transport ATP-binding protein GlnQ	L_helveticus_IMAU30049_00568/10		70	74	48	814	59.322	91.6667	16.0417	7.46e-36	1.86e-31	6.01607e-34
L_helveticus_IMAU30049_00568 Glutamine transport ATP-binding protein GlnQ	L_helveticus_IMAU30049_00568/10		70	74	48	814	59.322	91.6667	16.0417	7.46e-36	1.86e-31	6.01607e-34
L_helveticus_IMAU30049_00956 hypothetical protein	L_helveticus_IMAU30049_00956		40	692	78	196	33.8983	22.0721	0.14525	3.44e-21	8.61e-17	1.47e-19
L_helveticus_IMAU30049_01172 hypothetical protein	L_helveticus_IMAU30049_01172		9	342	109	546	7.62712	61.4865	0.13182	4.93e-13	1.23e-08	1.12e-11
L_helveticus_IMAU30056_00007 hypothetical protein	L_helveticus_IMAU30056_00007		39	517	79	371	33.0508	41.7793	0.354259	3.44e-07	0.0086047	4.39e-06
L_helveticus_IMAU30056_00338 UDP-galactopyranose mutase	L_helveticus_IMAU30056_00338		88	318	30	570	74.5763	64.1892	5.25786	1.32e-15	3.3e-11	3.81345e-14
L_helveticus_IMAU30056_00338 UDP-galactopyranose mutase	L_helveticus_IMAU30056_00338		88	318	30	570	74.5763	64.1892	5.25786	1.32e-15	3.3e-11	3.81345e-14
L_crispatus_NCK1351_01077 IS30 family transposase IS1139	L_crispatus_NCK1351_01077/23/0.1	L	24	19	94	869	20.339	97.8604	11.6775	6.22e-13	1.56e-08	1.41e-11
L_helveticus_IMAU30077_00064 hypothetical protein	L_helveticus_IMAU30077_00064		118	621	0	267	100	30.0676	inf	1.55e-17	3.86e-13	5.18e-16
L_helveticus_IMAU30077_00250 Xylose import ATP-binding protein XylG	L_helveticus_IMAU30077_00250		112	604	6	284	94.9153	31.982	8.77704	1.03e-11	2.58e-07	2.09e-10
L_helveticus_IMAU30120_01667 hypothetical protein	L_helveticus_IMAU30120_01667		1	199	117	689	0.847458	77.5901	0.0295924	5.24e-11	1.31e-06	1e-09
L_helveticus_IMAU30143_00300 hypothetical protein	L_helveticus_IMAU30143_00300		36	51	82	837	30.5085	94.2568	7.20516	6.16e-14	1.54e-09	1.54e-12
L_helveticus_IMAU30143_00720 D-serine/D-alanine/glycine transporter	L_helveticus_IMAU30143_00720		114	543	4	345	96.6102	38.8514	18.1077	4.68e-18	1.17e-13	1.63e-16
L_helveticus_IMAU30143_01974 Zinc-transporting ATPase	L_helveticus_IMAU30143_01974		117	655	1	233	99.1525	26.2387	41.6198	2.35e-13	5.87e-09	5.56e-12
L_helveticus_IMAU30156_02077 Guanylate kinase	L_helveticus_IMAU30156_02077		117	754	1	134	99.1525	15.0901	20.7931	4.4e-07	0.01101	5.58e-06
L_helveticus_IMAU40088_00194 hypothetical protein	L_helveticus_IMAU40088_00194		20	456	98	432	16.9492	48.6486	0.19334	3.48e-13	8.71e-09	8.11e-12
L_helveticus_IMAU40088_00305 hypothetical protein	L_helveticus_IMAU40088_00305	-	8	1	110	887	6.77966	99.8874	64.5091	2.35e-07	0.00586909	3.07e-06
L_helveticus_IMAU40088_01361 hypothetical protein	L_helveticus_IMAU40088_01361		116	585	2	303	98.3051	34.1216	30.041	3.2e-17	7.99e-13	1.04e-15
L_helveticus_IMAU40088_01740 ISL3 family transposase ISSpn3	L_helveticus_IMAU40088_01740		45	109	73	779	38.1356	87.7252	4.40555	5.25e-11	1.31e-06	1e-09
L_helveticus_IMAU40093_00541 hypothetical protein	L_helveticus_IMAU40093_00541		112	596	6	292	94.9153	32.8829	9.14541	3.03e-12	7.57e-08	6.51e-11
L_helveticus_IMAU40093_00557 Shikimate dehydrogenase (NADP(+))	L_helveticus_IMAU40093_00557		96	185	22	703	81.3559	79.1667	16.5818	1.96e-38	4.91e-34	1.746e-36
L_helveticus_IMAU40093_00557 Shikimate dehydrogenase (NADP(+))	L_helveticus_IMAU40093_00557		96	185	22	703	81.3559	79.1667	16.5818	1.96e-38	4.91e-34	1.746e-36
L_helveticus_IMAU50022_01621 hypothetical protein	L_helveticus_IMAU50022_01621		100	156	18	732	84.7458	82.4324	26.0684	2.69e-48	6.73e-44	1.87e-45
L_helveticus_IMAU60066_00288 Bifunctional purine biosynthesis protein PurH	L_helveticus_IMAU60066_00288		112	201	6	687	94.9153	77.3649	63.801	9.43e-56	2.36e-51	1.81e-52
L_helveticus_IMAU60117_00199 putative N-acetyl-LL-diaminopimelate aminotransferase	L_helveticus_IMAU60117_00199		115	567	3	321	97.4576	36.1486	21.7019	2.14e-17	5.36e-13	7.1e-16
L_helveticus_IMAU60117_01094 hypothetical protein	L_helveticus_IMAU60117_01094		40	519	78	369	33.8983	41.5541	0.364606	5.96e-07	0.0149148	7.45e-06
L_helveticus_IMAU60210_00419 CRISPR-associated endonuclease Cas1	L_helveticus_IMAU60210_00419		36	51	82	837	30.5085	94.2568	7.20516	6.16e-14	1.54e-09	1.54e-12
L_helveticus_IMAU80622_00921 hypothetical protein	L_helveticus_IMAU80622_00921/2		2	208	116	680	1.69492	76.5766	0.056366	1.59e-10	3.97e-06	2.92e-09
L_helveticus_IMAU80627_01087 Cysteine synthase	L_helveticus_IMAU80627_01087		113	186	5	702	95.7627	79.0541	85.2968	2.57e-60	6.42e-56	2.14e-56
L_helveticus_IMAU80627_02240 hypothetical protein	L_helveticus_IMAU80627_02240		98	496	20	392	83.0508	44.1441	3.87258	4.18e-09	0.000104505	6.72e-08
L_helveticus_IMAU80756_00108 Glutathione amide reductase	L_helveticus_IMAU80756_00108/0.1		47	60	71	828	39.8305	93.2432	9.13521	6.7e-20	1.68e-15	2.62727e-18
L_helveticus_IMAU80756_00108 Glutathione amide reductase	L_helveticus_IMAU80756_00108/0.1		47	60	71	828	39.8305	93.2432	9.13521	6.7e-20	1.68e-15	2.62727e-18
L_helveticus_KLDS1.8701_00142 Vitamin B12 import ATP-binding protein BtuD	L_helveticus_KLDS1.8701_00142/0.2		77	92	41	796	65.2542	89.6396	16.2492	5.53e-38	1.38e-33	4.82141e-36
L_helveticus_KLDS1.8701_00142 Vitamin B12 import ATP-binding protein BtuD	L_helveticus_KLDS1.8701_00142/0.2		77	92	41	796	65.2542	89.6396	16.2492	5.53e-38	1.38e-33	4.82141e-36
L_helveticus_KLDS1.8701_00641 Vitamin B12 import ATP-binding protein BtuD	L_helveticus_KLDS1.8701_00641/2		118	677	0	211	100	23.7613	inf	1.64e-13	4.11e-09	3.97e-12
L_crispatus_MHKL_MAG_00268_00575 6-phospho-beta-glucosidase BglA	L_crispatus_MHKL_MAG_00268_00575/21	G	30	27	88	861	25.4237	96.9595	10.8712	3.78e-15	9.45e-11	1.05e-13
L_amylovorus_PMRA3_01088 Choloylglycine hydrolase	L_amylovorus_PMRA3_01088/2/0.1	M	28	25	90	863	23.7288	97.1847	10.7396	3.35e-14	8.38e-10	8.59e-13
L_helveticus_LZ-R-5_00089 hypothetical protein	L_helveticus_LZ-R-5_00089		116	549	2	339	98.3051	38.1757	35.8142	6.17e-20	1.54e-15	2.43e-18
L_helveticus_LZ-R-5_00111 hypothetical protein	L_helveticus_LZ-R-5_00111		117	692	1	196	99.1525	22.0721	33.1387	5.19e-11	1.3e-06	9.94e-10
L_helveticus_LZ-R-5_00119 Protein LemA	L_helveticus_LZ-R-5_00119		118	697	0	191	100	21.509	inf	6.25e-12	1.56e-07	1.3e-10
L_helveticus_LZ-R-5_00155 hypothetical protein	L_helveticus_LZ-R-5_00155		116	714	2	174	98.3051	19.5946	14.1345	2.1e-08	0.000525414	3.12e-07
L_helveticus_LZ-R-5_00181 Anaerobic ribonucleoside-triphosphate reductase	L_helveticus_LZ-R-5_00181		116	720	2	168	98.3051	18.9189	13.5333	6.04e-08	0.00151115	8.55e-07
L_helveticus_LZ-R-5_00243 hypothetical protein	L_helveticus_LZ-R-5_00243		117	755	1	133	99.1525	14.9775	20.6106	4.52e-07	0.0113088	5.72e-06
L_helveticus_LZ-R-5_00729 Phosphoribosylformylglycinamidine synthase subunit PurL	L_helveticus_LZ-R-5_00729		112	197	6	691	94.9153	77.8153	65.4755	1.64e-56	4.11e-52	4.11e-53
L_helveticus_LZ-R-5_00734 hypothetical protein	L_helveticus_LZ-R-5_00734/2		108	558	10	330	91.5254	37.1622	6.3871	1.85e-11	4.64e-07	3.7e-10
L_helveticus_LZ-R-5_00841 putative branched-chain-amino-acid aminotransferase	L_helveticus_LZ-R-5_00841		115	233	3	655	97.4576	73.7613	107.761	5e-55	1.25e-50	8.33e-52
L_helveticus_LZ-R-5_01107 hypothetical protein	L_helveticus_LZ-R-5_01107		114	557	4	331	96.6102	37.2748	16.9363	5.16e-17	1.29e-12	1.67726e-15
L_helveticus_LZ-R-5_01107 hypothetical protein	L_helveticus_LZ-R-5_01107		114	557	4	331	96.6102	37.2748	16.9363	5.16e-17	1.29e-12	1.67726e-15
L_helveticus_LZ-R-5_01212 Glutamine transport system permease protein GlnP	L_helveticus_LZ-R-5_01212		114	482	4	406	96.6102	45.7207	24.0062	4.37e-23	1.09e-18	2.1e-21
L_helveticus_LZ-R-5_01333 hypothetical protein	L_helveticus_LZ-R-5_01333		117	655	1	233	99.1525	26.2387	41.6198	2.35e-13	5.87e-09	5.56e-12
L_helveticus_LZ-R-5_01430 AB hydrolase superfamily protein YdjP	L_helveticus_LZ-R-5_01430		40	587	78	301	33.8983	33.8964	0.262962	3.22e-11	8.06e-07	6.3e-10
L_helveticus_LZ-R-5_01431 Putative malate transporter YflS	L_helveticus_LZ-R-5_01431		115	531	3	357	97.4576	40.2027	25.7721	3.3e-20	8.26e-16	1.33e-18
L_helveticus_LZ-R-5_01436 L-lactate dehydrogenase	L_helveticus_LZ-R-5_01436		116	655	2	233	98.3051	26.2387	20.6321	2.83e-12	7.07e-08	6.08e-11
L_helveticus_LZ-R-5_01453 Fumarate hydratase class II	L_helveticus_LZ-R-5_01453/0.1		70	49	48	839	59.322	94.482	24.9702	1.63e-43	4.08e-39	2.11387e-41
L_helveticus_LZ-R-5_01453 Fumarate hydratase class II	L_helveticus_LZ-R-5_01453/0.1		70	49	48	839	59.322	94.482	24.9702	1.63e-43	4.08e-39	2.11387e-41
L_helveticus_LZ-R-5_01568 Aspartate-semialdehyde dehydrogenase	L_helveticus_LZ-R-5_01568		115	574	3	314	97.4576	35.3604	20.9698	8.65e-17	2.16e-12	2.76e-15
L_helveticus_LZ-R-5_01592 hypothetical protein	L_helveticus_LZ-R-5_01592		113	506	5	382	95.7627	43.018	17.0617	6.58e-20	1.65e-15	2.58e-18
L_helveticus_LZ-R-5_01783 hypothetical protein	L_helveticus_LZ-R-5_01783		118	622	0	266	100	29.955	inf	1.62e-17	4.04e-13	5.41e-16
L_helveticus_LZ-R-5_01811 Calcium-transporting ATPase 1	L_helveticus_LZ-R-5_01811/0.1		3	235	115	653	2.54237	73.536	0.0724884	4.19e-11	1.05e-06	8.1e-10
L_helveticus_LZ-R-5_01853 hypothetical protein	L_helveticus_LZ-R-5_01853		39	591	79	297	33.0508	33.4459	0.248088	5.77e-12	1.44e-07	1.21e-10
L_helveticus_LZ-R-5_01863 Xylulose-5-phosphate phosphoketolase	L_helveticus_LZ-R-5_01863/0.1		0	188	118	700	0	78.8288	0	6.1e-12	1.52e-07	1.27e-10
L_helveticus_LZ-R-5_01898 Glutamine transport ATP-binding protein GlnQ	L_helveticus_LZ-R-5_01898/3/0.1		4	258	114	630	3.38983	70.9459	0.0856793	8.75e-12	2.19e-07	1.79121e-10
L_helveticus_LZ-R-5_01898 Glutamine transport ATP-binding protein GlnQ	L_helveticus_LZ-R-5_01898/3/0.1		4	258	114	630	3.38983	70.9459	0.0856793	8.75e-12	2.19e-07	1.79121e-10
L_helveticus_LZ-R-5_01901 putative ABC transporter ATP-binding protein	L_helveticus_LZ-R-5_01901/2/0.1		64	63	54	825	54.2373	92.9054	15.5203	2.91e-33	7.28e-29	2.15725e-31
L_helveticus_LZ-R-5_01901 putative ABC transporter ATP-binding protein	L_helveticus_LZ-R-5_01901/2/0.1		64	63	54	825	54.2373	92.9054	15.5203	2.91e-33	7.28e-29	2.15725e-31
L_helveticus_M92_00535 hypothetical protein	L_helveticus_M92_00535		116	647	2	241	98.3051	27.1396	21.6043	8.23e-13	2.06e-08	1.85e-11
L_delbrueckii_ME-788_01658 Dipeptide-binding protein DppE	L_delbrueckii_ME-788_01658	E	23	20	95	868	19.4915	97.7477	10.5074	6.89e-12	1.72e-07	1.42e-10
L_helveticus_NBIMCC_8269_179_01643 Vitamin B12 import ATP-binding protein BtuD	L_helveticus_NBIMCC_8269_179_01643		116	609	2	279	98.3051	31.4189	26.5714	2.2e-15	5.51e-11	6.21e-14
L_helveticus_NBIMCC_8269_179_01930 hypothetical protein	L_helveticus_NBIMCC_8269_179_01930		118	755	0	133	100	14.9775	inf	2.41e-08	0.000601378	3.54e-07
L_helveticus_NBIMCC_8269_179_01973 hypothetical protein	L_helveticus_NBIMCC_8269_179_01973		33	78	85	810	27.9661	91.2162	4.03167	3.19e-08	0.000797766	4.66e-07
L_helveticus_NWC_2_3_00500 Large-conductance mechanosensitive channel	L_helveticus_NWC_2_3_00500		115	675	3	213	97.4576	23.9865	12.0963	7.15e-10	1.79e-05	1.23e-08
L_helveticus_NWC_2_3_01179 hypothetical protein	L_helveticus_NWC_2_3_01179		106	469	12	419	89.8305	47.1847	7.89161	3.82e-16	9.55e-12	1.16e-14
L_helveticus_NWC_2_3_01436 hypothetical protein	L_helveticus_NWC_2_3_01436		35	523	83	365	29.661	41.1036	0.294294	2.95e-09	7.37e-05	4.78e-08
L_helveticus_NWC_2_3_02421 hypothetical protein	L_helveticus_NWC_2_3_02421		116	297	2	591	98.3051	66.5541	115.414	7.2e-47	1.8e-42	3.05e-44
L_helveticus_NWC_2_4_00682 hypothetical protein	L_helveticus_NWC_2_4_00682		36	50	82	838	30.5085	94.3694	7.35805	3.95e-14	9.88e-10	1e-12
L_helveticus_NWC_2_4_01172 hypothetical protein	L_helveticus_NWC_2_4_01172		23	41	95	847	19.4915	95.3829	5.00154	1.3e-07	0.00325275	1.76e-06
L_helveticus_TK-J7A_02088 hypothetical protein	L_helveticus_TK-J7A_02088		29	54	89	834	24.5763	93.9189	5.03246	4.22e-09	0.000105587	6.78e-08
L_helveticus_UC1267_01332 hypothetical protein	L_helveticus_UC1267_01332/2		5	233	113	655	4.23729	73.7613	0.124388	2.94e-09	7.34e-05	4.77e-08
L_helveticus_UC1285_00267 Sugar phosphatase YbiV	L_helveticus_UC1285_00267		4	267	114	621	3.38983	69.9324	0.0816085	2.52e-12	6.3e-08	5.49e-11
L_helveticus_UC1285_01020 Inducible ornithine decarboxylase	L_helveticus_UC1285_01020		50	112	68	776	42.3729	87.3874	5.09454	1.83e-13	4.58e-09	4.4e-12
L_hominis_MGBC122240_00169 hypothetical protein	L_hominis_MGBC122240_00169		31	509	87	379	26.2712	42.6802	0.265316	2.39e-10	5.98e-06	4.35e-09
L_hominis_MGBC122240_00566 DNA-directed RNA polymerase subunit beta'	L_hominis_MGBC122240_00566		117	679	1	209	99.1525	23.536	36.0133	8.79e-12	2.2e-07	1.79e-10
L_hominis_MGBC122240_00583 Di-/tripeptide transporter	L_hominis_MGBC122240_00583/0.1		2	224	116	664	1.69492	74.7748	0.0511084	1.58e-11	3.96e-07	3.17e-10
L_hominis_MGBC122240_00901 HTH-type transcriptional regulator MurR	L_hominis_MGBC122240_00901		0	120	118	768	0	86.4865	0	1.85e-07	0.00463287	2.47e-06
L_hominis_MGYG_HGUT_02360_00771 Tagatose-6-phosphate kinase	L_hominis_MGYG_HGUT_02360_00771		5	232	113	656	4.23729	73.8739	0.125114	2.99e-09	7.47e-05	4.84e-08
L_hominis_MGYG_HGUT_02360_01136 Phosphoserine phosphatase 1	L_hominis_MGYG_HGUT_02360_01136		64	198	54	690	54.2373	77.7027	4.13019	3.29e-12	8.23e-08	7.03e-11
L_hominis_MGYG_HGUT_02360_01343 hypothetical protein	L_hominis_MGYG_HGUT_02360_01343		1	254	117	634	0.847458	71.3964	0.0213339	5.17e-15	1.29e-10	1.42e-13
L_hominis_MGYG_HGUT_02360_01463 Membrane-bound lytic murein transglycosylase F	L_hominis_MGYG_HGUT_02360_01463		117	704	1	184	99.1525	20.7207	30.5795	5e-10	1.25e-05	8.79e-09
L_hominis_MGYG_HGUT_02360_01495 L-arabinose transport system permease protein AraQ	L_hominis_MGYG_HGUT_02360_01495		64	737	54	151	54.2373	17.0045	0.242826	3.22e-11	8.06e-07	6.3e-10
L_hominis_MGYG_HGUT_02360_01650 Beta-phosphoglucomutase	L_hominis_MGYG_HGUT_02360_01650		45	660	73	228	38.1356	25.6757	0.212951	1.61e-14	4.02e-10	4.26e-13
L_hominis_MGYG_HGUT_02360_01693 Staphyloferrin B transporter	L_hominis_MGYG_HGUT_02360_01693		115	681	3	207	97.4576	23.3108	11.652	2.1e-09	5.24e-05	3.47e-08
L_iners_0809_588_1_1_MRSI1_rep1_S852-bin_1_00081 hypothetical protein	L_iners_0809_588_1_1_MRSI1_rep1_S852-bin_1_00081		0	116	118	772	0	86.9369	0	3.08e-07	0.00769176	3.95e-06
L_iners_0809_588_1_1_MRSI1_rep1_S852-bin_1_00171 hypothetical protein	L_iners_0809_588_1_1_MRSI1_rep1_S852-bin_1_00171		0	116	118	772	0	86.9369	0	3.08e-07	0.00769176	3.95e-06
L_iners_0809_588_1_1_MRSI1_rep1_S852-bin_1_00391 Choline transport ATP-binding protein OpuBA	L_iners_0809_588_1_1_MRSI1_rep1_S852-bin_1_00391		0	116	118	772	0	86.9369	0	3.08e-07	0.00769176	3.95e-06
L_iners_0809_588_1_1_MRSI1_rep1_S852-bin_1_00430 hypothetical protein	L_iners_0809_588_1_1_MRSI1_rep1_S852-bin_1_00430		0	118	118	770	0	86.7117	0	3.24e-07	0.00809046	4.14e-06
L_iners_0809_588_1_1_MRSI1_rep2_S858-bin_1_00474 hypothetical protein	L_iners_0809_588_1_1_MRSI1_rep2_S858-bin_1_00474		0	122	118	766	0	86.2613	0	1.14e-07	0.00286198	1.56e-06
L_iners_0861_630_1_1_CBA2_S808-bin_1_00716 hypothetical protein	L_iners_0861_630_1_1_CBA2_S808-bin_1_00716		117	743	1	145	99.1525	16.3288	22.8331	9.71e-08	0.00242876	1.34e-06
L_iners_ATCC_55195_rep2_S854-bin_2_00524 putative succinyl-diaminopimelate desuccinylase	L_iners_ATCC_55195_rep2_S854-bin_2_00524		1	262	117	626	0.847458	70.4955	0.0204215	1.36e-15	3.39e-11	3.91533e-14
L_iners_ATCC_55195_rep2_S854-bin_2_00524 putative succinyl-diaminopimelate desuccinylase	L_iners_ATCC_55195_rep2_S854-bin_2_00524		1	262	117	626	0.847458	70.4955	0.0204215	1.36e-15	3.39e-11	3.91533e-14
L_iners_C0059G1_00937 ABC transporter permease protein YxdM	L_iners_C0059G1_00937		0	122	118	766	0	86.2613	0	1.14e-07	0.00286198	1.56e-06
L_iners_C0210C1_00067 hypothetical protein	L_iners_C0210C1_00067		0	191	118	697	0	78.491	0	6.25e-12	1.56e-07	1.3e-10
L_iners_C0254C1_00079 NADH-dependent flavin reductase subunit 2	L_iners_C0254C1_00079		118	747	0	141	100	15.8784	inf	8.24e-09	0.000206102	1.28e-07
L_iners_C0254C1_00489 Dihydroneopterin aldolase	L_iners_C0254C1_00489		0	135	118	753	0	84.7973	0	2.39e-08	0.00059688	3.52e-07
L_iners_DZD_CM_41_S809-bin_1_00339 hypothetical protein	L_iners_DZD_CM_41_S809-bin_1_00339		0	128	118	760	0	85.5856	0	6.78e-08	0.00169472	9.46e-07
L_iners_E5_1732_1307_1_BDMRSCQ4_S280-bin_2-SPLIT_00639 Quinone reductase	L_iners_E5_1732_1307_1_BDMRSCQ4_S280-bin_2-SPLIT_00639		1	142	117	746	0.847458	84.009	0.0449019	1.61e-07	0.00402779	2.17e-06
L_iners_F2_1463_1084_3_CBA4_S277-bin_2-SPLIT_00568 Adapter protein MecA	L_iners_F2_1463_1084_3_CBA4_S277-bin_2-SPLIT_00568		0	115	118	773	0	87.0495	0	3.15e-07	0.00786855	4.03e-06
L_iners_F2_1463_1084_3_CBA4_S277-bin_2-SPLIT_00619 High-affinity zinc uptake system binding-protein ZnuA	L_iners_F2_1463_1084_3_CBA4_S277-bin_2-SPLIT_00619		0	114	118	774	0	87.1622	0	5.23e-07	0.0130803	6.56e-06
L_iners_F2_1463_1084_3_CBA4_S277-bin_4-SPLIT_00424 dITP/XTP pyrophosphatase	L_iners_F2_1463_1084_3_CBA4_S277-bin_4-SPLIT_00424		0	133	118	755	0	85.0225	0	2.41e-08	0.000601378	3.54e-07
L_iners_F3_1503_1114_2_CBA9_S250-bin_2-SPLIT_00241 hypothetical protein	L_iners_F3_1503_1114_2_CBA9_S250-bin_2-SPLIT_00241		0	128	118	760	0	85.5856	0	6.78e-08	0.00169472	9.46e-07
L_iners_F3_1503_1114_2_CBA9_S250-bin_2-SPLIT_00274 hypothetical protein	L_iners_F3_1503_1114_2_CBA9_S250-bin_2-SPLIT_00274		2	162	116	726	1.69492	81.7568	0.0772669	9.92e-08	0.00248077	1.37e-06
L_iners_JKR_12_29_17_A02_rep1_S849-bin_1_00493 hypothetical protein	L_iners_JKR_12_29_17_A02_rep1_S849-bin_1_00493		2	230	116	658	1.69492	74.0991	0.0493253	4.92e-12	1.23e-07	1.03e-10
L_iners_JKR_12_29_17_A02_rep2_S855-bin_1_00777 hypothetical protein	L_iners_JKR_12_29_17_A02_rep2_S855-bin_1_00777		2	236	116	652	1.69492	73.4234	0.047633	2.65e-12	6.63e-08	5.75e-11
L_iners_MHKL_MAG_00007_00406 3-dehydroquinate dehydratase	L_iners_MHKL_MAG_00007_00406		2	227	116	661	1.69492	74.4369	0.0502051	8.74e-12	2.19e-07	1.79e-10
L_iners_MHKL_MAG_00014_01114 hypothetical protein	L_iners_MHKL_MAG_00014_01114		0	113	118	775	0	87.2748	0	5.09e-07	0.0127353	6.42e-06
L_iners_MHKL_MAG_00039_00410 HTH-type transcriptional regulator DegA	L_iners_MHKL_MAG_00039_00410		1	177	117	711	0.847458	80.0676	0.0343329	8.65e-10	2.16e-05	1.48e-08
L_iners_MHKL_MAG_00051_00062 hypothetical protein	L_iners_MHKL_MAG_00051_00062		0	122	118	766	0	86.2613	0	1.14e-07	0.00286198	1.56e-06
L_iners_MHKL_MAG_00052_00136 hypothetical protein	L_iners_MHKL_MAG_00052_00136		0	119	118	769	0	86.5991	0	1.87e-07	0.00467637	2.49e-06
L_iners_MHKL_MAG_00052_00217 Vitamin B12 import ATP-binding protein BtuD	L_iners_MHKL_MAG_00052_00217		68	229	50	659	57.6271	74.2117	3.91371	1.29e-11	3.22e-07	2.59e-10
L_iners_MHKL_MAG_00062_00190 hypothetical protein	L_iners_MHKL_MAG_00062_00190		0	116	118	772	0	86.9369	0	3.08e-07	0.00769176	3.95e-06
L_iners_MHKL_MAG_00063_00175 Ferrochelatase	L_iners_MHKL_MAG_00063_00175		0	127	118	761	0	85.6982	0	6.65e-08	0.00166328	9.34e-07
L_iners_MHKL_MAG_00063_00522 hypothetical protein	L_iners_MHKL_MAG_00063_00522		0	138	118	750	0	84.4595	0	1.4e-08	0.000349186	2.11e-07
L_iners_MHKL_MAG_00086_01107 Cell cycle protein GpsB	L_iners_MHKL_MAG_00086_01107		3	348	115	540	2.54237	60.8108	0.0404798	1.77e-19	4.43e-15	6.72e-18
L_iners_MHKL_MAG_00099_00130 RNA polymerase sigma-54 factor 1	L_iners_MHKL_MAG_00099_00130		2	200	116	688	1.69492	77.4775	0.0593103	4.89e-10	1.22e-05	8.65e-09
L_iners_MHKL_MAG_00111_00254 PTS system galactitol-specific EIIC component	L_iners_MHKL_MAG_00111_00254		1	169	117	719	0.847458	80.9685	0.0363627	4.38e-09	0.000109565	6.97e-08
L_iners_MHKL_MAG_00123_00046 putative HTH-type transcriptional repressor ExuR	L_iners_MHKL_MAG_00123_00046		55	657	63	231	46.6102	26.0135	0.306951	5.02e-09	0.000125517	7.91e-08
L_iners_MHKL_MAG_00127_00333 hypothetical protein	L_iners_MHKL_MAG_00127_00333		0	126	118	762	0	85.8108	0	6.75e-08	0.00168707	9.46e-07
L_iners_MHKL_MAG_00128_00339 RNA polymerase sigma-54 factor	L_iners_MHKL_MAG_00128_00339		1	161	117	727	0.847458	81.8694	0.0385943	1.24e-08	0.000309223	1.89e-07
L_iners_MHKL_MAG_00133_00178 hypothetical protein	L_iners_MHKL_MAG_00133_00178		104	341	14	547	88.1356	61.5991	11.9162	7.13e-26	1.78e-21	3.87e-24
L_iners_MHKL_MAG_00137_00633 Protein QmcA	L_iners_MHKL_MAG_00137_00633		40	567	78	321	33.8983	36.1486	0.290327	8.38e-10	2.1e-05	1.44e-08
L_iners_MHKL_MAG_00155_00028 hypothetical protein	L_iners_MHKL_MAG_00155_00028		0	225	118	663	0	74.6622	0	2.54e-14	6.34e-10	6.56e-13
L_iners_MHKL_MAG_00155_00225 Transcriptional regulatory protein DagR	L_iners_MHKL_MAG_00155_00225		3	217	115	671	2.54237	75.5631	0.0806652	4.08e-10	1.02e-05	7.25e-09
L_iners_MHKL_MAG_00186_00444 hypothetical protein	L_iners_MHKL_MAG_00186_00444		6	494	112	394	5.08475	44.3694	0.042727	4.95e-29	1.24e-24	3.09e-27
L_iners_MHKL_MAG_00186_00905 hypothetical protein	L_iners_MHKL_MAG_00186_00905		0	112	118	776	0	87.3874	0	5.12e-07	0.0128072	6.44e-06
L_iners_MHKL_MAG_00211_00027 hypothetical protein	L_iners_MHKL_MAG_00211_00027		0	114	118	774	0	87.1622	0	5.23e-07	0.0130803	6.56e-06
L_iners_MHKL_MAG_00211_00071 hypothetical protein	L_iners_MHKL_MAG_00211_00071		0	122	118	766	0	86.2613	0	1.14e-07	0.00286198	1.56e-06
L_iners_MHKL_MAG_00215_00185 hypothetical protein	L_iners_MHKL_MAG_00215_00185		0	115	118	773	0	87.0495	0	3.15e-07	0.00786855	4.03e-06
L_iners_MHKL_MAG_00216_00685 High-affinity zinc uptake system membrane protein ZnuB	L_iners_MHKL_MAG_00216_00685		0	115	118	773	0	87.0495	0	3.15e-07	0.00786855	4.03e-06
L_iners_MHKL_MAG_00257_01138 hypothetical protein	L_iners_MHKL_MAG_00257_01138		3	165	115	723	2.54237	81.4189	0.114308	5.98e-07	0.0149473	7.46e-06
L_iners_MHKL_MAG_00262_00393 hypothetical protein	L_iners_MHKL_MAG_00262_00393		0	123	118	765	0	86.1486	0	1.11e-07	0.00278568	1.52e-06
L_iners_MHKL_MAG_00269_00120 hypothetical protein	L_iners_MHKL_MAG_00269_00120		116	730	2	158	98.3051	17.7928	12.5534	1.66e-07	0.00414071	2.22e-06
L_iners_MHKL_MAG_00285_01084 Cytosine permease	L_iners_MHKL_MAG_00285_01084		0	127	118	761	0	85.6982	0	6.65e-08	0.00166328	9.34e-07
L_iners_MHKL_MAG_00298_00609 5-amino-6-(5-phospho-D-ribitylamino)uracil phosphatase YbjI	L_iners_MHKL_MAG_00298_00609/0.1		14	318	104	570	11.8644	64.1892	0.241292	3.47e-08	0.000868743	5.04497e-07
L_iners_MHKL_MAG_00298_00609 5-amino-6-(5-phospho-D-ribitylamino)uracil phosphatase YbjI	L_iners_MHKL_MAG_00298_00609/0.1		14	318	104	570	11.8644	64.1892	0.241292	3.47e-08	0.000868743	5.04497e-07
L_iners_MHKL_MAG_00303_00073 lipid II flippase MurJ	L_iners_MHKL_MAG_00303_00073		47	112	71	776	39.8305	87.3874	4.58652	9.34e-12	2.34e-07	1.9e-10
L_iners_MHKL_MAG_00303_00947 hypothetical protein	L_iners_MHKL_MAG_00303_00947		3	192	115	696	2.54237	78.3784	0.0945652	1.77e-08	0.000441656	2.64e-07
L_iners_MHKL_MAG_00320_00145 hypothetical protein	L_iners_MHKL_MAG_00320_00145		0	122	118	766	0	86.2613	0	1.14e-07	0.00286198	1.56e-06
L_iners_MHKL_MAG_00320_00398 hypothetical protein	L_iners_MHKL_MAG_00320_00398		0	202	118	686	0	77.2523	0	1.03e-12	2.58e-08	2.3e-11
L_iners_MHKL_MAG_00331_00231 hypothetical protein	L_iners_MHKL_MAG_00331_00231		0	113	118	775	0	87.2748	0	5.09e-07	0.0127353	6.42e-06
L_iners_MHKL_MAG_00331_00539 6-aminohexanoate-cyclic-dimer hydrolase	L_iners_MHKL_MAG_00331_00539		0	131	118	757	0	85.2477	0	3.98e-08	0.000995348	5.73e-07
L_iners_MHKL_MAG_00336_00905 hypothetical protein	L_iners_MHKL_MAG_00336_00905		0	131	118	757	0	85.2477	0	3.98e-08	0.000995348	5.73e-07
L_iners_UBLI-01_01023 hypothetical protein	L_iners_UBLI-01_01023		0	123	118	765	0	86.1486	0	1.11e-07	0.00278568	1.52e-06
L_iners_UMB0033_00245 hypothetical protein	L_iners_UMB0033_00245		0	113	118	775	0	87.2748	0	5.09e-07	0.0127353	6.42e-06
L_iners_UMB0033_00362 hypothetical protein	L_iners_UMB0033_00362		0	115	118	773	0	87.0495	0	3.15e-07	0.00786855	4.03e-06
L_iners_UMB0033_00471 hypothetical protein	L_iners_UMB0033_00471		0	115	118	773	0	87.0495	0	3.15e-07	0.00786855	4.03e-06
L_intestinalis_9_LIYmh_01348 Glutamate/gamma-aminobutyrate antiporter	L_intestinalis_9_LIYmh_01348		39	552	79	336	33.0508	37.8378	0.300495	2.35e-09	5.86e-05	3.87e-08
L_intestinalis_A49_41_LA_DSS_00106 Adapter protein MecA 1	L_intestinalis_A49_41_LA_DSS_00106		118	707	0	181	100	20.3829	inf	1.91e-11	4.78e-07	3.8e-10
L_intestinalis_A49_41_LA_DSS_00608 Sodium/glucose cotransporter	L_intestinalis_A49_41_LA_DSS_00608		0	145	118	743	0	83.6712	0	4.83e-09	0.000120849	7.65e-08
L_intestinalis_A49_41_LA_DSS_00852 Oligopeptide transport system permease protein OppC	L_intestinalis_A49_41_LA_DSS_00852		100	440	18	448	84.7458	50.4505	5.65657	6.22e-14	1.56e-09	1.55e-12
L_intestinalis_A49_41_LA_DSS_01316 Polyisoprenyl-teichoic acid--peptidoglycan teichoic acid transferase TagU	L_intestinalis_A49_41_LA_DSS_01316/5		112	373	6	515	94.9153	57.9955	25.773	3.01e-31	7.52e-27	2.09e-29
L_intestinalis_A49_41_LA_DSS_01814 Polyisoprenyl-teichoic acid--peptidoglycan teichoic acid transferase TagU	L_intestinalis_A49_41_LA_DSS_01814/2		78	89	40	799	66.1017	89.9775	17.5062	1.06e-39	2.66e-35	1.03e-37
L_intestinalis_DSM_6629_00422 hypothetical protein	L_intestinalis_DSM_6629_00422		15	337	103	551	12.7119	62.0495	0.238109	1.5e-08	0.000375105	2.25e-07
L_intestinalis_DSM_6629_00739 Glucokinase	L_intestinalis_DSM_6629_00739		0	145	118	743	0	83.6712	0	4.83e-09	0.000120849	7.65e-08
L_intestinalis_DSM_6629_00769 Pantothenate kinase	L_intestinalis_DSM_6629_00769/4		118	760	0	128	100	14.4144	inf	6.78e-08	0.00169472	9.46e-07
L_intestinalis_DSM_6629_00872 hypothetical protein	L_intestinalis_DSM_6629_00872/2		0	177	118	711	0	80.0676	0	3.43e-11	8.57e-07	6.68e-10
L_intestinalis_DSM_6629_00930 Carbamoyl-phosphate synthase small chain	L_intestinalis_DSM_6629_00930/0.1		72	62	46	826	61.0169	93.018	20.8527	3.17e-41	7.94e-37	3.36e-39
L_intestinalis_DSM_6629_01495 putative protein YedJ	L_intestinalis_DSM_6629_01495		117	573	1	315	99.1525	35.473	64.3194	2.08e-19	5.2e-15	7.8138e-18
L_intestinalis_DSM_6629_01495 putative protein YedJ	L_intestinalis_DSM_6629_01495		117	573	1	315	99.1525	35.473	64.3194	2.08e-19	5.2e-15	7.8138e-18
L_jensenii_0795_578_1_1_MRSIHK11_S855-bin_1_01297 Chromosome partition protein Smc	L_jensenii_0795_578_1_1_MRSIHK11_S855-bin_1_01297		1	192	117	696	0.847458	78.3784	0.0309829	9.28e-11	2.32e-06	1.73e-09
L_jensenii_CM_C09_S835-bin_1_00559 Stage 0 sporulation protein J	L_jensenii_CM_C09_S835-bin_1_00559		118	759	0	129	100	14.527	inf	7.14e-08	0.00178654	9.94e-07
L_jensenii_CM2268_MRS4_S783-bin_1_00083 hypothetical protein	L_jensenii_CM2268_MRS4_S783-bin_1_00083		8	400	110	488	6.77966	54.955	0.0887273	3.61e-18	9.02e-14	1.27e-16
L_jensenii_FDAARGOS_749_00316 hypothetical protein	L_jensenii_FDAARGOS_749_00316/4		16	402	102	486	13.5593	54.7297	0.18964	4.13e-12	1.03e-07	8.72e-11
L_jensenii_FDAARGOS_749_00332 hypothetical protein	L_jensenii_FDAARGOS_749_00332		30	29	88	859	25.4237	96.7342	10.098	1.32e-14	3.3e-10	3.53e-13
L_jensenii_FDAARGOS_749_00844 hypothetical protein	L_jensenii_FDAARGOS_749_00844		5	193	113	695	4.23729	78.2658	0.159338	5.03e-07	0.012587	6.35e-06
L_jensenii_FDAARGOS_749_01372 hypothetical protein	L_jensenii_FDAARGOS_749_01372		0	202	118	686	0	77.2523	0	1.03e-12	2.58e-08	2.3e-11
L_jensenii_JKR_P1_88_H11_S760_001-bin_1_01165 Phosphoenolpyruvate synthase	L_jensenii_JKR_P1_88_H11_S760_001-bin_1_01165		85	404	33	484	72.0339	54.5045	3.08581	4.79e-08	0.0011984	6.86e-07
L_jensenii_MHKL_MAG_00018_00017 NADH-dependent flavin reductase subunit 1	L_jensenii_MHKL_MAG_00018_00017		118	738	0	150	100	16.8919	inf	2.93e-09	7.32e-05	4.76e-08
L_helveticus_H10_02021 IS200/IS605 family transposase ISDge19	L_helveticus_H10_02021/0.2	L	18	15	100	873	15.2542	98.3108	10.476	1.19e-09	2.98e-05	2.01e-08
L_jensenii_MHKL_MAG_00018_00842 hypothetical protein	L_jensenii_MHKL_MAG_00018_00842		65	120	53	768	55.0847	86.4865	7.84906	3.04e-22	7.6e-18	1.39e-20
L_jensenii_MHKL_MAG_00069_00363 hypothetical protein	L_jensenii_MHKL_MAG_00069_00363		0	184	118	704	0	79.2793	0	1.11e-11	2.77e-07	2.23e-10
L_jensenii_MHKL_MAG_00069_00649 hypothetical protein	L_jensenii_MHKL_MAG_00069_00649		2	212	116	676	1.69492	76.1261	0.0549772	8.98e-11	2.25e-06	1.68e-09
L_jensenii_MHKL_MAG_00074_01045 HTH-type transcriptional regulator CysL	L_jensenii_MHKL_MAG_00074_01045		60	169	58	719	50.8475	80.9685	4.40114	1.02e-12	2.55e-08	2.28e-11
L_jensenii_MHKL_MAG_00183_00487 DNA-directed RNA polymerase subunit alpha	L_jensenii_MHKL_MAG_00183_00487		117	733	1	155	99.1525	17.455	24.7408	2.12e-08	0.000530442	3.14e-07
L_jensenii_SNUV360_01039 Type-1 restriction enzyme R protein	L_jensenii_SNUV360_01039		77	243	41	645	65.2542	72.6351	4.98494	2.13e-15	5.34e-11	6.04e-14
L_jensenii_UMB0055_01111 DNA helicase IV	L_jensenii_UMB0055_01111		116	554	2	334	98.3051	37.6126	34.9675	1.4e-19	3.5e-15	5.34497e-18
L_jensenii_UMB0055_01111 DNA helicase IV	L_jensenii_UMB0055_01111		116	554	2	334	98.3051	37.6126	34.9675	1.4e-19	3.5e-15	5.34497e-18
L_johnsonii_117d_00346 hypothetical protein	L_johnsonii_117d_00346		13	289	105	599	11.0169	67.455	0.256616	3.38e-07	0.00844333	4.31e-06
L_johnsonii_3DG_01618 Undecaprenyl-phosphate 4-deoxy-4-formamido-L-arabinose transferase	L_johnsonii_3DG_01618		2	177	116	711	1.69492	80.0676	0.0692577	1.26e-08	0.00031444	1.91e-07
L_johnsonii_7409N31_00495 Transposase from transposon Tn916	L_johnsonii_7409N31_00495/5/0.1		0	119	118	769	0	86.5991	0	1.87e-07	0.00467637	2.49e-06
L_johnsonii_A31_23_LJ_DSS_00929 hypothetical protein	L_johnsonii_A31_23_LJ_DSS_00929		0	230	118	658	0	74.0991	0	7.14e-15	1.78e-10	1.94e-13
L_johnsonii_A31_23_LJ_DSS_01662 hypothetical protein	L_johnsonii_A31_23_LJ_DSS_01662/0.1		41	40	77	848	34.7458	95.4955	11.2883	4.48e-20	1.12e-15	1.78677e-18
L_johnsonii_A31_23_LJ_DSS_01662 hypothetical protein	L_johnsonii_A31_23_LJ_DSS_01662/0.1		41	40	77	848	34.7458	95.4955	11.2883	4.48e-20	1.12e-15	1.78677e-18
L_johnsonii_A31_23_LJ_DSS_01662 hypothetical protein	L_johnsonii_A31_23_LJ_DSS_01662/0.1		41	40	77	848	34.7458	95.4955	11.2883	4.48e-20	1.12e-15	1.78677e-18
L_johnsonii_A31_23_LJ_DSS_01702 hypothetical protein	L_johnsonii_A31_23_LJ_DSS_01702		4	214	114	674	3.38983	75.9009	0.11051	4.73e-09	0.000118222	7.51e-08
L_johnsonii_A31_23_LJ_DSS_01759 hypothetical protein	L_johnsonii_A31_23_LJ_DSS_01759		25	18	93	870	21.1864	97.973	12.9928	5.06e-14	1.27e-09	1.27e-12
L_delbrueckii_ME-782_01678 Polyisoprenyl-teichoic acid--peptidoglycan teichoic acid transferase TagU	L_delbrueckii_ME-782_01678/4	K	27	25	91	863	22.8814	97.1847	10.2422	1.87e-13	4.66e-09	4.48e-12
L_johnsonii_BS15_01758 Glutamine transport ATP-binding protein GlnQ	L_johnsonii_BS15_01758/3		0	144	118	744	0	83.7838	0	4.91e-09	0.000122758	7.76e-08
L_johnsonii_BS15_01794 hypothetical protein	L_johnsonii_BS15_01794/3		10	355	108	533	8.47458	60.0225	0.139019	3.77e-13	9.43e-09	8.77e-12
L_johnsonii_BSD2780061687_150420_B4_01211 hypothetical protein	L_johnsonii_BSD2780061687_150420_B4_01211		16	473	102	415	13.5593	46.7342	0.137628	2.38e-17	5.96e-13	7.87e-16
L_johnsonii_BSD2780061687_150420_B4_01531 hypothetical protein	L_johnsonii_BSD2780061687_150420_B4_01531		41	583	77	305	34.7458	34.3468	0.278564	2.76e-10	6.89e-06	5e-09
L_johnsonii_Byun-jo-01_00728 Transcriptional regulatory protein DagR	L_johnsonii_Byun-jo-01_00728		3	189	115	699	2.54237	78.7162	0.0964803	3.03e-08	0.00075727	4.43e-07
L_johnsonii_Byun-jo-01_01355 putative transporter	L_johnsonii_Byun-jo-01_01355		33	563	85	325	27.9661	36.5991	0.224115	3.04e-13	7.6e-09	7.14e-12
L_johnsonii_Chicken_6_mag_125_00200 hypothetical protein	L_johnsonii_Chicken_6_mag_125_00200		2	190	116	698	1.69492	78.6036	0.0633394	2.55e-09	6.37e-05	4.19e-08
L_johnsonii_Chicken_6_mag_125_00741 hypothetical protein	L_johnsonii_Chicken_6_mag_125_00741		9	255	109	633	7.62712	71.2838	0.204965	9.9e-08	0.00247482	1.37e-06
L_johnsonii_DPC_6026_00614 Lactococcin-G-processing and transport ATP-binding protein LagD	L_johnsonii_DPC_6026_00614		4	268	114	620	3.38983	69.8198	0.0811731	2.54e-12	6.34e-08	5.52239e-11
L_johnsonii_DPC_6026_00614 Lactococcin-G-processing and transport ATP-binding protein LagD	L_johnsonii_DPC_6026_00614		4	268	114	620	3.38983	69.8198	0.0811731	2.54e-12	6.34e-08	5.52239e-11
L_johnsonii_DPC_6026_00614 Lactococcin-G-processing and transport ATP-binding protein LagD	L_johnsonii_DPC_6026_00614		4	268	114	620	3.38983	69.8198	0.0811731	2.54e-12	6.34e-08	5.52239e-11
L_johnsonii_DPC_6026_01077 hypothetical protein	L_johnsonii_DPC_6026_01077		1	263	117	625	0.847458	70.3829	0.0203113	1.29e-15	3.23e-11	3.75e-14
L_johnsonii_DPC_6026_01768 putative protein YhaP	L_johnsonii_DPC_6026_01768		9	545	109	343	7.62712	38.6261	0.0519653	5.31e-31	1.33e-26	3.6e-29
L_johnsonii_FI9785_00403 hypothetical protein	L_johnsonii_FI9785_00403		1	275	117	613	0.847458	69.0315	0.0190521	1.64e-16	4.11e-12	5.12e-15
L_johnsonii_G2A_00099 Tyrosine--tRNA ligase 1	L_johnsonii_G2A_00099		118	763	0	125	100	14.0766	inf	1.16e-07	0.00290705	1.58e-06
L_johnsonii_G2A_01894 hypothetical protein	L_johnsonii_G2A_01894/10		34	39	84	849	28.8136	95.6081	8.81136	4.62e-15	1.16e-10	1.28e-13
L_johnsonii_GHZ10a_01252 hypothetical protein	L_johnsonii_GHZ10a_01252/28		64	128	54	760	54.2373	85.5856	7.03704	2.65e-20	6.62e-16	1.08e-18
L_johnsonii_GHZ10a_01259 hypothetical protein	L_johnsonii_GHZ10a_01259		32	30	86	858	27.1186	96.6216	10.6419	7.78e-16	1.95e-11	2.3e-14
L_johnsonii_GHZ10a_01623 putative oxidoreductase/MSMEI_2347	L_johnsonii_GHZ10a_01623		113	512	5	376	95.7627	42.3423	16.5969	3.23e-19	8.08e-15	1.21e-17
L_johnsonii_IDCC9203_00278 ISL3 family transposase ISLjo2	L_johnsonii_IDCC9203_00278/36/0.1		63	116	55	772	53.3898	86.9369	7.6232	2.03e-21	5.09e-17	8.84753e-20
L_johnsonii_IDCC9203_00278 ISL3 family transposase ISLjo2	L_johnsonii_IDCC9203_00278/36/0.1		63	116	55	772	53.3898	86.9369	7.6232	2.03e-21	5.09e-17	8.84753e-20
L_johnsonii_IDCC9203_00278 ISL3 family transposase ISLjo2	L_johnsonii_IDCC9203_00278/36/0.1		63	116	55	772	53.3898	86.9369	7.6232	2.03e-21	5.09e-17	8.84753e-20
L_johnsonii_IDCC9203_00278 ISL3 family transposase ISLjo2	L_johnsonii_IDCC9203_00278/36/0.1		63	116	55	772	53.3898	86.9369	7.6232	2.03e-21	5.09e-17	8.84753e-20
L_johnsonii_IDCC9203_00278 ISL3 family transposase ISLjo2	L_johnsonii_IDCC9203_00278/36/0.1		63	116	55	772	53.3898	86.9369	7.6232	2.03e-21	5.09e-17	8.84753e-20
L_johnsonii_IDCC9203_00278 ISL3 family transposase ISLjo2	L_johnsonii_IDCC9203_00278/36/0.1		63	116	55	772	53.3898	86.9369	7.6232	2.03e-21	5.09e-17	8.84753e-20
L_johnsonii_IDCC9203_00278 ISL3 family transposase ISLjo2	L_johnsonii_IDCC9203_00278/36/0.1		63	116	55	772	53.3898	86.9369	7.6232	2.03e-21	5.09e-17	8.84753e-20
L_johnsonii_IDCC9203_00278 ISL3 family transposase ISLjo2	L_johnsonii_IDCC9203_00278/36/0.1		63	116	55	772	53.3898	86.9369	7.6232	2.03e-21	5.09e-17	8.84753e-20
L_johnsonii_IDCC9203_00278 ISL3 family transposase ISLjo2	L_johnsonii_IDCC9203_00278/36/0.1		63	116	55	772	53.3898	86.9369	7.6232	2.03e-21	5.09e-17	8.84753e-20
L_johnsonii_IDCC9203_00278 ISL3 family transposase ISLjo2	L_johnsonii_IDCC9203_00278/36/0.1		63	116	55	772	53.3898	86.9369	7.6232	2.03e-21	5.09e-17	8.84753e-20
L_johnsonii_IDCC9203_00278 ISL3 family transposase ISLjo2	L_johnsonii_IDCC9203_00278/36/0.1		63	116	55	772	53.3898	86.9369	7.6232	2.03e-21	5.09e-17	8.84753e-20
L_johnsonii_IDCC9203_00278 ISL3 family transposase ISLjo2	L_johnsonii_IDCC9203_00278/36/0.1		63	116	55	772	53.3898	86.9369	7.6232	2.03e-21	5.09e-17	8.84753e-20
L_johnsonii_IDCC9203_00278 ISL3 family transposase ISLjo2	L_johnsonii_IDCC9203_00278/36/0.1		63	116	55	772	53.3898	86.9369	7.6232	2.03e-21	5.09e-17	8.84753e-20
L_johnsonii_IDCC9203_00278 ISL3 family transposase ISLjo2	L_johnsonii_IDCC9203_00278/36/0.1		63	116	55	772	53.3898	86.9369	7.6232	2.03e-21	5.09e-17	8.84753e-20
L_johnsonii_L2_01688 Protease HtpX	L_johnsonii_L2_01688		118	695	0	193	100	21.7342	inf	3.29e-12	8.21e-08	7.02e-11
L_johnsonii_N6.2_01474 Inositol 2-dehydrogenase/D-chiro-inositol 3-dehydrogenase	L_johnsonii_N6.2_01474		23	417	95	471	19.4915	53.0405	0.273457	5.73e-09	0.00014328	9.01e-08
L_johnsonii_NCK2677_01734 hypothetical protein	L_johnsonii_NCK2677_01734		117	623	1	265	99.1525	29.8423	49.7673	1.3e-15	3.26e-11	3.77e-14
L_johnsonii_PH-2_01241 hypothetical protein	L_johnsonii_PH-2_01241		27	533	91	355	22.8814	39.9775	0.197617	1.91e-14	4.78e-10	5.02e-13
L_johnsonii_Q1-7_00150 hypothetical protein	L_johnsonii_Q1-7_00150/5/0.1		95	241	23	647	80.5085	72.8604	11.0888	3.26e-29	8.15e-25	2.04741e-27
L_johnsonii_Q1-7_00150 hypothetical protein	L_johnsonii_Q1-7_00150/5/0.1		95	241	23	647	80.5085	72.8604	11.0888	3.26e-29	8.15e-25	2.04741e-27
L_johnsonii_UBLJ-01_01342 Demethylmenaquinone methyltransferase	L_johnsonii_UBLJ-01_01342		4	355	114	533	3.38983	60.0225	0.052681	8.74e-19	2.18e-14	3.18e-17
L_johnsonii_UMNLJ22_00221 hypothetical protein	L_johnsonii_UMNLJ22_00221		117	652	1	236	99.1525	26.5766	42.3497	1.23e-13	3.09e-09	3.01e-12
L_johnsonii_UMNLJ22_01351 hypothetical protein	L_johnsonii_UMNLJ22_01351		2	248	116	640	1.69492	72.0721	0.0444939	4.2e-13	1.05e-08	9.68e-12
L_johnsonii_UMNLJ54_01342 L-asparaginase 1	L_johnsonii_UMNLJ54_01342		115	555	3	333	97.4576	37.5	23	4.14e-18	1.04e-13	1.45e-16
L_johnsonii_ZLJ010_00240 hypothetical protein	L_johnsonii_ZLJ010_00240		115	501	3	387	97.4576	43.5811	29.6108	1.37e-22	3.42e-18	6.4e-21
L_johnsonii_ZLJ010_01092 hypothetical protein	L_johnsonii_ZLJ010_01092/0.2	-	8	1	110	887	6.77966	99.8874	64.5091	2.35e-07	0.00586909	3.07e-06
L_kalixensis_DSM_16043_00442 hypothetical protein	L_kalixensis_DSM_16043_00442		18	405	100	483	15.2542	54.3919	0.214667	7.33e-11	1.83e-06	1.38e-09
L_kalixensis_DSM_16043_00456 Lactose permease	L_kalixensis_DSM_16043_00456		110	495	8	393	93.2203	44.2568	10.9167	9.93e-18	2.48e-13	3.38e-16
L_sp_LAC2_01685 Tryptophan synthase beta chain	L_sp_LAC2_01685	E	37	39	81	849	31.3559	95.6081	9.94397	2.91e-17	7.28e-13	9.54e-16
L_kalixensis_DSM_16043_00980 NAD-dependent protein deacetylase	L_kalixensis_DSM_16043_00980		117	613	1	275	99.1525	30.9685	52.4878	1.64e-16	4.11e-12	5.12e-15
L_kalixensis_DSM_16043_01262 hypothetical protein	L_kalixensis_DSM_16043_01262		118	740	0	148	100	16.6667	inf	2.85e-09	7.12e-05	4.64e-08
L_kalixensis_DSM_16043_01691 ATP-dependent 6-phosphofructokinase	L_kalixensis_DSM_16043_01691/0.1		77	62	41	826	65.2542	93.018	25.0205	2.11e-46	5.29e-42	6.21905e-44
L_kalixensis_DSM_16043_01691 ATP-dependent 6-phosphofructokinase	L_kalixensis_DSM_16043_01691/0.1		77	62	41	826	65.2542	93.018	25.0205	2.11e-46	5.29e-42	6.21905e-44
L_kefiranofaciens_1207_00038 hypothetical protein	L_kefiranofaciens_1207_00038/0.8	-	34	7	84	881	28.8136	99.2117	50.9422	2.46e-27	6.16e-23	1.44537e-25
L_kefiranofaciens_1207_00362 50S ribosomal protein L18	L_kefiranofaciens_1207_00362		117	707	1	181	99.1525	20.3829	29.9533	4.93e-10	1.23e-05	8.69e-09
L_kefiranofaciens_1207_00698 hypothetical protein (response to antibiotic)	L_kefiranofaciens_1207_00698	S	8	1	110	887	6.77966	99.8874	64.5091	2.35e-07	0.00586909	3.07e-06
L_kefiranofaciens_1207_00767 hypothetical protein	L_kefiranofaciens_1207_00767	-	8	1	110	887	6.77966	99.8874	64.5091	2.35e-07	0.00586909	3.07e-06
L_kefiranofaciens_1207_00825 hypothetical protein	L_kefiranofaciens_1207_00825		1	290	117	598	0.847458	67.3423	0.0176245	1.04e-17	2.6e-13	3.53e-16
L_kefiranofaciens_1207_00961 putative protein YqeY	L_kefiranofaciens_1207_00961		40	743	78	145	33.8983	16.3288	0.100079	2.23e-28	5.59e-24	1.36e-26
L_kefiranofaciens_1207_01143 Multidrug export protein MepA	L_kefiranofaciens_1207_01143		26	426	92	462	22.0339	52.027	0.306491	6.49e-08	0.00162161	9.15e-07
L_kefiranofaciens_1207_01286 Calcium-transporting ATPase CtpE	L_kefiranofaciens_1207_01286		117	635	1	253	99.1525	28.491	46.6157	9.67e-15	2.42e-10	2.62e-13
L_kefiranofaciens_1207_01617 hypothetical protein	L_kefiranofaciens_1207_01617	-	8	1	110	887	6.77966	99.8874	64.5091	2.35e-07	0.00586909	3.07e-06
L_helveticus_LH99_02122 IS200/IS605 family transposase ISLhe65	L_helveticus_LH99_02122/5/0.3	L	13	11	105	877	11.0169	98.7613	9.871	3.46e-07	0.00865746	4.42e-06
L_kefiranofaciens_1207_02200 Inner membrane metabolite transport protein YgcS	L_kefiranofaciens_1207_02200		36	571	82	317	30.5085	35.6982	0.243732	4.85e-12	1.21e-07	1.02e-10
L_kefiranofaciens_ATCC_43761_00365 hypothetical protein (response to antibiotic)	L_kefiranofaciens_ATCC_43761_00365 (response to antibiotic)	S	8	1	110	887	6.77966	99.8874	64.5091	2.35e-07	0.00586909	3.07e-06
L_kefiranofaciens_ATCC_43761_00431 hypothetical protein	L_kefiranofaciens_ATCC_43761_00431	-	8	1	110	887	6.77966	99.8874	64.5091	2.35e-07	0.00586909	3.07e-06
L_kefiranofaciens_ATCC_43761_00565 hypothetical protein	L_kefiranofaciens_ATCC_43761_00565		10	288	108	600	8.47458	67.5676	0.192901	6.26e-09	0.000156583	9.82e-08
L_kefiranofaciens_ATCC_43761_00680 hypothetical protein	L_kefiranofaciens_ATCC_43761_00680	-	8	1	110	887	6.77966	99.8874	64.5091	2.35e-07	0.00586909	3.07e-06
L_kefiranofaciens_ATCC_43761_00790 hypothetical protein	L_kefiranofaciens_ATCC_43761_00790	-	8	1	110	887	6.77966	99.8874	64.5091	2.35e-07	0.00586909	3.07e-06
L_kefiranofaciens_ATCC_43761_00915 Neutral endopeptidase	L_kefiranofaciens_ATCC_43761_00915		109	481	9	407	92.3729	45.8333	10.2479	6.45e-18	1.61e-13	2.22578e-16
L_kefiranofaciens_ATCC_43761_00915 Neutral endopeptidase	L_kefiranofaciens_ATCC_43761_00915		109	481	9	407	92.3729	45.8333	10.2479	6.45e-18	1.61e-13	2.22578e-16
L_kefiranofaciens_ATCC_43761_00945 hypothetical protein	L_kefiranofaciens_ATCC_43761_00945		13	317	105	571	11.0169	64.3018	0.223013	9.56e-09	0.000239011	1.47e-07
L_kefiranofaciens_ATCC_43761_01095 hypothetical protein	L_kefiranofaciens_ATCC_43761_01095		11	273	107	615	9.32203	69.2568	0.231591	1.9e-07	0.0047594	2.53e-06
L_kefiranofaciens_ATCC_43761_01925 hypothetical protein	L_kefiranofaciens_ATCC_43761_01925	-	8	1	110	887	6.77966	99.8874	64.5091	2.35e-07	0.00586909	3.07e-06
L_kefiranofaciens_ATCC_43761_02257 Guanine/hypoxanthine permease PbuG	L_kefiranofaciens_ATCC_43761_02257		118	662	0	226	100	25.4505	inf	1.37e-14	3.41e-10	3.64e-13
L_kefiranofaciens_ATCC_43761_02328 hypothetical protein	L_kefiranofaciens_ATCC_43761_02328		23	30	95	858	19.4915	96.6216	6.92421	1.66e-09	4.15e-05	2.77e-08
L_kefiranofaciens_SCB2517_00305 Maltose phosphorylase	L_kefiranofaciens_SCB2517_00305		45	684	73	204	38.1356	22.973	0.18385	6.65e-17	1.66e-12	2.13e-15
L_kefiranofaciens_SCB2517_01767 hypothetical protein	L_kefiranofaciens_SCB2517_01767		116	505	2	383	98.3051	43.1306	43.9881	8.89e-24	2.22e-19	4.44e-22
L_kefiranofaciens_subsp_kefirgranum_DSM_10550_00126 hypothetical protein	L_kefiranofaciens_subsp_kefirgranum_DSM_10550_00126		108	602	10	286	91.5254	32.2072	5.1309	1.05e-08	0.000262092	1.61e-07
L_kefiranofaciens_subsp_kefirgranum_DSM_10550_01223 hypothetical protein (LPXTG-motif cell wall anchor domain protein)	L_kefiranofaciens_subsp_kefirgranum_DSM_10550_01223	M	8	1	110	887	6.77966	99.8874	64.5091	2.35e-07	0.00586909	3.07e-06
L_amylovorus_30SC_02021 IS256 family transposase IS1201	L_amylovorus_30SC_02021/0.2	L	20	18	98	870	16.9492	97.973	9.86395	2.96e-10	7.39e-06	5.34e-09
L_kefiranofaciens_subsp_kefirgranum_DSM_10550_01313 hypothetical protein	L_kefiranofaciens_subsp_kefirgranum_DSM_10550_01313	-	8	1	110	887	6.77966	99.8874	64.5091	2.35e-07	0.00586909	3.07e-06
L_kefiranofaciens_subsp_kefirgranum_DSM_10550_01317 hypothetical protein (CAAX protease self-immunity)	L_kefiranofaciens_subsp_kefirgranum_DSM_10550_01317	S	8	1	110	887	6.77966	99.8874	64.5091	2.35e-07	0.00586909	3.07e-06
L_kefiranofaciens_subsp_kefirgranum_DSM_10550_01421 hypothetical protein	L_kefiranofaciens_subsp_kefirgranum_DSM_10550_01421		115	543	3	345	97.4576	38.8514	24.3554	3.76e-19	9.39e-15	1.4e-17
L_kefiranofaciens_subsp_kefirgranum_DSM_10550_01808 hypothetical protein (CAAX protease self-immunity)	L_kefiranofaciens_subsp_kefirgranum_DSM_10550_01808	V	8	1	110	887	6.77966	99.8874	64.5091	2.35e-07	0.00586909	3.07e-06
L_kefiranofaciens_subsp_kefirgranum_DSM_10550_01852 hypothetical protein (COG COG0846 NAD-dependent protein deacetylases, SIR2 family)	L_kefiranofaciens_subsp_kefirgranum_DSM_10550_01852	K	8	1	110	887	6.77966	99.8874	64.5091	2.35e-07	0.00586909	3.07e-06
L_kefiranofaciens_subsp_kefirgranum_M1_00432 hypothetical protein	L_kefiranofaciens_subsp_kefirgranum_M1_00432	-	8	1	110	887	6.77966	99.8874	64.5091	2.35e-07	0.00586909	3.07e-06
L_kefiranofaciens_subsp_kefirgranum_M1_01303 hypothetical protein (Transposase C of IS166 homeodomain)	L_kefiranofaciens_subsp_kefirgranum_M1_01303	S	8	1	110	887	6.77966	99.8874	64.5091	2.35e-07	0.00586909	3.07e-06
L_kefiranofaciens_subsp_kefirgranum_M1_01397 Protein LacX	plasmid			46	154	72	734	38.9831	82.6577	3.04509	2.63e-07	0.00656886
L_kitasatonis_A12_00702 Tyrosine-protein phosphatase YwqE	L_kitasatonis_A12_00702		109	473	9	415	92.3729	46.7342	10.626	2.17e-18	5.42e-14	7.69e-17
L_kitasatonis_A12_01539 hypothetical protein	L_kitasatonis_A12_01539		2	176	116	712	1.69492	80.1802	0.0697492	1.3e-08	0.00032583	1.98e-07
L_kitasatonis_DSM_16761_00550 hypothetical protein	L_kitasatonis_DSM_16761_00550		117	758	1	130	99.1525	14.6396	20.066	7.28e-07	0.0181969	9e-06
L_kitasatonis_DSM_16761_00746 hypothetical protein	L_kitasatonis_DSM_16761_00746		117	729	1	159	99.1525	17.9054	25.5185	1.24e-08	0.000310549	1.89e-07
L_mulieris_MHKL_MAG_00236_00501 putative RNA methyltransferase	L_mulieris_MHKL_MAG_00236_00501/0.1		83	136	35	752	70.339	84.6847	13.1126	2.34e-34	5.86e-30	1.81925e-32
L_mulieris_MHKL_MAG_00236_00501 putative RNA methyltransferase	L_mulieris_MHKL_MAG_00236_00501/0.1		83	136	35	752	70.339	84.6847	13.1126	2.34e-34	5.86e-30	1.81925e-32
L_mulieris_MHKL_MAG_00236_00832 Cytidine deaminase	L_mulieris_MHKL_MAG_00236_00832		79	204	39	684	66.9492	77.027	6.79186	6.02e-21	1.51e-16	2.53e-19
L_mulieris_MHKL_MAG_00238_01435 putative MFS-type transporter YhjX	L_mulieris_MHKL_MAG_00238_01435		100	231	18	657	84.7458	73.9865	15.8009	1.84e-35	4.6e-31	1.47e-33
L_mulieris_MHKL_MAG_00289_00516 hypothetical protein	L_mulieris_MHKL_MAG_00289_00516		0	236	118	652	0	73.4234	0	3.58e-15	8.94e-11	9.99e-14
L_nasalidis_YZ01_00104 hypothetical protein	L_nasalidis_YZ01_00104		117	714	1	174	99.1525	19.5946	28.5126	1.45e-09	3.63e-05	2.44e-08
L_gallinarum_Chicken_14_mag_96_01399 ISLre2 family transposase ISLhe11	L_gallinarum_Chicken_14_mag_96_01399/0.1	S	14	13	104	875	11.8644	98.536	9.06065	2.4e-07	0.00600252	3.14e-06
L_nasalidis_YZ01_00273 Adenosyl-chloride synthase	L_nasalidis_YZ01_00273		78	144	40	744	66.1017	83.7838	10.075	1.53e-28	3.82e-24	9.35e-27
L_nasalidis_YZ01_00337 Glutamate racemase 2	L_nasalidis_YZ01_00337		51	60	67	828	43.2203	93.2432	10.5045	5.69e-23	1.42e-18	2.72e-21
L_nasalidis_YZ01_00470 lipid kinase YegS	L_nasalidis_YZ01_00470		75	62	43	826	63.5593	93.018	23.2371	2.7e-44	6.76e-40	3.93e-42
L_nasalidis_YZ01_00713 Tyrosine recombinase XerD	L_nasalidis_YZ01_00713		75	88	43	800	63.5593	90.0901	15.8562	4.9e-37	1.23e-32	4.1e-35
L_nasalidis_YZ01_00939 IS630 family transposase ISMae29	L_nasalidis_YZ01_00939		25	46	93	842	21.1864	94.8198	4.92052	5.31e-08	0.00132668	7.59e-07
L_nasalidis_YZ01_01058 hypothetical protein	L_nasalidis_YZ01_01058		72	59	46	829	61.0169	93.3559	21.9926	3.59e-42	8.98e-38	4.06e-40
L_nasalidis_YZ01_01061 hypothetical protein	L_nasalidis_YZ01_01061		77	63	41	825	65.2542	92.9054	24.5935	4.48e-46	1.12e-41	9.18e-44
L_nasalidis_YZ01_01096 hypothetical protein	L_nasalidis_YZ01_01096		42	18	76	870	35.5932	97.973	26.7105	9.94e-29	2.49e-24	6.15e-27
L_nasalidis_YZ01_01130 hypothetical protein	L_nasalidis_YZ01_01130		43	23	75	865	36.4407	97.4099	21.5623	2.01e-27	5.02e-23	1.19e-25
L_nasalidis_YZ01_01189 hypothetical protein	L_nasalidis_YZ01_01189		39	107	79	781	33.0508	87.9505	3.60334	3.74e-08	0.000934792	5.4e-07
L_nasalidis_YZ01_01234 hypothetical protein	L_nasalidis_YZ01_01234		115	454	3	434	97.4576	48.8739	36.6446	4.69e-27	1.17e-22	2.68e-25
L_nasalidis_YZ01_01241 Isopentenyl-diphosphate Delta-isomerase	L_nasalidis_YZ01_01241		75	63	43	825	63.5593	92.9054	22.8405	5.63e-44	1.41e-39	7.61e-42
L_nasalidis_YZ01_01250 dTDP-glucose 4	6-dehydratase 2			81	260	37	628	68.6441	70.7207	5.28773	2.2e-16	5.5e-12
L_nasalidis_YZ01_01393 hypothetical protein	L_nasalidis_YZ01_01393		76	63	42	825	64.4068	92.9054	23.6961	5.09e-45	1.27e-40	8.11e-43
L_nasalidis_YZ01_01445 hypothetical protein	L_nasalidis_YZ01_01445		50	29	68	859	42.3729	96.7342	21.7799	1.92e-31	4.79e-27	1.33e-29
L_nasalidis_YZ01_01513 hypothetical protein	L_nasalidis_YZ01_01513		77	63	41	825	65.2542	92.9054	24.5935	4.48e-46	1.12e-41	9.18e-44
L_nasalidis_YZ01_01672 Phosphinothricin N-acetyltransferase	L_nasalidis_YZ01_01672		76	68	42	820	64.4068	92.3423	21.8207	1.84e-43	4.6e-39	2.35e-41
L_nasalidis_YZ01_01837 hypothetical protein	L_nasalidis_YZ01_01837		74	63	44	825	62.7119	92.9054	22.0238	6.05e-43	1.51e-38	7.42e-41
L_nasalidis_YZ01_01871 hypothetical protein	L_nasalidis_YZ01_01871		74	40	44	848	62.7119	95.4955	35.6545	2.38e-51	5.96e-47	2.38e-48
L_nasalidis_YZ01_01940 hypothetical protein	L_nasalidis_YZ01_01940/4	-	25	8	93	880	21.1864	99.0991	29.5699	3.04e-18	7.59e-14	1.07e-16
L_delbrueckii_subsp_lactis_CIRM_BIA_1375_01865 Aryl-phospho-beta-D-glucosidase BglH	L_delbrueckii_subsp_lactis_CIRM_BIA_1375_01865/3	G	17	17	101	871	14.4068	98.0856	8.62376	2.12e-08	0.000530452	3.14e-07
L_nasalidis_YZ01_02098 hypothetical protein (Acyltransferase family)	L_nasalidis_YZ01_02098	S	16	9	102	879	13.5593	98.9865	15.3203	4.06e-10	1.02e-05	7.24e-09
L_nasalidis_YZ03_00787 hypothetical protein	L_nasalidis_YZ03_00787		77	57	41	831	65.2542	93.5811	27.38	4.32e-48	1.08e-43	2.7e-45
L_crispatus_VMC2_00661 HTH-type transcriptional activator Btr	L_crispatus_VMC2_00661/3	K	14	14	104	874	11.8644	98.4234	8.40385	4.33e-07	0.0108241	5.5e-06
L_amylovorus_DSM_16698_00851 IS66 family transposase ISCce5	L_amylovorus_DSM_16698_00851/0.1	L	34	42	84	846	28.8136	95.2703	8.15306	2.15e-14	5.38e-10	5.65e-13
L_nasalidis_YZ03_00950 hypothetical protein	L_nasalidis_YZ03_00950/4		67	46	51	842	56.7797	94.8198	24.0469	1.59e-41	3.98e-37	1.73e-39
L_nasalidis_YZ03_01457 Membrane lipoprotein TmpC	L_nasalidis_YZ03_01457		77	64	41	824	65.2542	92.7928	24.1799	9.41e-46	2.35e-41	1.85e-43
L_nasalidis_YZ03_01886 Putative HTH-type transcriptional regulator YwnA	L_nasalidis_YZ03_01886		49	89	69	799	41.5254	89.9775	6.37535	4.97e-16	1.24e-11	1.49e-14
L_panisapium_ESL0411_01802 3-hydroxyacyl-[acyl-carrier-protein] dehydratase FabZ	L_panisapium_ESL0411_01802		77	202	41	686	65.2542	77.2523	6.37793	8.89e-20	2.22e-15	3.43e-18
L_panisapium_ESL0413_01851 H(+)/Cl(-) exchange transporter ClcA	L_panisapium_ESL0413_01851		117	702	1	186	99.1525	20.9459	31	2.74e-10	6.86e-06	4.98e-09
L_panisapium_ESL0416_00537 Nitroreductase NfnB	L_panisapium_ESL0416_00537/0.1		78	228	40	660	66.1017	74.3243	5.64474	1.33e-17	3.34e-13	4.50209e-16
L_panisapium_ESL0416_00537 Nitroreductase NfnB	L_panisapium_ESL0416_00537/0.1		78	228	40	660	66.1017	74.3243	5.64474	1.33e-17	3.34e-13	4.50209e-16
L_delbrueckii_subsp_bulgaricus_UBLB01_01461 Vitamin B12 import ATP-binding protein BtuD	L_delbrueckii_subsp_bulgaricus_UBLB01_01461	V	33	43	85	845	27.9661	95.1577	7.62927	1.71e-13	4.27e-09	4.13e-12
L_panisapium_ESL0416_00644 hypothetical protein	L_panisapium_ESL0416_00644		1	153	117	735	0.847458	82.7703	0.0410592	3.47e-08	0.00086817	5.04e-07
L_panisapium_ESL0416_02067 Pyruvate oxidase	L_panisapium_ESL0416_02067/0.1		54	65	64	823	45.7627	92.6802	10.6832	3.37e-24	8.43e-20	1.73e-22
L_paragasseri_D6t1_180914_C1_00790 hypothetical protein	L_paragasseri_D6t1_180914_C1_00790		116	643	2	245	98.3051	27.5901	22.0995	4.4e-13	1.1e-08	1.01e-11
L_paragasseri_J1101004_170508_E2_00930 hypothetical protein	L_paragasseri_J1101004_170508_E2_00930		2	248	116	640	1.69492	72.0721	0.0444939	4.2e-13	1.05e-08	9.68e-12
L_paragasseri_JCM_1130_00314 Pyridoxine/pyridoxal/pyridoxamine kinase	L_paragasseri_JCM_1130_00314		111	537	7	351	94.0678	39.527	10.3647	2.81e-15	7.02e-11	7.89113e-14
L_paragasseri_JCM_1130_00314 Pyridoxine/pyridoxal/pyridoxamine kinase	L_paragasseri_JCM_1130_00314		111	537	7	351	94.0678	39.527	10.3647	2.81e-15	7.02e-11	7.89113e-14
L_paragasseri_JCM_1130_00508 hypothetical protein	L_paragasseri_JCM_1130_00508		104	206	14	682	88.1356	76.8018	24.5936	7.23e-44	1.81e-39	9.56e-42
L_paragasseri_JCM_1130_00731 hypothetical protein	L_paragasseri_JCM_1130_00731		76	194	42	694	64.4068	78.1532	6.47324	5.09e-20	1.27e-15	2.02e-18
L_paragasseri_JCM_5343_01547 hypothetical protein	L_paragasseri_JCM_5343_01547		2	193	116	695	1.69492	78.2658	0.0620868	1.46e-09	3.66e-05	2.46e-08
L_paragasseri_JV-V03_00355 1-deoxy-D-xylulose-5-phosphate synthase	L_paragasseri_JV-V03_00355		118	648	0	240	100	27.027	inf	1.86e-15	4.64e-11	5.28e-14
L_paragasseri_JV-V03_01561 UDP-N-acetylglucosamine--peptide N-acetylglucosaminyltransferase stabilizing protein GtfB	L_paragasseri_JV-V03_01561		0	247	118	641	0	72.1847	0	4.88e-16	1.22e-11	1.47e-14
L_paragasseri_NCK1347_00648 hypothetical protein	L_paragasseri_NCK1347_00648		5	498	113	390	4.23729	43.9189	0.0346519	1.62e-30	4.04e-26	1.07e-28
L_paragasseri_NCK1347_01587 hypothetical protein	L_paragasseri_NCK1347_01587		2	276	116	612	1.69492	68.9189	0.0382309	4.41e-15	1.1e-10	1.22e-13
L_paragasseri_UBLG-36_01743 Guanine/hypoxanthine permease PbuG	L_paragasseri_UBLG-36_01743		40	568	78	320	33.8983	36.036	0.288913	7.91e-10	1.98e-05	1.36e-08
L_paragasseri_UMB6975_00137 hypothetical protein	L_paragasseri_UMB6975_00137		0	148	118	740	0	83.3333	0	2.85e-09	7.12e-05	4.64e-08
L_psittaci_DSM_15354_00454 hypothetical protein	L_psittaci_DSM_15354_00454		117	710	1	178	99.1525	20.045	29.3324	8.36e-10	2.09e-05	1.44e-08
L_psittaci_DSM_15354_01079 Mycothiol acetyltransferase	L_psittaci_DSM_15354_01079		117	673	1	215	99.1525	24.2117	37.3774	2.78e-12	6.96e-08	5.99e-11
L_psittaci_DSM_15354_01100 Undecaprenyl-phosphate 4-deoxy-4-formamido-L-arabinose transferase	L_psittaci_DSM_15354_01100		80	165	38	723	67.7966	81.4189	9.22488	6.77e-27	1.69e-22	3.86e-25
L_psittaci_DSM_15354_01140 30S ribosomal protein S13	L_psittaci_DSM_15354_01140		117	721	1	167	99.1525	18.8063	27.0999	4.24e-09	0.00010594	6.78e-08
L_rodentium_DSM_24759_00155 Quinone oxidoreductase 2	L_rodentium_DSM_24759_00155		77	111	41	777	65.2542	87.5	13.1463	9.54e-34	2.38e-29	7.14e-32
L_rodentium_DSM_24759_00330 Aminopeptidase N	L_rodentium_DSM_24759_00330		113	511	5	377	95.7627	42.455	16.6736	1.64e-19	4.09e-15	6.21993e-18
L_rodentium_DSM_24759_00330 Aminopeptidase N	L_rodentium_DSM_24759_00330		113	511	5	377	95.7627	42.455	16.6736	1.64e-19	4.09e-15	6.21993e-18
L_rodentium_DSM_24759_00769 Putative N-acetylmannosamine-6-phosphate 2-epimerase	L_rodentium_DSM_24759_00769/0.1		0	146	118	742	0	83.5586	0	4.92e-09	0.000123105	7.76688e-08
L_rodentium_DSM_24759_00769 Putative N-acetylmannosamine-6-phosphate 2-epimerase	L_rodentium_DSM_24759_00769/0.1		0	146	118	742	0	83.5586	0	4.92e-09	0.000123105	7.76688e-08
L_rodentium_DSM_24759_00822 hypothetical protein	L_rodentium_DSM_24759_00822		1	140	117	748	0.847458	84.2342	0.0456654	2.8e-07	0.00700354	3.62e-06
L_rodentium_DSM_24759_01006 Glutaminase 2	L_rodentium_DSM_24759_01006		2	160	116	728	1.69492	81.982	0.0784483	1.64e-07	0.00409223	2.2e-06
L_rodentium_DSM_24759_01192 Phosphate-import permease protein PhnE	L_rodentium_DSM_24759_01192		116	639	2	249	98.3051	28.0405	22.6009	2.34e-13	5.86e-09	5.56e-12
L_rodentium_DSM_24759_01193 hypothetical protein	L_rodentium_DSM_24759_01193		115	636	3	252	97.4576	28.3784	15.1887	2.1e-12	5.26e-08	4.6e-11
L_rodentium_DSM_24759_01336 hypothetical protein (Bacterial membrane protein, YfhO)	L_rodentium_DSM_24759_01336/2/0.3	S	7	0	111	888	5.9322	100	inf	2.6e-07	0.00650656	3.39e-06
L_rodentium_DSM_24759_01373 Serine--tRNA ligase	L_rodentium_DSM_24759_01373		118	761	0	127	100	14.3018	inf	6.65e-08	0.00166328	9.34e-07
L_rodentium_DSM_24759_01412 hypothetical protein	L_rodentium_DSM_24759_01412		117	672	1	216	99.1525	24.3243	37.6071	2.69e-12	6.72e-08	5.81e-11
L_selangorensis_ATCC_BAA-66_00053 30S ribosomal protein S11	L_selangorensis_ATCC_BAA-66_00053		117	720	1	168	99.1525	18.9189	27.3	4.24e-09	0.000106047	6.78e-08
L_selangorensis_ATCC_BAA-66_00480 UDP-glucose 4-epimerase	L_selangorensis_ATCC_BAA-66_00480		117	758	1	130	99.1525	14.6396	20.066	7.28e-07	0.0181969	9e-06
L_selangorensis_ATCC_BAA-66_00929 putative ABC transporter ATP-binding protein	L_selangorensis_ATCC_BAA-66_00929		3	201	115	687	2.54237	77.3649	0.0891629	3.75e-09	9.37e-05	6.03e-08
L_selangorensis_ATCC_BAA-66_01336 Beta-glucoside kinase	L_selangorensis_ATCC_BAA-66_01336		78	72	40	816	66.1017	91.8919	22.1	2.45e-44	6.12e-40	3.58e-42
L_selangorensis_ATCC_BAA-66_01346 Putative mannose-6-phosphate isomerase YvyI	L_selangorensis_ATCC_BAA-66_01346		39	733	79	155	33.0508	17.455	0.104392	1.32e-27	3.31e-23	7.8565e-26
L_selangorensis_ATCC_BAA-66_01346 Putative mannose-6-phosphate isomerase YvyI	L_selangorensis_ATCC_BAA-66_01346		39	733	79	155	33.0508	17.455	0.104392	1.32e-27	3.31e-23	7.8565e-26
L_selangorensis_ATCC_BAA-66_01423 ATP-dependent Clp protease ATP-binding subunit ClpE	L_selangorensis_ATCC_BAA-66_01423/3		118	649	0	239	100	26.9144	inf	1.85e-15	4.63e-11	5.27e-14
L_selangorensis_ATCC_BAA-66_01465 3-oxoacyl-[acyl-carrier-protein] reductase FabG	L_selangorensis_ATCC_BAA-66_01465		118	708	0	180	100	20.2703	inf	2e-11	5e-07	3.96e-10
L_selangorensis_ATCC_BAA-66_01500 UvrABC system protein A	L_selangorensis_ATCC_BAA-66_01500/2		14	340	104	548	11.8644	61.7117	0.216968	2.24e-09	5.6e-05	3.7e-08
L_selangorensis_ATCC_BAA-66_01587 HTH-type transcriptional regulator HdfR	L_selangorensis_ATCC_BAA-66_01587/3/0.1		65	64	53	824	55.0847	92.7928	15.7901	6.67e-34	1.67e-29	5.05184e-32
L_selangorensis_ATCC_BAA-66_01587 HTH-type transcriptional regulator HdfR	L_selangorensis_ATCC_BAA-66_01587/3/0.1		65	64	53	824	55.0847	92.7928	15.7901	6.67e-34	1.67e-29	5.05184e-32
L_selangorensis_ATCC_BAA-66_01983 Alpha-galactosylglucosyldiacylglycerol synthase	L_selangorensis_ATCC_BAA-66_01983		117	750	1	138	99.1525	15.5405	21.528	2.66e-07	0.00666011	3.46e-06
L_selangorensis_ATCC_BAA-66_02016 N-acetylgalactosamine-6-phosphate deacetylase	L_selangorensis_ATCC_BAA-66_02016		90	376	28	512	76.2712	57.6577	4.3769	3.11e-12	7.78e-08	6.68218e-11
L_selangorensis_ATCC_BAA-66_02016 N-acetylgalactosamine-6-phosphate deacetylase	L_selangorensis_ATCC_BAA-66_02016		90	376	28	512	76.2712	57.6577	4.3769	3.11e-12	7.78e-08	6.68218e-11
L_selangorensis_ATCC_BAA-66_02016 N-acetylgalactosamine-6-phosphate deacetylase	L_selangorensis_ATCC_BAA-66_02016		90	376	28	512	76.2712	57.6577	4.3769	3.11e-12	7.78e-08	6.68218e-11
L_sp_3B-2020_00944 hypothetical protein	L_sp_3B-2020_00944		34	61	84	827	28.8136	93.1306	5.48751	5.67e-11	1.42e-06	1.08e-09
L_sp_3B-2020_01673 2-oxoglutarate carboxylase small subunit	L_sp_3B-2020_01673		110	294	8	594	93.2203	66.8919	27.7806	2.98e-38	7.44e-34	2.63e-36
L_sp_3B-2020_02033 High-affinity heme uptake system protein IsdE	L_sp_3B-2020_02033		1	251	117	637	0.847458	71.7342	0.021691	9.53e-15	2.38e-10	2.58e-13
L_sp_A27_01981 hypothetical protein	L_sp_A27_01981		2	162	116	726	1.69492	81.7568	0.0772669	9.92e-08	0.00248077	1.37e-06
L_sp_CBA3605_00877 Thiamine precursor transporter HmpT	L_sp_CBA3605_00877		0	141	118	747	0	84.1216	0	8.24e-09	0.000206102	1.28e-07
L_sp_CBA3605_01890 Enolase 2	L_sp_CBA3605_01890/2		2	235	116	653	1.69492	73.536	0.047909	2.62e-12	6.56e-08	5.7e-11
L_sp_CBA3606_01578 5-deoxy-D-ribulose 1-phosphate aldolase	L_sp_CBA3606_01578		1	156	117	732	0.847458	82.4324	0.0401052	2.07e-08	0.000516832	3.07e-07
L_sp_CRM56-2_01573 ATP-dependent DNA helicase RecQ	L_sp_CRM56-2_01573		113	435	5	453	95.7627	51.0135	23.5352	3.51e-26	8.77e-22	1.94069e-24
L_sp_CRM56-2_01573 ATP-dependent DNA helicase RecQ	L_sp_CRM56-2_01573		113	435	5	453	95.7627	51.0135	23.5352	3.51e-26	8.77e-22	1.94069e-24
L_sp_CRM56-2_01583 hypothetical protein	L_sp_CRM56-2_01583/8		2	155	116	733	1.69492	82.545	0.081535	2.69e-07	0.00671887	3.49e-06
L_sp_CRM56-2_01728 putative protein YpuA	L_sp_CRM56-2_01728		117	742	1	146	99.1525	16.4414	23.0216	9.74e-08	0.00243507	1.35e-06
L_sp_CRM56-2_01799 HTH-type transcriptional regulator GltC	L_sp_CRM56-2_01799		78	146	40	742	66.1017	83.5586	9.91027	3.26e-28	8.14e-24	1.97e-26
L_acetotolerans_LA1_01175 ISLre2 family transposase ISLhe11	L_acetotolerans_LA1_01175/0.2	S	19	22	99	866	16.1017	97.5225	7.55464	1.41e-08	0.000353344	2.13115e-07
L_sp_F4_bin2_00359 3-keto-L-gulonate-6-phosphate decarboxylase UlaD	L_sp_F4_bin2_00359		0	210	118	678	0	76.3514	0	1.74e-13	4.35e-09	4.2e-12
L_sp_F5_bin1_01013 Glycolate permease GlcA	L_sp_F5_bin1_01013		11	353	107	535	9.32203	60.2477	0.155807	3.87e-12	9.67e-08	8.2e-11
L_sp_F5_bin2_00477 Nucleobase transporter PlUacP	L_sp_F5_bin2_00477/0.1		79	228	39	660	66.9492	74.3243	5.8637	3.3e-18	8.26e-14	1.16533e-16
L_sp_F5_bin2_00477 Nucleobase transporter PlUacP	L_sp_F5_bin2_00477/0.1		79	228	39	660	66.9492	74.3243	5.8637	3.3e-18	8.26e-14	1.16533e-16
L_sp_F5_bin2_01368 hypothetical protein	L_sp_F5_bin2_01368/0.1		93	384	25	504	78.8136	56.7568	4.8825	1.58e-13	3.95e-09	3.8282e-12
L_sp_F5_bin2_01368 hypothetical protein	L_sp_F5_bin2_01368/0.1		93	384	25	504	78.8136	56.7568	4.8825	1.58e-13	3.95e-09	3.8282e-12
L_sp_F5_bin3_00705 hypothetical protein	L_sp_F5_bin3_00705		5	318	113	570	4.23729	64.1892	0.0793121	7.29e-15	1.82e-10	1.98e-13
L_sp_F5_bin4_00150 Asparagine--tRNA ligase	L_sp_F5_bin4_00150/0.1		61	59	57	829	51.6949	93.3559	15.0369	1.18e-31	2.95e-27	8.25e-30
L_sp_F5_bin5_00880 N-acetyldiaminopimelate deacetylase	L_sp_F5_bin5_00880		105	521	13	367	88.9831	41.3288	5.6895	8.03e-12	2.01e-07	1.65e-10
L_sp_F5_bin5_01211 Inner membrane protein YbiR	L_sp_F5_bin5_01211		118	681	0	207	100	23.3108	inf	3.06e-13	7.65e-09	7.14e-12
L_sp_HRGM_Genome_1946_01196 hypothetical protein (Resolvase, N-terminal domain)	L_sp_HRGM_Genome_1946_01196/0.2	L	14	9	104	879	11.8644	98.9865	13.1474	1.48e-08	0.000369894	2.23e-07
L_sp_HRGM_Genome_1946_01284 Inner membrane transporter YjeM	L_sp_HRGM_Genome_1946_01284		9	529	109	359	7.62712	40.4279	0.0560344	3.1e-29	7.75e-25	1.95e-27
L_sp_LAC2_00129 4-hydroxy-tetrahydrodipicolinate synthase	L_sp_LAC2_00129		106	518	12	370	89.8305	41.6667	6.30952	1.4e-12	3.51e-08	3.1e-11
L_sp_LAC2_00278 Sucrose phosphorylase	L_sp_LAC2_00278		81	199	37	689	68.6441	77.5901	7.57966	5.06e-23	1.26e-18	2.42e-21
L_sp_LAC2_00500 50S ribosomal protein L22	L_sp_LAC2_00500		117	704	1	184	99.1525	20.7207	30.5795	5e-10	1.25e-05	8.79e-09
L_sp_LAC2_00907 Putative metallo-hydrolase YycJ	L_sp_LAC2_00907		118	744	0	144	100	16.2162	inf	4.91e-09	0.000122758	7.76e-08
L_sp_LAC2_01554 hypothetical protein	L_sp_LAC2_01554		93	72	25	816	78.8136	91.8919	42.16	1.36e-61	3.41e-57	1.7e-57
L_sp_LAC2_01555 hypothetical protein	L_sp_LAC2_01555		94	213	24	675	79.661	76.0135	12.412	4.27e-32	1.07e-27	3.04e-30
L_sp_LAC2_01599 Threonine synthase	L_sp_LAC2_01599		93	451	25	437	78.8136	49.2117	3.60452	3.85e-09	9.62e-05	6.19e-08
L_sp_LAC2_02104 Glucose-1-phosphate thymidylyltransferase	L_sp_LAC2_02104		69	249	49	639	58.4746	71.9595	3.61372	1.64e-10	4.1e-06	3e-09
L_sp_LAC2_02185 Orotate phosphoribosyltransferase	L_sp_LAC2_02185		117	714	1	174	99.1525	19.5946	28.5126	1.45e-09	3.63e-05	2.44e-08
L_sp_LAC2_02223 Divalent metal cation transporter MntH	L_sp_LAC2_02223		5	237	113	651	4.23729	73.3108	0.121541	1.7e-09	4.26e-05	2.83e-08
L_sp_LAC2_02294 Putative transposon Tn552 DNA-invertase bin3	L_sp_LAC2_02294/8		45	65	73	823	38.1356	92.6802	7.80506	1.95e-17	4.88e-13	6.49e-16
L_sp_LAC2_02526 Putative HMP/thiamine import ATP-binding protein YkoD	L_sp_LAC2_02526		108	518	10	370	91.5254	41.6667	7.71429	4.45e-14	1.11e-09	1.13e-12
L_sp_LAC3_00696 Adenosylcobalamin-dependent ribonucleoside-triphosphate reductase	L_sp_LAC3_00696		116	300	2	588	98.3051	66.2162	113.68	1.9e-46	4.76e-42	6.22e-44
L_sp_LAC3_00866 Sugar phosphatase YbiV	L_sp_LAC3_00866/2		31	50	87	838	26.2712	94.3694	5.97195	6.68e-11	1.67e-06	1.26e-09
L_sp_LAC3_00919 Cytochrome bd-I ubiquinol oxidase subunit 2	L_sp_LAC3_00919		12	452	106	436	10.1695	49.0991	0.1092	7.77e-19	1.94e-14	2.85e-17
L_sp_LAC3_01200 4-hydroxy-4-methyl-2-oxoglutarate aldolase/4-carboxy-4-hydroxy-2-oxoadipate aldolase	L_sp_LAC3_01200		9	263	109	625	7.62712	70.3829	0.196219	3.58e-08	0.000896232	5.19e-07
L_sp_LAC3_01208 S-ribosylhomocysteine lyase	L_sp_LAC3_01208/2		55	76	63	812	46.6102	91.4414	9.32749	1.32e-22	3.3e-18	6.18e-21
L_sp_LAC3_01419 hypothetical protein	L_sp_LAC3_01419		26	27	92	861	22.0339	96.9595	9.01208	3.27e-12	8.17e-08	7e-11
L_helveticus_CGMCC_1.1877_00143 Propanediol utilization protein PduV	L_helveticus_CGMCC_1.1877_00143	E	24	30	94	858	20.339	96.6216	7.30213	3.69e-10	9.24e-06	6.61e-09
L_sp_LAC3_01457 hypothetical protein	L_sp_LAC3_01457		37	45	81	843	31.3559	94.9324	8.5572	7.36e-16	1.84e-11	2.18e-14
L_sp_LAC5_00114 3-oxoacyl-[acyl-carrier-protein] synthase 3	L_sp_LAC5_00114		110	285	8	603	93.2203	67.9054	29.0921	1.85e-39	4.63e-35	1.76837e-37
L_sp_LAC5_00114 3-oxoacyl-[acyl-carrier-protein] synthase 3	L_sp_LAC5_00114		110	285	8	603	93.2203	67.9054	29.0921	1.85e-39	4.63e-35	1.76837e-37
L_sp_LAC5_00412 hypothetical protein	L_sp_LAC5_00412		19	22	99	866	16.1017	97.5225	7.55464	1.41e-08	0.000353344	2.13e-07
L_sp_M0393_00263 Lichenan permease IIC component	L_sp_M0393_00263		36	520	82	368	30.5085	41.4414	0.310694	1.08e-08	0.000271114	1.66e-07
L_sp_M0393_00295 hypothetical protein	L_sp_M0393_00295		117	621	1	267	99.1525	30.0676	50.3043	6.54e-16	1.63e-11	1.95e-14
L_sp_M0393_01813 PTS system sorbose-specific EIIC component	L_sp_M0393_01813		1	147	117	741	0.847458	83.4459	0.0430839	1.01e-07	0.00251468	1.38e-06
L_sp_M0396_00695 Lipid II isoglutaminyl synthase (glutamine-hydrolyzing) subunit GatD	L_sp_M0396_00695		118	698	0	190	100	21.3964	inf	5.97e-12	1.49e-07	1.25e-10
L_sp_M0398_00033 hypothetical protein	L_sp_M0398_00033/4		5	201	113	687	4.23729	77.3649	0.151235	1.88e-07	0.00468887	2.5e-06
L_sp_M0398_00318 hypothetical protein	L_sp_M0398_00318		40	663	78	225	33.8983	25.3378	0.174034	7.26e-18	1.81e-13	2.49e-16
L_sp_M0398_00618 hypothetical protein	L_sp_M0398_00618		52	49	66	839	44.0678	94.482	13.4904	1.35e-26	3.38e-22	7.59e-25
L_sp_M0398_00730 Putative HMP/thiamine import ATP-binding protein YkoD	L_sp_M0398_00730		117	704	1	184	99.1525	20.7207	30.5795	5e-10	1.25e-05	8.79e-09
L_sp_M0398_01672 hypothetical protein	L_sp_M0398_01672		4	192	114	696	3.38983	78.3784	0.127193	1.02e-07	0.00255303	1.4e-06
L_helveticus_IMAU30056_01991 IS30 family transposase ISSlu1	L_helveticus_IMAU30056_01991	L	16	19	102	869	13.5593	97.8604	7.17441	2.89e-07	0.00722365	3.73e-06
L_sp_M0403_01572 hypothetical protein	L_sp_M0403_01572		118	761	0	127	100	14.3018	inf	6.65e-08	0.00166328	9.34e-07
L_sp_S2-2_00225 50S ribosomal protein L6	L_sp_S2-2_00225		117	707	1	181	99.1525	20.3829	29.9533	4.93e-10	1.23e-05	8.69e-09
L_sp_S2-2_00465 5-methyltetrahydropteroyltriglutamate--homocysteine methyltransferase	L_sp_S2-2_00465		56	85	62	803	47.4576	90.4279	8.53283	1.32e-21	3.31e-17	5.81e-20
L_sp_S2-2_01032 L-cystine transport system permease protein TcyB	L_sp_S2-2_01032		70	138	48	750	59.322	84.4595	7.92572	3.67e-23	9.17e-19	1.77e-21
L_sp_UBA10721_00585 NADH oxidase	L_sp_UBA10721_00585		8	465	110	423	6.77966	47.6351	0.0661584	8.66e-24	2.17e-19	4.34e-22
L_sp_UBA10721_01087 putative N-acetyl-LL-diaminopimelate aminotransferase	L_sp_UBA10721_01087		107	580	11	308	90.678	34.6847	5.16552	1.76e-09	4.41e-05	2.92e-08
L_sp_UBA10721_01761 D-lactate dehydrogenase	L_sp_UBA10721_01761/7		77	168	41	720	65.2542	81.0811	8.04878	4.29e-24	1.07e-19	2.17e-22
L_sp_UBA10789_00285 L-cystine-binding protein FliY	L_sp_UBA10789_00285		70	81	48	807	59.322	90.8784	14.5293	4.45e-34	1.11e-29	3.42e-32
L_sp_UBA10789_00382 hypothetical protein	L_sp_UBA10789_00382	-	21	9	97	879	17.7966	98.9865	21.1443	3.11e-14	7.78e-10	7.98e-13
L_sp_UBA10789_00503 hypothetical protein	L_sp_UBA10789_00503/7/0.2		27	31	91	857	22.8814	96.509	8.20241	5.76e-12	1.44e-07	1.20562e-10
L_sp_UBA10789_00503 hypothetical protein	L_sp_UBA10789_00503/7/0.2		27	31	91	857	22.8814	96.509	8.20241	5.76e-12	1.44e-07	1.20562e-10
L_sp_UBA10789_00630 3-oxoacyl-[acyl-carrier-protein] synthase 2	L_sp_UBA10789_00630		109	288	9	600	92.3729	67.5676	25.2315	8.86e-38	2.22e-33	7.64e-36
L_sp_UBA10789_00635 Acetyl-coenzyme A carboxylase carboxyl transferase subunit alpha	L_sp_UBA10789_00635		110	288	8	600	93.2203	67.5676	28.6458	4.72e-39	1.18e-34	4.42e-37
L_sp_UBA10789_00845 Major cardiolipin synthase ClsA	L_sp_UBA10789_00845/0.1		0	244	118	644	0	72.5225	0	9.58e-16	2.39e-11	2.81e-14
L_sp_UBA10789_01339 Sugar phosphatase YidA	L_sp_UBA10789_01339		88	186	30	702	74.5763	79.0541	11.071	1.48e-30	3.7e-26	9.81e-29
L_sp_UBA10789_01396 hypothetical protein	L_sp_UBA10789_01396/0.1		8	264	110	624	6.77966	70.2703	0.171901	8.1e-09	0.000202562	1.26e-07
L_sp_UBA10794_00195 Intracellular maltogenic amylase	L_sp_UBA10794_00195		44	677	74	211	37.2881	23.7613	0.185317	1.06e-16	2.65e-12	3.34e-15
L_crispatus_D31t1_170403_E4_01628 Accessory gene regulator protein A	L_crispatus_D31t1_170403_E4_01628	K	31	44	87	844	26.2712	95.045	6.8349	5.77e-12	1.44e-07	1.21e-10
L_sp_UBA10990_00183 Cytosine deaminase	L_sp_UBA10990_00183		1	137	117	751	0.847458	84.5721	0.0468526	2.71e-07	0.00677652	3.51e-06
L_sp_UBA10990_00408 hypothetical protein	L_sp_UBA10990_00408		26	41	92	847	22.0339	95.3829	5.83828	2.32e-09	5.79e-05	3.82e-08
L_sp_UBA10990_00487 Proline iminopeptidase	L_sp_UBA10990_00487/2		117	736	1	152	99.1525	17.1171	24.163	3.5e-08	0.000874	5.06667e-07
L_sp_UBA10990_00487 Proline iminopeptidase	L_sp_UBA10990_00487/2		117	736	1	152	99.1525	17.1171	24.163	3.5e-08	0.000874	5.06667e-07
L_sp_UBA10990_00900 Dipeptidase A	L_sp_UBA10990_00900/2		67	52	51	836	56.7797	94.1441	21.1207	1.92e-39	4.79e-35	1.82314e-37
L_sp_UBA10990_00900 Dipeptidase A	L_sp_UBA10990_00900/2		67	52	51	836	56.7797	94.1441	21.1207	1.92e-39	4.79e-35	1.82314e-37
L_delbrueckii_subsp_sunkii_CIRM_BIA_266_01924 Vitamin B12 import ATP-binding protein BtuD	L_delbrueckii_subsp_sunkii_CIRM_BIA_266_01924/0.1	V	27	37	91	851	22.8814	95.8333	6.82418	1.04e-10	2.6e-06	1.93e-09
L_sp_UBA10990_01517 Maltose O-acetyltransferase	L_sp_UBA10990_01517		20	351	98	537	16.9492	60.473	0.312227	7.8e-07	0.0194944	9.62e-06
L_sp_UBA10990_01594 Amino-acid permease RocC	L_sp_UBA10990_01594/2/0.1		0	224	118	664	0	74.7748	0	2.46e-14	6.14e-10	6.38719e-13
L_sp_UBA10990_01594 Amino-acid permease RocC	L_sp_UBA10990_01594/2/0.1		0	224	118	664	0	74.7748	0	2.46e-14	6.14e-10	6.38719e-13
L_sp_UBA10990_01594 Amino-acid permease RocC	L_sp_UBA10990_01594/2/0.1		0	224	118	664	0	74.7748	0	2.46e-14	6.14e-10	6.38719e-13
L_sp_UBA10990_01890 Oligopeptide transport ATP-binding protein OppF	L_sp_UBA10990_01890/8		16	317	102	571	13.5593	64.3018	0.282551	4.18e-07	0.0104405	5.31e-06
L_sp_UBA10990_01985 Serine hydroxymethyltransferase	L_sp_UBA10990_01985		40	564	78	324	33.8983	36.4865	0.294599	1.63e-09	4.08e-05	2.73e-08
L_sp_UBA10990_02136 Cystathionine gamma-synthase	L_sp_UBA10990_02136		99	141	19	747	83.8983	84.1216	27.6047	2.9e-50	7.24e-46	2.5e-47
L_sp_UBA11204_00609 hypothetical protein	L_sp_UBA11204_00609/0.1		50	58	68	830	42.3729	93.4685	10.5223	1.19e-22	2.98e-18	5.58e-21
L_sp_UBA11204_00961 Adenylosuccinate synthetase	L_sp_UBA11204_00961		116	652	2	236	98.3051	26.5766	20.9939	2.65e-12	6.63e-08	5.75e-11
L_sp_UBA11204_00973 L-ribulose-5-phosphate 3-epimerase UlaE	L_sp_UBA11204_00973		0	202	118	686	0	77.2523	0	1.03e-12	2.58e-08	2.3e-11
L_sp_UBA11204_00980 Carbamate kinase 1	L_sp_UBA11204_00980/6		84	251	34	637	71.1864	71.7342	6.26998	3.8e-19	9.49e-15	1.41e-17
L_sp_UBA11204_01298 Aspartokinase 3	L_sp_UBA11204_01298		105	516	13	372	88.9831	41.8919	5.8229	3.97e-12	9.94e-08	8.41e-11
L_sp_UBA11204_01316 putative oxidoreductase YtbE	L_sp_UBA11204_01316/14		74	92	44	796	62.7119	89.6396	14.5514	3.84e-35	9.59e-31	3.01e-33
L_sp_UBA11204_01795 Adenylate kinase	L_sp_UBA11204_01795		117	724	1	164	99.1525	18.4685	26.5028	7.2e-09	0.000180059	1.13e-07
L_sp_UBA11204_01796 Protein translocase subunit SecY	L_sp_UBA11204_01796		117	722	1	166	99.1525	18.6937	26.9003	4.36e-09	0.000109033	6.95e-08
L_sp_UBA11204_01827 Energy-coupling factor transporter transmembrane protein EcfT	L_sp_UBA11204_01827	P	27	40	91	848	22.8814	95.4955	6.29011	3.76e-10	9.41e-06	6.73e-09
L_sp_UBA11204_01840 ABC transporter ATP-binding protein YxdL	L_sp_UBA11204_01840/0.1		69	57	49	831	58.4746	93.5811	20.5295	8.45e-40	2.11e-35	8.28982e-38
L_sp_UBA11204_01840 ABC transporter ATP-binding protein YxdL	L_sp_UBA11204_01840/0.1		69	57	49	831	58.4746	93.5811	20.5295	8.45e-40	2.11e-35	8.28982e-38
L_sp_UBA11204_02200 1	4-dihydroxy-2-naphthoate octaprenyltransferase			12	419	106	469	10.1695	52.8153	0.126717	3.82e-16	9.55e-12
L_sp_UBA11212_00036 Negative regulator of genetic competence ClpC/MecB	L_sp_UBA11212_00036		117	695	1	193	99.1525	21.7342	32.4906	8.95e-11	2.24e-06	1.67e-09
L_sp_UBA11212_00242 hypothetical protein	L_sp_UBA11212_00242		39	703	79	185	33.0508	20.8333	0.129913	2.6e-23	6.49e-19	1.26e-21
L_sp_UBA11212_01403 Ribose operon repressor	L_sp_UBA11212_01403/0.1		1	135	117	753	0.847458	84.7973	0.0476733	4.4e-07	0.0110113	5.58e-06
L_sp_UBA11933_01384 Ribosomal RNA small subunit methyltransferase G	L_sp_UBA11933_01384		117	755	1	133	99.1525	14.9775	20.6106	4.52e-07	0.0113088	5.72e-06
L_sp_UBA11933_01433 Ribosomal small subunit pseudouridine synthase A	L_sp_UBA11933_01433		101	372	17	516	85.5932	58.1081	8.24099	3.46e-20	8.65e-16	1.39473e-18
L_sp_UBA11933_01433 Ribosomal small subunit pseudouridine synthase A	L_sp_UBA11933_01433		101	372	17	516	85.5932	58.1081	8.24099	3.46e-20	8.65e-16	1.39473e-18
L_sp_UBA8002_00136 Acetate kinase	L_sp_UBA8002_00136/9		37	497	81	391	31.3559	44.0315	0.359366	6.5e-07	0.0162527	8.08e-06
L_sp_UBA8002_00437 putative zinc-binding alcohol dehydrogenase	L_sp_UBA8002_00437/2		5	216	113	672	4.23729	75.6757	0.13766	2.51e-08	0.00062875	3.7e-07
L_sp_UBA9140_00896 hypothetical protein	L_sp_UBA9140_00896/9		101	288	17	600	85.5932	67.5676	12.3775	5.05e-29	1.26e-24	3.14769e-27
L_sp_UBA9140_00896 hypothetical protein	L_sp_UBA9140_00896/9		101	288	17	600	85.5932	67.5676	12.3775	5.05e-29	1.26e-24	3.14769e-27
L_sp_UBA9140_01381 30S ribosomal protein S5	L_sp_UBA9140_01381		117	712	1	176	99.1525	19.8198	28.9213	1.46e-09	3.66e-05	2.46e-08
L_sp_UBA9489_00032 PTS system oligo-beta-mannoside-specific EIIC component	L_sp_UBA9489_00032/6		12	355	106	533	10.1695	60.0225	0.169971	1.08e-11	2.69e-07	2.18e-10
L_sp_UBA9489_00103 IS200/IS605 family transposase ISCpe2	L_sp_UBA9489_00103/0.4		87	85	31	803	73.7288	90.4279	26.5127	2.73e-50	6.82e-46	2.43471e-47
L_sp_UBA9489_00103 IS200/IS605 family transposase ISCpe2	L_sp_UBA9489_00103/0.4		87	85	31	803	73.7288	90.4279	26.5127	2.73e-50	6.82e-46	2.43471e-47
L_sp_UBA9489_00103 IS200/IS605 family transposase ISCpe2	L_sp_UBA9489_00103/0.4		87	85	31	803	73.7288	90.4279	26.5127	2.73e-50	6.82e-46	2.43471e-47
L_sp_UBA9489_00103 IS200/IS605 family transposase ISCpe2	L_sp_UBA9489_00103/0.4		87	85	31	803	73.7288	90.4279	26.5127	2.73e-50	6.82e-46	2.43471e-47
L_sp_UBA9489_00103 IS200/IS605 family transposase ISCpe2	L_sp_UBA9489_00103/0.4		87	85	31	803	73.7288	90.4279	26.5127	2.73e-50	6.82e-46	2.43471e-47
L_sp_UBA9489_00103 IS200/IS605 family transposase ISCpe2	L_sp_UBA9489_00103/0.4		87	85	31	803	73.7288	90.4279	26.5127	2.73e-50	6.82e-46	2.43471e-47
L_sp_UBA9489_00474 Bifunctional protein pyrR	L_sp_UBA9489_00474		114	599	4	289	96.6102	32.545	13.7504	6.02e-14	1.51e-09	1.51e-12
L_sp_UBA9489_00558 Homoserine O-acetyltransferase	L_sp_UBA9489_00558		74	76	44	812	62.7119	91.4414	17.9689	3.71e-39	9.29e-35	3.5e-37
L_sp_UBA9489_00887 Glycerol-3-phosphate dehydrogenase [NAD(P)+]	L_sp_UBA9489_00887/0.1		77	75	41	813	65.2542	91.5541	20.358	1.96e-42	4.9e-38	2.27e-40
L_sp_UBA9489_00977 Inosine-5'-monophosphate dehydrogenase	L_sp_UBA9489_00977		118	665	0	223	100	25.1126	inf	2.48e-14	6.2e-10	6.43348e-13
L_sp_UBA9489_00977 Inosine-5'-monophosphate dehydrogenase	L_sp_UBA9489_00977		118	665	0	223	100	25.1126	inf	2.48e-14	6.2e-10	6.43348e-13
L_sp_UBA9526_00286 Multiple sugar-binding protein	L_sp_UBA9526_00286		3	220	115	668	2.54237	75.2252	0.0792095	2.41e-10	6.04e-06	4.39e-09
L_sp_UBA9526_00392 PTS system mannose-specific EIIAB component	L_sp_UBA9526_00392		4	248	114	640	3.38983	72.0721	0.090549	5.11e-11	1.28e-06	9.81e-10
L_sp_UMNPBX3_00186 hypothetical protein	L_sp_UMNPBX3_00186/2		81	242	37	646	68.6441	72.7477	5.84387	4.54e-18	1.14e-13	1.59e-16
L_sp_UMNPBX3_00497 hypothetical protein	L_sp_UMNPBX3_00497/4		27	11	91	877	22.8814	98.7613	23.6553	1.79e-18	4.47e-14	6.36e-17
L_sp_UMNPBX3_00953 30S ribosomal protein S12	L_sp_UMNPBX3_00953		117	659	1	229	99.1525	25.7883	40.6571	4.35e-13	1.09e-08	1e-11
L_sp_UMNPBX3_01046 hypothetical protein	L_sp_UMNPBX3_01046		0	120	118	768	0	86.4865	0	1.85e-07	0.00463287	2.47e-06
L_sp_UMNPBX3_01402 Nucleoside deoxyribosyltransferase	L_sp_UMNPBX3_01402		117	739	1	149	99.1525	16.7793	23.59	5.81e-08	0.00145264	8.28e-07
L_sp_UMNPBX3_01810 L-cystine-binding protein FliY	L_sp_UMNPBX3_01810		101	400	17	488	85.5932	54.955	7.24824	8.6e-18	2.15e-13	2.93289e-16
L_sp_UMNPBX3_01810 L-cystine-binding protein FliY	L_sp_UMNPBX3_01810		101	400	17	488	85.5932	54.955	7.24824	8.6e-18	2.15e-13	2.93289e-16
L_sp_UMNPBX3_01956 putative amino acid permease YhdG	L_sp_UMNPBX3_01956		40	692	78	196	33.8983	22.0721	0.14525	3.44e-21	8.61e-17	1.47e-19
L_sp_W8086_00157 30S ribosomal protein S3	L_sp_W8086_00157		117	703	1	185	99.1525	20.8333	30.7895	2.8e-10	7e-06	5.07e-09
L_sp_W8086_00416 putative ABC transporter ATP-binding protein	L_sp_W8086_00416		96	513	22	375	81.3559	42.2297	3.18979	3.8e-07	0.00950733	4.85e-06
L_sp_W8086_00434 Putative metabolite transport protein YjhB	L_sp_W8086_00434		111	308	7	580	94.0678	65.3153	29.8609	9.83e-38	2.46e-33	8.41472e-36
L_sp_W8086_00434 Putative metabolite transport protein YjhB	L_sp_W8086_00434		111	308	7	580	94.0678	65.3153	29.8609	9.83e-38	2.46e-33	8.41472e-36
L_sp_W8086_00976 hypothetical protein	L_sp_W8086_00976		82	295	36	593	69.4915	66.7793	4.57872	9.44e-14	2.36e-09	2.32e-12
L_sp_W8086_01037 Bacitracin transport ATP-binding protein BcrA	L_sp_W8086_01037		78	243	40	645	66.1017	72.6351	5.17593	4.15e-16	1.04e-11	1.25461e-14
L_sp_W8086_01037 Bacitracin transport ATP-binding protein BcrA	L_sp_W8086_01037		78	243	40	645	66.1017	72.6351	5.17593	4.15e-16	1.04e-11	1.25461e-14
L_sp_W8086_01231 Proline iminopeptidase	L_sp_W8086_01231		113	399	5	489	95.7627	55.0676	27.6977	9.32e-30	2.33e-25	5.97e-28
L_sp_W8086_01478 Exodeoxyribonuclease	L_sp_W8086_01478/0.1		77	63	41	825	65.2542	92.9054	24.5935	4.48e-46	1.12e-41	9.17994e-44
L_sp_W8086_01478 Exodeoxyribonuclease	L_sp_W8086_01478/0.1		77	63	41	825	65.2542	92.9054	24.5935	4.48e-46	1.12e-41	9.17994e-44
L_sp_W8172_00778 50S ribosomal protein L4	L_sp_W8172_00778		117	705	1	183	99.1525	20.6081	30.3702	4.82e-10	1.2e-05	8.54e-09
L_sp_W8172_00991 Cyclodextrin-binding protein	L_sp_W8172_00991		44	660	74	228	37.2881	25.6757	0.205405	4.66e-15	1.17e-10	1.29e-13
L_sp_W8172_01233 hypothetical protein	L_sp_W8172_01233		118	723	0	165	100	18.5811	inf	3.37e-10	8.43e-06	6.06e-09
L_sp_wkB8_00036 hypothetical protein	L_sp_wkB8_00036		6	233	112	655	5.08475	73.7613	0.150598	1.55e-08	0.000386528	2.32e-07
L_sp_wkB8_00037 hypothetical protein	L_sp_wkB8_00037		6	237	112	651	5.08475	73.3108	0.147152	9.11e-09	0.000227868	1.4e-07
L_sp_wkB8_00789 hypothetical protein	L_sp_wkB8_00789		35	59	83	829	29.661	93.3559	5.92506	6.86e-12	1.71e-07	1.42e-10
L_sp_wkB8_01067 hypothetical protein	L_sp_wkB8_01067		8	427	110	461	6.77966	51.9144	0.0785182	1.7e-20	4.26e-16	6.98e-19
L_sp_wkB8_01444 3-oxoacyl-[acyl-carrier-protein] reductase FabG	L_sp_wkB8_01444/6		112	313	6	575	94.9153	64.7523	34.2918	1.93e-38	4.84e-34	1.73e-36
L_sp_wkB8_01582 hypothetical protein	L_sp_wkB8_01582		118	740	0	148	100	16.6667	inf	2.85e-09	7.12e-05	4.64e-08
L_taiwanensis_103j_00573 hypothetical protein	L_taiwanensis_103j_00573		2	204	116	684	1.69492	77.027	0.0578093	2.79e-10	6.98e-06	5.06e-09
L_taiwanensis_103j_01458 hypothetical protein	L_taiwanensis_103j_01458		38	507	80	381	32.2034	42.9054	0.356953	3.85e-07	0.00963067	4.91e-06
L_taiwanensis_103q_01831 putative N-acetyl-LL-diaminopimelate aminotransferase	L_taiwanensis_103q_01831		0	379	118	509	0	57.3198	0	1.06e-26	2.65e-22	6.01e-25
L_taiwanensis_107d_00700 Tagatose 1	6-diphosphate aldolase			46	146	72	742	38.9831	83.5586	3.24696	6.83e-08	0.00170698
L_taiwanensis_107d_00878 hypothetical protein	L_taiwanensis_107d_00878		40	78	78	810	33.8983	91.2162	5.32544	4.66e-12	1.16e-07	9.83e-11
L_kefiranofaciens_1207_01859 IS200/IS605 family transposase ISLhe65	L_kefiranofaciens_1207_01859	L	25	37	93	851	21.1864	95.8333	6.1828	1.91e-09	4.78e-05	3.17e-08
L_taiwanensis_107d_01364 Putative multidrug resistance protein MdtD	L_taiwanensis_107d_01364/0.1		57	49	61	839	48.3051	94.482	15.9997	5.78e-31	1.45e-26	3.91e-29
L_taiwanensis_107d_01503 hypothetical protein	L_taiwanensis_107d_01503		5	233	113	655	4.23729	73.7613	0.124388	2.94e-09	7.34e-05	4.77e-08
L_taiwanensis_114f_00612 Aryl-phospho-beta-D-glucosidase BglH	L_taiwanensis_114f_00612/4		116	566	2	322	98.3051	36.2613	32.9965	1.53e-18	3.82e-14	5.45e-17
L_taiwanensis_114f_01606 Carboxy-terminal processing protease CtpA	L_taiwanensis_114f_01606		2	257	116	631	1.69492	71.0586	0.0423319	6.52e-14	1.63e-09	1.62e-12
L_taiwanensis_114f_01619 hypothetical protein	L_taiwanensis_114f_01619		1	237	117	651	0.847458	73.3108	0.0234772	1.26e-13	3.15e-09	3.06e-12
L_taiwanensis_114f_01721 hypothetical protein	L_taiwanensis_114f_01721		40	572	78	316	33.8983	35.5856	0.283306	3.84e-10	9.61e-06	6.87e-09
L_taiwanensis_601a_00424 hypothetical protein	L_taiwanensis_601a_00424		118	733	0	155	100	17.455	inf	9.71e-10	2.43e-05	1.65e-08
L_taiwanensis_CLG01_00291 Aspartate-proton symporter	L_taiwanensis_CLG01_00291		17	509	101	379	14.4068	42.6802	0.125328	1.29e-19	3.22e-15	4.92e-18
L_taiwanensis_CLG01_01104 hypothetical protein	L_taiwanensis_CLG01_01104/2		1	161	117	727	0.847458	81.8694	0.0385943	1.24e-08	0.000309223	1.89e-07
L_taiwanensis_CLG01_01646 3'-5' exonuclease DinG	L_taiwanensis_CLG01_01646		40	573	78	315	33.8983	35.473	0.281917	3.61e-10	9.03e-06	6.47e-09
L_taiwanensis_DSM_21401_00017 Heptaprenyl diphosphate synthase component 2	L_taiwanensis_DSM_21401_00017		11	335	107	553	9.32203	62.2748	0.169703	4.89e-11	1.22e-06	9.41e-10
L_taiwanensis_DSM_21401_01460 Protein NrdI	L_taiwanensis_DSM_21401_01460		16	448	102	440	13.5593	49.5495	0.154062	2.16e-15	5.4e-11	6.09e-14
L_taiwanensis_DSM_21401_01583 D-serine/D-alanine/glycine transporter	L_taiwanensis_DSM_21401_01583/2		68	93	50	795	57.6271	89.527	11.6258	1.4e-29	3.5e-25	8.9235e-28
L_taiwanensis_DSM_21401_01583 D-serine/D-alanine/glycine transporter	L_taiwanensis_DSM_21401_01583/2		68	93	50	795	57.6271	89.527	11.6258	1.4e-29	3.5e-25	8.9235e-28
L_taiwanensis_DSM_21401_01845 ATP-binding/permease protein CydD	L_taiwanensis_DSM_21401_01845		37	506	81	382	31.3559	43.018	0.344849	2.12e-07	0.0053125	2.82e-06
L_taiwanensis_MGBC167061_00920 SPbeta prophage-derived aminoglycoside N(3')-acetyltransferase-like protein YokD	L_taiwanensis_MGBC167061_00920		14	444	104	444	11.8644	50	0.134615	1.3e-16	3.25e-12	4.08e-15
L_taiwanensis_MGBC167061_01482 Vitamin B12 import ATP-binding protein BtuD	L_taiwanensis_MGBC167061_01482		5	228	113	660	4.23729	74.3243	0.128086	5.13e-09	0.000128301	8.08e-08
L_terrae_NIBRBAC000499792_00248 hypothetical protein	L_terrae_NIBRBAC000499792_00248		51	62	67	826	43.2203	93.018	10.1411	1.63e-22	4.09e-18	7.58e-21
L_terrae_NIBRBAC000499792_00250 putative amino acid permease YhdG	L_terrae_NIBRBAC000499792_00250/0.1		3	217	115	671	2.54237	75.5631	0.0806652	4.08e-10	1.02e-05	7.25e-09
L_terrae_NIBRBAC000499792_00322 Oligopeptide transport ATP-binding protein OppF	L_terrae_NIBRBAC000499792_00322/12		110	234	8	654	93.2203	73.6486	38.4295	5.15e-47	1.29e-42	2.31e-44
L_terrae_NIBRBAC000499792_01499 Energy-coupling factor transporter transmembrane protein EcfT	L_terrae_NIBRBAC000499792_01499		117	744	1	144	99.1525	16.2162	22.6452	9.96e-08	0.0024914	1.37e-06
L_terrae_NIBRBAC000499792_01561 L-lactate dehydrogenase	L_terrae_NIBRBAC000499792_01561		41	652	77	236	34.7458	26.5766	0.192734	4.58e-16	1.14e-11	1.38e-14
L_ultunensis_Kx293C1_00363 Lysine--tRNA ligase	L_ultunensis_Kx293C1_00363		116	680	2	208	98.3051	23.4234	17.7412	1.59e-10	3.97e-06	2.92e-09
L_ultunensis_Kx293C1_00425 Aminopeptidase C	L_ultunensis_Kx293C1_00425/9		116	733	2	155	98.3051	17.455	12.2647	2.69e-07	0.00671887	3.49e-06
L_ultunensis_Kx293C1_00606 hypothetical protein	L_ultunensis_Kx293C1_00606		118	760	0	128	100	14.4144	inf	6.78e-08	0.00169472	9.46e-07
L_ultunensis_Kx293C1_01089 hypothetical protein	L_ultunensis_Kx293C1_01089/2		0	209	118	679	0	76.464	0	3e-13	7.49e-09	7.04e-12
L_ultunensis_MGYG_HGUT_01335_00114 hypothetical protein	L_ultunensis_MGYG_HGUT_01335_00114		7	237	111	651	5.9322	73.3108	0.173224	7.09e-08	0.00177189	9.87e-07
L_ultunensis_MGYG_HGUT_01335_00315 Zinc-type alcohol dehydrogenase-like protein	L_ultunensis_MGYG_HGUT_01335_00315		40	105	78	783	33.8983	88.1757	3.82418	1.03e-08	0.00025871	1.59e-07
L_crispatus_CM_D11_S852-bin_1_01370 Penicillin-binding protein 1F	L_crispatus_CM_D11_S852-bin_1_01370/2	M	27	41	91	847	22.8814	95.3829	6.12946	5.66e-10	1.42e-05	9.85e-09
L_ultunensis_MGYG_HGUT_01335_01001 Putative HAD-hydrolase YfnB	L_ultunensis_MGYG_HGUT_01335_01001		117	700	1	188	99.1525	21.1712	31.4229	1.65e-10	4.14e-06	3.03e-09
L_ultunensis_MGYG_HGUT_01335_01135 hypothetical protein	L_ultunensis_MGYG_HGUT_01335_01135		117	653	1	235	99.1525	26.464	42.1057	1.26e-13	3.14e-09	3.06e-12
L_ultunensis_MGYG_HGUT_01335_01754 hypothetical protein	L_ultunensis_MGYG_HGUT_01335_01754		40	517	78	371	33.8983	41.7793	0.368001	6.56e-07	0.0164128	8.15e-06
L_ultunensis_MGYG_HGUT_01335_01896 hypothetical protein	L_ultunensis_MGYG_HGUT_01335_01896		106	482	12	406	89.8305	45.7207	7.44053	4.19e-15	1.05e-10	1.16e-13
L_ultunensis_MGYG_HGUT_01335_02019 hypothetical protein	L_ultunensis_MGYG_HGUT_01335_02019		75	218	43	670	63.5593	75.4505	5.36057	1.06e-16	2.66e-12	3.35119e-15
L_ultunensis_MGYG_HGUT_01335_02019 hypothetical protein	L_ultunensis_MGYG_HGUT_01335_02019		75	218	43	670	63.5593	75.4505	5.36057	1.06e-16	2.66e-12	3.35119e-15
L_delbrueckii_subsp_sunkii_CIRM_BIA_266_01934 Inner membrane transport protein YdiM	L_delbrueckii_subsp_sunkii_CIRM_BIA_266_01934	EGP	27	41	91	847	22.8814	95.3829	6.12946	5.66e-10	1.42e-05	9.85e-09
uncultured_L_sp_Chicken_1_mag_75_00604 50S ribosomal protein L3	uncultured_L_sp_Chicken_1_mag_75_00604		117	708	1	180	99.1525	20.2703	29.7458	8.57e-10	2.14e-05	1.46e-08
uncultured_L_sp_Chicken_1_mag_75_00666 Transcriptional regulatory protein TcrA	uncultured_L_sp_Chicken_1_mag_75_00666		117	599	1	289	99.1525	32.545	56.4491	1.89e-17	4.73e-13	6.3e-16
uncultured_L_sp_Chicken_1_mag_75_00826 Polyphosphate kinase	uncultured_L_sp_Chicken_1_mag_75_00826		81	129	37	759	68.6441	85.473	12.8806	7.81e-34	1.95e-29	5.88e-32
L_delbrueckii_subsp_bulgaricus_ND02_02142 DNA primase	L_delbrueckii_subsp_bulgaricus_ND02_02142	L	26	42	92	846	22.0339	95.2703	5.69255	3.4e-09	8.5e-05	5.49e-08
uncultured_L_sp_Chicken_10_mag_2_00172 Lactose transport system permease protein LacF	uncultured_L_sp_Chicken_10_mag_2_00172		62	735	56	153	52.5424	17.2297	0.230466	3.04e-12	7.61e-08	6.54e-11
uncultured_L_sp_Chicken_10_mag_2_00201 Malonyl CoA-acyl carrier protein transacylase	uncultured_L_sp_Chicken_10_mag_2_00201		109	277	9	611	92.3729	68.8063	26.7144	2.89e-39	7.22e-35	2.73e-37
uncultured_L_sp_Chicken_10_mag_2_00252 Alpha-monoglucosyldiacylglycerol synthase	uncultured_L_sp_Chicken_10_mag_2_00252		117	744	1	144	99.1525	16.2162	22.6452	9.96e-08	0.0024914	1.37e-06
uncultured_L_sp_Chicken_10_mag_2_00497 GMP reductase	uncultured_L_sp_Chicken_10_mag_2_00497		118	761	0	127	100	14.3018	inf	6.65e-08	0.00166328	9.34e-07
uncultured_L_sp_Chicken_10_mag_2_00692 hypothetical protein	uncultured_L_sp_Chicken_10_mag_2_00692		118	674	0	214	100	24.0991	inf	9.28e-14	2.32e-09	2.28e-12
uncultured_L_sp_Chicken_10_mag_2_01092 putative transport protein HsrA	uncultured_L_sp_Chicken_10_mag_2_01092		10	347	108	541	8.47458	60.9234	0.144359	1.42e-12	3.54e-08	3.13435e-11
uncultured_L_sp_Chicken_10_mag_2_01092 putative transport protein HsrA	uncultured_L_sp_Chicken_10_mag_2_01092		10	347	108	541	8.47458	60.9234	0.144359	1.42e-12	3.54e-08	3.13435e-11
uncultured_L_sp_Chicken_10_mag_2_01205 Bacitracin export ATP-binding protein BceA	uncultured_L_sp_Chicken_10_mag_2_01205/3		50	94	68	794	42.3729	89.4144	6.21089	6.42e-16	1.6e-11	1.91471e-14
uncultured_L_sp_Chicken_10_mag_2_01205 Bacitracin export ATP-binding protein BceA	uncultured_L_sp_Chicken_10_mag_2_01205/3		50	94	68	794	42.3729	89.4144	6.21089	6.42e-16	1.6e-11	1.91471e-14
uncultured_L_sp_Chicken_10_mag_2_01343 Tyrosine recombinase XerS	uncultured_L_sp_Chicken_10_mag_2_01343		115	635	3	253	97.4576	28.491	15.273	2.05e-12	5.12e-08	4.49e-11
uncultured_L_sp_Chicken_10_mag_88_00051 Glutamine transport ATP-binding protein GlnQ	uncultured_L_sp_Chicken_10_mag_88_00051		55	69	63	819	46.6102	92.2297	10.3623	4.3e-24	1.08e-19	2.17e-22
uncultured_L_sp_Chicken_10_mag_88_00319 Diaminopimelate epimerase	uncultured_L_sp_Chicken_10_mag_88_00319		105	522	13	366	88.9831	41.2162	5.66313	1.36e-11	3.39e-07	2.73e-10
uncultured_L_sp_Chicken_10_mag_88_00700 hypothetical protein	uncultured_L_sp_Chicken_10_mag_88_00700		114	629	4	259	96.6102	29.1667	11.7353	8.56e-12	2.14e-07	1.75e-10
uncultured_L_sp_Chicken_10_mag_88_00738 hypothetical protein	uncultured_L_sp_Chicken_10_mag_88_00738		19	546	99	342	16.1017	38.5135	0.120213	2.06e-21	5.14e-17	8.92e-20
uncultured_L_sp_Chicken_10_mag_88_00952 hypothetical protein	uncultured_L_sp_Chicken_10_mag_88_00952		1	239	117	649	0.847458	73.0856	0.0232092	6.65e-14	1.66e-09	1.65e-12
uncultured_L_sp_Chicken_10_mag_88_01065 putative sugar epimerase YhfK	uncultured_L_sp_Chicken_10_mag_88_01065/0.1		56	82	62	806	47.4576	90.7658	8.87805	3.55e-22	8.87e-18	1.60771e-20
uncultured_L_sp_Chicken_10_mag_88_01065 putative sugar epimerase YhfK	uncultured_L_sp_Chicken_10_mag_88_01065/0.1		56	82	62	806	47.4576	90.7658	8.87805	3.55e-22	8.87e-18	1.60771e-20
uncultured_L_sp_Chicken_10_mag_88_01432 Beta sliding clamp	uncultured_L_sp_Chicken_10_mag_88_01432		118	719	0	169	100	19.0315	inf	1.09e-10	2.73e-06	2.02e-09
uncultured_L_sp_Chicken_14_mag_2_00047 DNA gyrase subunit B	uncultured_L_sp_Chicken_14_mag_2_00047		118	728	0	160	100	18.018	inf	5.56e-10	1.39e-05	9.72e-09
uncultured_L_sp_Chicken_14_mag_2_00069 Succinate-semialdehyde dehydrogenase [NADP(+)] 1	uncultured_L_sp_Chicken_14_mag_2_00069/0.1		72	61	46	827	61.0169	93.1306	21.2202	1.55e-41	3.87e-37	1.69e-39
uncultured_L_sp_Chicken_14_mag_2_00146 ATP-dependent RNA helicase SrmB	uncultured_L_sp_Chicken_14_mag_2_00146/0.1		77	79	41	809	65.2542	91.1036	19.2322	2.55e-41	6.37e-37	2.71029e-39
uncultured_L_sp_Chicken_14_mag_2_00146 ATP-dependent RNA helicase SrmB	uncultured_L_sp_Chicken_14_mag_2_00146/0.1		77	79	41	809	65.2542	91.1036	19.2322	2.55e-41	6.37e-37	2.71029e-39
uncultured_L_sp_Chicken_14_mag_2_00602 Phosphoribosylaminoimidazole-succinocarboxamide synthase	uncultured_L_sp_Chicken_14_mag_2_00602		107	145	11	743	90.678	83.6712	49.8439	6.46e-60	1.62e-55	4.04e-56
uncultured_L_sp_Chicken_14_mag_2_00604 Phosphoribosylformylglycinamidine synthase subunit PurQ	uncultured_L_sp_Chicken_14_mag_2_00604		84	119	34	769	71.1864	86.5991	15.9654	1.06e-38	2.64e-34	9.64e-37
uncultured_L_sp_Chicken_14_mag_2_00835 Ascorbate-specific PTS system EIIC component	uncultured_L_sp_Chicken_14_mag_2_00835		0	208	118	680	0	76.5766	0	2.97e-13	7.43e-09	6.99e-12
uncultured_L_sp_Chicken_7_mag_102_00763 Phosphoribosylformylglycinamidine cyclo-ligase	uncultured_L_sp_Chicken_7_mag_102_00763		112	197	6	691	94.9153	77.8153	65.4755	1.64e-56	4.11e-52	4.11e-53
uncultured_L_sp_Chicken_7_mag_102_00925 Ribosome-binding ATPase YchF	uncultured_L_sp_Chicken_7_mag_102_00925		118	762	0	126	100	14.1892	inf	6.75e-08	0.00168707	9.46e-07
uncultured_L_sp_Chicken_7_mag_102_01075 Chromosomal replication initiator protein DnaA	uncultured_L_sp_Chicken_7_mag_102_01075		118	710	0	178	100	20.045	inf	3.36e-11	8.4e-07	6.55e-10
L_ultunensis_MGYG_HGUT_01335_02109 Inosine-5'-monophosphate dehydrogenase	L_ultunensis_MGYG_HGUT_01335_02109	S	25	42	93	846	21.1864	95.2703	5.41475	1.32e-08	0.000331303	2.01e-07
uncultured_L_sp_MGBC161554_00484 30S ribosomal protein S10	uncultured_L_sp_MGBC161554_00484		116	707	2	181	98.3051	20.3829	14.8487	7.38e-09	0.000184581	1.15e-07
uncultured_L_sp_MGBC161554_00773 Quaternary ammonium compound-resistance protein QacC	uncultured_L_sp_MGBC161554_00773		1	204	117	684	0.847458	77.027	0.0286576	1.61e-11	4.02e-07	3.22e-10
uncultured_L_sp_MGBC161554_02088 D-lactate dehydrogenase	uncultured_L_sp_MGBC161554_02088/11		76	68	42	820	64.4068	92.3423	21.8207	1.84e-43	4.6e-39	2.35e-41
uncultured_L_sp_MGBC162746_00817 hypothetical protein	uncultured_L_sp_MGBC162746_00817		37	550	81	338	31.3559	38.0631	0.280718	3.41e-10	8.54e-06	6.13e-09
uncultured_L_sp_MGBC162746_01158 Cardiolipin synthase	uncultured_L_sp_MGBC162746_01158		118	666	0	222	100	25	inf	2.6e-14	6.5e-10	6.7e-13
uncultured_L_sp_MGBC162746_01782 Putative ion-transport protein YfeO	uncultured_L_sp_MGBC162746_01782		2	301	116	587	1.69492	66.1036	0.0336236	6.62e-17	1.66e-12	2.13e-15
uncultured_L_sp_UMB00015_00061 hypothetical protein	uncultured_L_sp_UMB00015_00061		117	736	1	152	99.1525	17.1171	24.163	3.5e-08	0.000874	5.07e-07
uncultured_L_sp_UMB00015_01075 hypothetical protein	uncultured_L_sp_UMB00015_01075/13		31	27	87	861	26.2712	96.9595	11.3627	6.53e-16	1.63e-11	1.95e-14
uncultured_L_sp_UMB00015_01282 Glycerol-3-phosphate acyltransferase	uncultured_L_sp_UMB00015_01282		117	728	1	160	99.1525	18.018	25.7143	1.22e-08	0.00030526	1.86e-07
uncultured_L_sp_UMB00017_01511 50S ribosomal protein L2	uncultured_L_sp_UMB00017_01511		117	705	1	183	99.1525	20.6081	30.3702	4.82e-10	1.2e-05	8.54e-09
uncultured_L_sp_UMB00041_00532 Sporulation initiation inhibitor protein Soj	uncultured_L_sp_UMB00041_00532		118	754	0	134	100	15.0901	inf	2.36e-08	0.000589321	3.48e-07
uncultured_L_sp_UMB00041_00721 Cyclopropane-fatty-acyl-phospholipid synthase	uncultured_L_sp_UMB00041_00721		115	582	3	306	97.4576	34.4595	20.1546	3.66e-16	9.15e-12	1.11e-14

## Sheet: Vegetables
Gene Annotation	Gene	COG	Number_pos_present_in	Number_neg_present_i	Number_pos_not_present_in	Number_neg_not_present_in	Sensitivity	Specificity	Odds_ratio	Naive_p	Bonferroni_p	Benjamini_H_p
L_acetotolerans_LJ49_01320 hypothetical protein	L_acetotolerans_LJ49_01320	D	8	0	25	973	24.2424	100	inf	5.49e-13	1.37e-08	1.37e-09
L_gasseri_4M13_01122 Tyrosine-protein phosphatase	L_gasseri_4M13_01122/0.3	T	8	0	25	973	24.2424	100	inf	5.49e-13	1.37e-08	1.37e-09
L_acetotolerans_BM-LA14527_00409 hypothetical protein	L_acetotolerans_BM-LA14527_00409	-	6	0	27	973	18.1818	100	inf	7.81e-10	1.95e-05	3.25e-07
L_acetotolerans_LA1_01595 hypothetical protein	L_acetotolerans_LA1_01595	D	6	0	27	973	18.1818	100	inf	7.81e-10	1.95e-05	3.25e-07
L_sp_CBA3606_00877 hypothetical protein	L_sp_CBA3606_00877	-	6	0	27	973	18.1818	100	inf	7.81e-10	1.95e-05	3.25e-07
L_acetotolerans_DSM_20749_00802 hypothetical protein	L_acetotolerans_DSM_20749_00802/0.1	-	5	0	28	973	15.1515	100	inf	2.79e-08	0.00069808	6.65e-06
L_acetotolerans_LA1_00068 hypothetical protein	L_acetotolerans_LA1_00068	-	5	0	28	973	15.1515	100	inf	2.79e-08	0.00069808	6.65e-06
L_acetotolerans_NBRC_13120_00926 hypothetical protein	L_acetotolerans_NBRC_13120_00926	-	5	0	28	973	15.1515	100	inf	2.79e-08	0.00069808	6.65e-06
L_gasseri_MHKL_MAG_00045_00117 hypothetical protein (LysM domain protein)	L_gasseri_MHKL_MAG_00045_00117/10/0.1	M	5	0	28	973	15.1515	100	inf	2.79e-08	0.00069808	6.65e-06
L_acetotolerans_BM-LA14527_00536 hypothetical protein	L_acetotolerans_BM-LA14527_00536	1020_g_1096	8	1	25	972	24.2424	99.8972	311.04	4.83e-12	1.21e-07	6.04e-09
L_acetotolerans_LA749_00808 hypothetical protein	L_acetotolerans_LA749_00808/2	1020_g_1447	8	1	25	972	24.2424	99.8972	311.04	4.83e-12	1.21e-07	6.04e-09
L_acetotolerans_UBA10580_00121 hypothetical protein	L_acetotolerans_UBA10580_00121	1020_g_831	8	1	25	972	24.2424	99.8972	311.04	4.83e-12	1.21e-07	6.04e-09
L_amylovorus_1394N20_00888 Acetyl esterase	L_amylovorus_1394N20_00888/0.2	I	8	1	25	972	24.2424	99.8972	311.04	4.83e-12	1.21e-07	6.04e-09
L_delbrueckii_subsp_lactis_CIRM_BIA_267_01651 hypothetical protein	L_delbrueckii_subsp_lactis_CIRM_BIA_267_01651/0.1	1020_g_811	8	1	25	972	24.2424	99.8972	311.04	4.83e-12	1.21e-07	6.04e-09
L_sp_UBA11212_01595 Glycine betaine/carnitine/choline-binding protein OpuCC	L_sp_UBA11212_01595/2	M	8	1	25	972	24.2424	99.8972	311.04	4.83e-12	1.21e-07	6.03718e-09
L_acetotolerans_BM-LA14527_01531 hypothetical protein	L_acetotolerans_BM-LA14527_01531/2	1020_g_539	7	1	26	972	21.2121	99.8972	261.692	1.65e-10	4.12e-06	9.16e-08
L_acetotolerans_LA1_01476 hypothetical protein	L_acetotolerans_LA1_01476	1020_g_896	7	1	26	972	21.2121	99.8972	261.692	1.65e-10	4.12e-06	9.16e-08
L_acetotolerans_NBRC_13120_00799 hypothetical protein	L_acetotolerans_NBRC_13120_00799	1020_g_894	7	1	26	972	21.2121	99.8972	261.692	1.65e-10	4.12e-06	9.16e-08
L_acetotolerans_UBA10580_00167 hypothetical protein	L_acetotolerans_UBA10580_00167	1020_g_1027	7	1	26	972	21.2121	99.8972	261.692	1.65e-10	4.12e-06	9.15938e-08
L_delbrueckii_subsp_bulgaricus_DSM_20080_00420 hypothetical protein	L_delbrueckii_subsp_bulgaricus_DSM_20080_00420/0.3	1020_g_694	7	1	26	972	21.2121	99.8972	261.692	1.65e-10	4.12e-06	9.16e-08
L_acetotolerans_UBA10580_00167 hypothetical protein	L_acetotolerans_UBA10580_00167	1020_g_1027	7	1	26	972	21.2121	99.8972	261.692	1.65e-10	4.12e-06	9.15938e-08
L_gallinarum_HFD4_02429 hypothetical protein	L_gallinarum_HFD4_02429		6	1	27	972	18.1818	99.8972	216	5.34e-09	0.000133524	1.73e-06
L_acetotolerans_CN247_01619 hypothetical protein	L_acetotolerans_CN247_01619	1020_g_666	6	1	27	972	18.1818	99.8972	216	5.34e-09	0.000133524	1.73e-06
L_acetotolerans_LA1_01411 hypothetical protein	L_acetotolerans_LA1_01411	1020_g_3	6	1	27	972	18.1818	99.8972	216	5.34e-09	0.000133524	1.73e-06
L_acetotolerans_LA1_01596 hypothetical protein	L_acetotolerans_LA1_01596	1020_g_1446	6	1	27	972	18.1818	99.8972	216	5.34e-09	0.000133524	1.73e-06
L_amylolyticus_L5_00373 Thioredoxin	L_amylolyticus_L5_00373/0.2	O	6	1	27	972	18.1818	99.8972	216	5.34e-09	0.000133524	1.73e-06
L_amylolyticus_L6_00773 HTH-type transcriptional regulator GmuR	L_amylolyticus_L6_00773/0.4	K	6	1	27	972	18.1818	99.8972	216	5.34e-09	0.000133524	1.73e-06
L_sp_UBA10990_01119 hypothetical protein	L_sp_UBA10990_01119		6	1	27	972	18.1818	99.8972	216	5.34e-09	0.000133524	1.73e-06
L_acetotolerans_LA1_00273 hypothetical protein	L_acetotolerans_LA1_00273	1020_g_78	9	2	24	971	27.2727	99.7945	182.062	7.24e-13	1.81e-08	1.39e-09
L_acetotolerans_UBA10954_00275 4'-phosphopantetheinyl transferase Sfp	L_acetotolerans_UBA10954_00275	H	9	2	24	971	27.2727	99.7945	182.062	7.24e-13	1.81e-08	1.39e-09
L_sp_CRM56-2_01742 hypothetical protein	L_sp_CRM56-2_01742	1020_g_692	9	2	24	971	27.2727	99.7945	182.062	7.24e-13	1.81e-08	1.39e-09
L_acetotolerans_BM-LA14527_00025 hypothetical protein	L_acetotolerans_BM-LA14527_00025	1020_g_1679468	8	2	25	971	24.2424	99.7945	155.36	2.36e-11	5.9e-07	1.74e-08
L_acetotolerans_BM-LA14527_00117 hypothetical protein	L_acetotolerans_BM-LA14527_00117	1020_g_356	8	2	25	971	24.2424	99.7945	155.36	2.36e-11	5.9e-07	1.74e-08
L_acetotolerans_BM-LA14527_00152 hypothetical protein	L_acetotolerans_BM-LA14527_00152	1020_g_1143	8	2	25	971	24.2424	99.7945	155.36	2.36e-11	5.9e-07	1.74e-08
L_acetotolerans_BM-LA14527_01091 hypothetical protein	L_acetotolerans_BM-LA14527_01091	1020_g_1385	8	2	25	971	24.2424	99.7945	155.36	2.36e-11	5.9e-07	1.74e-08
L_acetotolerans_BM-LA14527_01529 hypothetical protein	L_acetotolerans_BM-LA14527_01529	1020_g_686	8	2	25	971	24.2424	99.7945	155.36	2.36e-11	5.9e-07	1.74e-08
L_acetotolerans_DSM_20749_01265 Thiamine-phosphate synthase	L_acetotolerans_DSM_20749_01265	H	8	2	25	971	24.2424	99.7945	155.36	2.36e-11	5.9e-07	1.74e-08
L_acetotolerans_LJ49_00181 hypothetical protein	L_acetotolerans_LJ49_00181	1020_g_621	8	2	25	971	24.2424	99.7945	155.36	2.36e-11	5.9e-07	1.74e-08
L_acetotolerans_NBRC_13120_00063 hypothetical protein	L_acetotolerans_NBRC_13120_00063	1020_g_1317	8	2	25	971	24.2424	99.7945	155.36	2.36e-11	5.9e-07	1.74e-08
L_crispatus_MHKL_MAG_00030_00290 hypothetical protein	L_crispatus_MHKL_MAG_00030_00290/0.2	1020_g_1086	8	2	25	971	24.2424	99.7945	155.36	2.36e-11	5.9e-07	1.73608e-08
L_helveticus_IMAU10149_01085 hypothetical protein	L_helveticus_IMAU10149_01085/0.2	1020_g_850	8	2	25	971	24.2424	99.7945	155.36	2.36e-11	5.9e-07	1.74e-08
L_sp_UBA11212_01262 Malonyl CoA-acyl carrier protein transacylase	L_sp_UBA11212_01262	I	8	2	25	971	24.2424	99.7945	155.36	2.36e-11	5.9e-07	1.74e-08
L_crispatus_MHKL_MAG_00030_00290 hypothetical protein	L_crispatus_MHKL_MAG_00030_00290/0.2	1020_g_1086	8	2	25	971	24.2424	99.7945	155.36	2.36e-11	5.9e-07	1.73608e-08
L_crispatus_MHKL_MAG_00030_00290 hypothetical protein	L_crispatus_MHKL_MAG_00030_00290/0.2	1020_g_1086	8	2	25	971	24.2424	99.7945	155.36	2.36e-11	5.9e-07	1.73608e-08
L_acetotolerans_UBA10993_00089 Malonyl CoA-acyl carrier protein transacylase	L_acetotolerans_UBA10993_00089	I	7	2	26	971	21.2121	99.7945	130.712	7.25e-10	1.81e-05	3.25e-07
L_helveticus_IMAU10029_00787 hypothetical protein	L_helveticus_IMAU10029_00787/0.1	1020_g_20	7	2	26	971	21.2121	99.7945	130.712	7.25e-10	1.81e-05	3.25e-07
L_acetotolerans_BM-LA14527_00382 hypothetical protein	L_acetotolerans_BM-LA14527_00382	1020_g_1243	6	2	27	971	18.1818	99.7945	107.889	2.09e-08	0.00052173	5.27e-06
L_acetotolerans_BM-LA14527_00655 hypothetical protein	L_acetotolerans_BM-LA14527_00655	1020_g_789	6	2	27	971	18.1818	99.7945	107.889	2.09e-08	0.00052173	5.27e-06
L_crispatus_CM_F08_S830-bin_1_01006 hypothetical protein	L_crispatus_CM_F08_S830-bin_1_01006/0.2	1020_g_1425	6	2	27	971	18.1818	99.7945	107.889	2.09e-08	0.00052173	5.27e-06
L_sp_CRM56-2_02534 hypothetical protein	L_sp_CRM56-2_02534		6	2	27	971	18.1818	99.7945	107.889	2.09e-08	0.00052173	5.27e-06
L_sp_LAC3_01688 hypothetical protein	L_sp_LAC3_01688		6	2	27	971	18.1818	99.7945	107.889	2.09e-08	0.00052173	5.27e-06
L_sp_UBA11204_00980 Carbamate kinase 1	L_sp_UBA11204_00980/6/0.1	E	6	2	27	971	18.1818	99.7945	107.889	2.09e-08	0.00052173	5.27e-06
L_sp_UBA11204_00981 Putative agmatine deiminase	L_sp_UBA11204_00981/2	E	6	2	27	971	18.1818	99.7945	107.889	2.09e-08	0.00052173	5.27e-06
L_acetotolerans_UBA10580_00482 hypothetical protein	L_acetotolerans_UBA10580_00482	1020_g_845	11	3	22	970	33.3333	99.6917	161.667	2.62e-15	6.54e-11	1.64e-11
L_acetotolerans_DSM_20749_00915 Glutathione S-transferase GST-6.0	L_acetotolerans_DSM_20749_00915	O	8	3	25	970	24.2424	99.6917	103.467	8.46e-11	2.12e-06	5.57e-08
L_sp_LAC3_01928 Putative cysteine protease YraA	L_sp_LAC3_01928	S	8	3	25	970	24.2424	99.6917	103.467	8.46e-11	2.12e-06	5.57e-08
L_sp_UBA11204_01840 ABC transporter ATP-binding protein YxdL	L_sp_UBA11204_01840/0.2	S	8	3	25	970	24.2424	99.6917	103.467	8.46e-11	2.12e-06	5.57e-08
L_sp_CRM56-2_02959 PTS system N	N'-diacetylchitobiose-specific EIIC component	L_sp_CRM56-2_02959	1020_g_1734	9	16	24	957	27.2727	98.3556	22.4297	1.97e-08	0.000493723
L_terrae_NIBRBAC000499792_01211 hypothetical protein	L_terrae_NIBRBAC000499792_01211	1020_g_1440	7	3	26	970	21.2121	99.6917	87.0513	2.36e-09	5.9e-05	8.95e-07
L_sp_F4_bin1_01348 hypothetical protein	L_sp_F4_bin1_01348	1020_g_378	9	4	24	969	27.2727	99.5889	90.8438	9e-12	2.25e-07	1.02e-08
L_delbrueckii_subsp_delbrueckii_KCTC_13731_00443 Guanosine-5'-triphosphate	3'-diphosphate pyrophosphatase	L_delbrueckii_subsp_delbrueckii_KCTC_13731_00443	1020_g_1870	27	178	6	795	81.8182	81.7061	20.0983	1.83e-14	4.58e-10
L_acetotolerans_LJ49_01353 HMP-PP phosphatase	L_acetotolerans_LJ49_01353	S	7	4	26	969	21.2121	99.5889	65.2212	6.34e-09	0.000158656	1.91e-06
L_acetotolerans_UBA10954_00664 hypothetical protein	L_acetotolerans_UBA10954_00664	1020_g_781	8	5	25	968	24.2424	99.4861	61.952	6.31e-10	1.58e-05	3.03e-07
L_acetotolerans_UBA10993_00514 hypothetical protein	L_acetotolerans_UBA10993_00514	1020_g_381	8	5	25	968	24.2424	99.4861	61.952	6.31e-10	1.58e-05	3.03e-07
L_sp_LAC2_02327 IS30 family transposase ISSlu1	L_sp_LAC2_02327	L	8	5	25	968	24.2424	99.4861	61.952	6.31e-10	1.58e-05	3.03e-07
L_apis_ESL0185_01347 L-ribulose-5-phosphate 4-epimerase	L_apis_ESL0185_01347/0.3	G	7	5	26	968	21.2121	99.4861	52.1231	1.49e-08	0.000372086	4.18e-06
L_acidophilus_JBNU_C5_01574 Ribonuclease BN	L_acidophilus_JBNU_C5_01574/0.1	J	11	6	22	967	33.3333	99.3834	80.5833	8.36e-14	2.09e-09	2.98686e-10
L_acetotolerans_LJ49_00777 IS4 family transposase IS1675	L_acetotolerans_LJ49_00777/0.4	L	8	6	25	967	24.2424	99.3834	51.5733	1.44e-09	3.6e-05	5.53699e-07
L_sp_LAC2_02629 hypothetical protein	L_sp_LAC2_02629	1020_g_1004	10	7	23	966	30.303	99.2806	60	5.55e-12	1.39e-07	6.6e-09
L_helveticus_CGMCC_1.1877_00621 ISL3 family transposase ISSau8	L_helveticus_CGMCC_1.1877_00621/2	L	8	7	25	966	24.2424	99.2806	44.16	3.02e-09	7.54e-05	1.11e-06
L_sp_UBA9140_00032 hypothetical protein	L_sp_UBA9140_00032	1020_g_320	12	8	21	965	36.3636	99.1778	68.9286	1.82e-14	4.54e-10	7.64e-11
L_acetotolerans_BM-LA14527_01443 Daunorubicin/doxorubicin resistance ABC transporter permease protein DrrB	L_acetotolerans_BM-LA14527_01443	U	8	8	25	965	24.2424	99.1778	38.6	5.9e-09	0.000147425	1.82e-06
L_acetotolerans_NBRC_13120_01016 hypothetical protein	L_acetotolerans_NBRC_13120_01016	1020_g_1050	8	8	25	965	24.2424	99.1778	38.6	5.9e-09	0.000147425	1.82e-06
L_acetotolerans_UBA10954_00176 Methylthioribose-1-phosphate isomerase	L_acetotolerans_UBA10954_00176	J	8	8	25	965	24.2424	99.1778	38.6	5.9e-09	0.000147425	1.82e-06
L_intestinalis_A49_41_LA_DSS_00660 5-deoxyribose kinase	L_intestinalis_A49_41_LA_DSS_00660	H	8	8	25	965	24.2424	99.1778	38.6	5.9e-09	0.000147425	1.82e-06
L_sp_3B-2020_01919 Protein/nucleic acid deglycase HchA	L_sp_3B-2020_01919	S	9	10	24	963	27.2727	98.9723	36.1125	1.02e-09	2.55e-05	4.11e-07
L_sp_CBA3605_02476 hypothetical protein	L_sp_CBA3605_02476	1020_g_668	9	10	24	963	27.2727	98.9723	36.1125	1.02e-09	2.55e-05	4.11e-07
L_acetotolerans_UBA10954_00399 hypothetical protein	L_acetotolerans_UBA10954_00399	1020_g_968	14	11	19	962	42.4242	98.8695	64.4402	2.63e-16	6.57e-12	2.93e-12
uncultured_L_sp_Chicken_1_mag_75_00826 Polyphosphate kinase	uncultured_L_sp_Chicken_1_mag_75_00826	1020_g_708	29	181	4	792	87.8788	81.3977	31.7238	6.83e-17	1.71e-12	1.71e-12
L_helveticus_LZ-R-5_01008 Potassium-transporting ATPase ATP-binding subunit	L_helveticus_LZ-R-5_01008/0.1	P	8	11	25	962	24.2424	98.8695	27.9855	3.24e-08	0.000808928	7.49e-06
L_terrae_NIBRBAC000499792_01561 L-lactate dehydrogenase	L_terrae_NIBRBAC000499792_01561/0.1	C	8	11	25	962	24.2424	98.8695	27.9855	3.24e-08	0.000808928	7.49e-06
L_helveticus_KLDS1.8701_00142 Vitamin B12 import ATP-binding protein BtuD	L_helveticus_KLDS1.8701_00142/0.4	V	10	14	23	959	30.303	98.5612	29.7826	4.82e-10	1.2e-05	2.46e-07
L_crispatus_MHKL_MAG_00258_00749 Fumarate reductase flavoprotein subunit	L_crispatus_MHKL_MAG_00258_00749/0.1	C	10	16	23	957	30.303	98.3556	26.0054	1.25e-09	3.12e-05	4.88e-07
L_acidophilus_JBNU_C5_01978 hypothetical protein	L_acidophilus_JBNU_C5_01978	1020_g_760	9	16	24	957	27.2727	98.3556	22.4297	1.97e-08	0.000493723	5.27e-06
L_helsingborgensis_ESL0183_00228 hypothetical protein	L_helsingborgensis_ESL0183_00228		9	16	24	957	27.2727	98.3556	22.4297	1.97e-08	0.000493723	5.27e-06
L_sp_UBA9434_00012 hypothetical protein	L_sp_UBA9434_00012	1020_g_1449	12	24	21	949	36.3636	97.5334	22.5952	1.31e-10	3.28e-06	8.41e-08
L_jensenii_MHKL_MAG_00005_00665 hypothetical protein	L_jensenii_MHKL_MAG_00005_00665/0.1	1020_g_162	11	29	22	944	33.3333	97.0195	16.2759	9.69e-09	0.000242318	2.85e-06
L_delbrueckii_subsp_lactis_CIRM_BIA_229_00223 DNA polymerase IV	L_delbrueckii_subsp_lactis_CIRM_BIA_229_00223	1020_g_922	31	416	2	557	93.9394	57.2456	20.7536	1.2e-09	3e-05	4.76e-07
L_amylovorus_AF08-3_01313 Nucleotide-binding protein ExpZ	L_amylovorus_AF08-3_01313	S	11	30	22	943	33.3333	96.9168	15.7167	1.3e-08	0.000324302	3.77e-06
L_acidophilus_JBNU_C5_01969 Multidrug resistance protein 3	L_acidophilus_JBNU_C5_01969/2	EGP	12	37	21	936	36.3636	96.1973	14.4556	7.44e-09	0.000186044	2.21e-06
L_delbrueckii_subsp_bulgaricus_ST7_00248 Pyrroline-5-carboxylate reductase	L_delbrueckii_subsp_bulgaricus_ST7_00248	1020_g_1318	26	183	7	790	78.7879	81.1922	16.0343	5.25e-13	1.31e-08	1.37e-09
L_crispatus_D31t1_170403_E4_00806 putative HTH-type transcriptional regulator YtcD	L_crispatus_D31t1_170403_E4_00806	K	13	43	20	930	39.3939	95.5807	14.0581	2.95e-09	7.38e-05	1.1e-06
L_amylovorus_GRL_1112_01220 Exopolyphosphatase	L_amylovorus_GRL_1112_01220	FP	19	44	14	929	57.5758	95.4779	28.6542	3.52e-16	8.79e-12	2.93e-12
L_delbrueckii_subsp_lactis_NCIMB_702467_00779 hypothetical protein	L_delbrueckii_subsp_lactis_NCIMB_702467_00779	1020_g_709	25	172	8	801	75.7576	82.3227	14.5531	1.72e-12	4.31e-08	3.07587e-09
L_delbrueckii_subsp_lactis_NCIMB_702467_00779 hypothetical protein	L_delbrueckii_subsp_lactis_NCIMB_702467_00779	1020_g_709	25	172	8	801	75.7576	82.3227	14.5531	1.72e-12	4.31e-08	3.07587e-09
L_sp_W8086_00542 Hydroxyethylthiazole kinase	L_sp_W8086_00542	H	14	45	19	928	42.4242	95.3751	15.1953	4.18e-10	1.04e-05	2.22e-07
L_acetotolerans_UBA10954_00965 Hydroxymethylpyrimidine/phosphomethylpyrimidine kinase	L_acetotolerans_UBA10954_00965/0.1	H	15	46	18	927	45.4545	95.2724	16.7935	4.34e-11	1.08e-06	3.1e-08
L_johnsonii_3DG_01958 putative HTH-type transcriptional regulator YbbH	L_johnsonii_3DG_01958	K	13	46	20	927	39.3939	95.2724	13.0989	5.96e-09	0.000149037	1.82e-06
L_taiwanensis_DSM_21401_00917 FMN-binding protein	L_taiwanensis_DSM_21401_00917	1020_g_696	28	297	5	676	84.8485	69.4758	12.7461	3.35e-10	8.39e-06	1.82e-07
L_sp_UBA11204_00568 Glycine betaine/carnitine/choline transport system permease protein OpuCD	L_sp_UBA11204_00568	1020_g_114	17	83	16	890	51.5152	91.4697	11.3931	7.57e-10	1.89e-05	3.25e-07
L_sp_UMNPBX3_00124 Glycine betaine/carnitine/choline transport system permease protein OpuCB	L_sp_UMNPBX3_00124	1020_g_112	16	78	17	895	48.4848	91.9836	10.7994	3.08e-09	7.69e-05	1.11e-06
L_amylolyticus_L5_01660 Fumarate and nitrate reduction regulatory protein	L_amylolyticus_L5_01660/0.1		23	179	10	794	69.697	81.6033	10.2022	4.36e-10	1.09e-05	2.27e-07
L_taiwanensis_103j_01458 hypothetical protein	L_taiwanensis_103j_01458/0.1	1020_g_635	15	74	18	899	45.4545	92.3947	10.1239	1.41e-08	0.000353225	4.01e-06
L_sp_W8093_00430 UDP-N-acetylenolpyruvoylglucosamine reductase	L_sp_W8093_00430/0.1	1020_g_731	15	74	18	899	45.4545	92.3947	10.1239	1.41e-08	0.000353225	4.01e-06
L_panisapium_ESL0416_00753 Peroxide-responsive repressor PerR	L_panisapium_ESL0416_00753	1020_g_141	18	123	15	850	54.5455	87.3587	8.29268	2.56e-08	0.000640423	6.4e-06

## Sheet: Insect
Gene Annotation	Gene	COG	Number_pos_present_in	Number_neg_present_i	Number_pos_not_present_in	Number_neg_not_present_in	Sensitivity	Specificity	Odds_ratio	Naive_p	Bonferroni_p	Benjamini_H_p
L_crispatus_Mitchell_12_29_17_G06_S623-bin_1_00999 Sensor protein kinase WalK	L_crispatus_Mitchell_12_29_17_G06_S623-bin_1_00999/0.1	T	6	0	12	988	33.3333	100	inf	1.31e-11	3.27e-07	1.52e-09
L_gasseri_497_LGAS_01632 ATP-dependent zinc metalloprotease FtsH	L_gasseri_497_LGAS_01632	O	6	0	12	988	33.3333	100	inf	1.31e-11	3.27e-07	1.52e-09
L_helveticus_IMAU30002_00211 Lactose phosphotransferase system repressor	L_helveticus_IMAU30002_00211/0.1	K	6	0	12	988	33.3333	100	inf	1.31e-11	3.27e-07	1.52e-09
L_sp_F5_bin5_00572 FMN-dependent NADH-azoreductase	L_sp_F5_bin5_00572/0.2	S	6	0	12	988	33.3333	100	inf	1.31e-11	3.27e-07	1.52e-09
L_sp_CRM56-2_00997 hypothetical protein (glutamate:sodium symporter activity)	L_sp_CRM56-2_00997/2	E	6	0	12	988	33.3333	100	inf	1.31e-11	3.27e-07	1.52227e-09
L_crispatus_Chicken_19_mag_104_01818 Manganese ABC transporter substrate-binding lipoprotein	L_crispatus_Chicken_19_mag_104_01818/0.1	P	18	70	0	918	100	92.915	inf	1.62e-20	4.05e-16	2.38314e-17
L_sp_W8093_00430 UDP-N-acetylenolpyruvoylglucosamine reductase	L_sp_W8093_00430/0.1	M	18	71	0	917	100	92.8138	inf	2.03e-20	5.08e-16	2.82135e-17
L_mulieris_MHKL_MAG_00236_00544 putative murein peptide carboxypeptidase	L_mulieris_MHKL_MAG_00236_00544	V	18	84	0	904	100	91.498	inf	3.04e-19	7.59e-15	3.45e-16
L_delbrueckii_subsp_bulgaricus_CBC-LB8_01640 hypothetical protein (Phosphotransferase system, EIIC)	L_delbrueckii_subsp_bulgaricus_CBC-LB8_01640	S	18	87	0	901	100	91.1943	inf	5.37e-19	1.34e-14	4.97e-16
L_sp_W8093_00430 UDP-N-acetylenolpyruvoylglucosamine reductase	L_sp_W8093_00430/0.1	M	18	71	0	917	100	92.8138	inf	2.03e-20	5.08e-16	2.82135e-17
L_helveticus_IMAU10029_01931 hypothetical protein	L_helveticus_IMAU10029_01931	-	18	125	0	863	100	87.3482	inf	2.14e-16	5.36e-12	1.01e-13
L_apis_ESL0185_00848 Copper homeostasis protein CutC (Participates in the control of copper homeostasis)	L_apis_ESL0185_00848	P	18	128	0	860	100	87.0445	inf	3.19e-16	7.97e-12	1.4e-13
L_helveticus_ATCC_12046_02213 Stress response regulator gls24	L_helveticus_ATCC_12046_02213	S	18	142	0	846	100	85.6275	inf	1.83e-15	4.58e-11	7.04e-13
L_sp_UBA11204_01834 2-hydroxy-3-oxopropionate reductase	L_sp_UBA11204_01834	I	18	145	0	843	100	85.3239	inf	2.61e-15	6.52e-11	9.87e-13
L_crispatus_Chicken_19_mag_104_01818 Manganese ABC transporter substrate-binding lipoprotein	L_crispatus_Chicken_19_mag_104_01818/0.1	P	18	70	0	918	100	92.915	inf	1.62e-20	4.05e-16	2.38314e-17
L_delbrueckii_subsp_bulgaricus_ST7_00248 Pyrroline-5-carboxylate reductase	L_delbrueckii_subsp_bulgaricus_ST7_00248	E	18	191	0	797	100	80.668	inf	2.85e-13	7.13e-09	7.06e-11
L_crispatus_D31t1_170403_E4_00972 hypothetical protein (Alpha beta hydrolase)	L_crispatus_D31t1_170403_E4_00972/12/0.2	S	18	196	0	792	100	80.1619	inf	4.44e-13	1.11e-08	1.08e-10
L_mulieris_MHKL_MAG_00236_00501 putative RNA methyltransferase	L_mulieris_MHKL_MAG_00236_00501/0.1	J	18	201	0	787	100	79.6559	inf	6.85e-13	1.71e-08	1.5865e-10
L_delbrueckii_subsp_sunkii_JCM_17838_00940 hypothetical protein (Cupin domain)	L_delbrueckii_subsp_sunkii_JCM_17838_00940	S	18	203	0	785	100	79.4534	inf	8.12e-13	2.03e-08	1.83e-10
L_delbrueckii_subsp_lactis_CIRM_BIA_230_01331 Copper-exporting P-type ATPase B	L_delbrueckii_subsp_lactis_CIRM_BIA_230_01331/2	P	18	221	0	767	100	77.6316	inf	3.51e-12	8.79e-08	7.14e-10
L_sp_F5_bin5_01211 Inner membrane protein YbiR	L_sp_F5_bin5_01211/0.2	P	6	0	12	988	33.3333	100	inf	1.31e-11	3.27e-07	1.52227e-09
L_sp_UBA10789_00023 Lipoate-protein ligase LplJ	L_sp_UBA10789_00023/0.1	H	6	0	12	988	33.3333	100	inf	1.31e-11	3.27e-07	1.52e-09
L_sp_UBA10721_00707 hypothetical protein	L_sp_UBA10721_00707/3	-	6	0	12	988	33.3333	100	inf	1.31e-11	3.27e-07	1.52e-09
L_sp_UBA10789_01144 HTH-type transcriptional regulator GmuR	L_sp_UBA10789_01144/0.1	K	6	0	12	988	33.3333	100	inf	1.31e-11	3.27e-07	1.52e-09
L_sp_UBA11212_00821 2-dehydropantoate 2-reductase	L_sp_UBA11212_00821/0.1	H	6	0	12	988	33.3333	100	inf	1.31e-11	3.27e-07	1.52e-09
L_sp_W8085_00864 putative N-acetyltransferase YvbK	L_sp_W8085_00864	K	6	0	12	988	33.3333	100	inf	1.31e-11	3.27e-07	1.52e-09
L_sp_W8086_00114 Inner membrane permease YgbN	L_sp_W8086_00114	EG	6	0	12	988	33.3333	100	inf	1.31e-11	3.27e-07	1.52e-09
L_sp_W8086_00088 hypothetical protein (Bacterial surface protein 26-residue PARCEL repeat (3 repeats))	L_sp_W8086_00088	M	6	0	12	988	33.3333	100	inf	1.31e-11	3.27e-07	1.52e-09
L_sp_W8086_00115 D-erythronate kinase	L_sp_W8086_00115	S	6	0	12	988	33.3333	100	inf	1.31e-11	3.27e-07	1.52e-09
L_sp_W8086_00262 Accessory gene regulator protein B	L_sp_W8086_00262	-	6	0	12	988	33.3333	100	inf	1.31e-11	3.27e-07	1.52e-09
L_sp_W8086_00170 hypothetical protein (Bacterial Peptidase A24 N-terminal domain)	L_sp_W8086_00170	NOU	6	0	12	988	33.3333	100	inf	1.31e-11	3.27e-07	1.52e-09
L_sp_W8086_00238 hypothetical protein	L_sp_W8086_00238	S	6	0	12	988	33.3333	100	inf	1.31e-11	3.27e-07	1.52e-09
L_sp_W8086_00259 hypothetical protein	L_sp_W8086_00259	S	6	0	12	988	33.3333	100	inf	1.31e-11	3.27e-07	1.52e-09
L_sp_W8086_00310 PTS system mannose-specific EIIBCA component	L_sp_W8086_00310	G	6	0	12	988	33.3333	100	inf	1.31e-11	3.27e-07	1.52e-09
L_sp_W8086_00263 hypothetical protein	L_sp_W8086_00263	-	6	0	12	988	33.3333	100	inf	1.31e-11	3.27e-07	1.52e-09
L_sp_W8086_00264 hypothetical protein (response regulator)	L_sp_W8086_00264	KT	6	0	12	988	33.3333	100	inf	1.31e-11	3.27e-07	1.52e-09
L_sp_W8086_00307 hypothetical protein (Tagatose 6 phosphate kinase)	L_sp_W8086_00307	G	6	0	12	988	33.3333	100	inf	1.31e-11	3.27e-07	1.52e-09
L_sp_W8086_00418 Altronate dehydratase	L_sp_W8086_00418	G	6	0	12	988	33.3333	100	inf	1.31e-11	3.27e-07	1.52e-09
L_sp_W8086_00324 hypothetical protein	L_sp_W8086_00324	K	6	0	12	988	33.3333	100	inf	1.31e-11	3.27e-07	1.52e-09
L_sp_W8086_00369 hypothetical protein	L_sp_W8086_00369	-	6	0	12	988	33.3333	100	inf	1.31e-11	3.27e-07	1.52e-09
L_sp_W8086_00419 Altronate oxidoreductase	L_sp_W8086_00419	G	6	0	12	988	33.3333	100	inf	1.31e-11	3.27e-07	1.52e-09
L_sp_W8086_00627 putative FAD-linked oxidoreductase	L_sp_W8086_00627	C	6	0	12	988	33.3333	100	inf	1.31e-11	3.27e-07	1.52e-09
L_sp_W8086_00425 hypothetical protein	L_sp_W8086_00425	-	6	0	12	988	33.3333	100	inf	1.31e-11	3.27e-07	1.52e-09
L_sp_W8086_00453 hypothetical protein (Belongs to the membrane fusion protein (MFP) (TC 8.A.1) family)	L_sp_W8086_00453	M	6	0	12	988	33.3333	100	inf	1.31e-11	3.27e-07	1.52e-09
L_sp_W8086_00574 hypothetical protein (PTS system, Lactose/Cellobiose specific IIA subunit)	L_sp_W8086_00574	G	6	0	12	988	33.3333	100	inf	1.31e-11	3.27e-07	1.52e-09
L_sp_W8086_00577 hypothetical protein (Mycoplasma protein of unknown function, DUF285)	L_sp_W8086_00577	M	6	0	12	988	33.3333	100	inf	1.31e-11	3.27e-07	1.52e-09
L_sp_W8086_00603 hypothetical protein	L_sp_W8086_00603	-	6	0	12	988	33.3333	100	inf	1.31e-11	3.27e-07	1.52e-09
L_sp_W8086_00612 hypothetical protein	L_sp_W8086_00612	-	6	0	12	988	33.3333	100	inf	1.31e-11	3.27e-07	1.52e-09
L_sp_W8086_00616 hypothetical protein (Belongs to the peptidase S26 family)	L_sp_W8086_00616	U	6	0	12	988	33.3333	100	inf	1.31e-11	3.27e-07	1.52e-09
L_sp_W8086_00624 hypothetical protein (Haem-degrading)	L_sp_W8086_00624	S	6	0	12	988	33.3333	100	inf	1.31e-11	3.27e-07	1.52e-09
L_sp_W8086_00625 hypothetical protein (Xylose isomerase)	L_sp_W8086_00625	G	6	0	12	988	33.3333	100	inf	1.31e-11	3.27e-07	1.52227e-09
L_sp_W8086_00628 L-xylulose/3-keto-L-gulonate kinase	L_sp_W8086_00628	G	6	0	12	988	33.3333	100	inf	1.31e-11	3.27e-07	1.52e-09
L_sp_W8086_00629 Glycerol dehydrogenase	L_sp_W8086_00629	C	6	0	12	988	33.3333	100	inf	1.31e-11	3.27e-07	1.52227e-09
L_sp_W8086_00748 Cell division protein FtsL	L_sp_W8086_00748	D	6	0	12	988	33.3333	100	inf	1.31e-11	3.27e-07	1.52e-09
L_sp_W8086_00630 hypothetical protein	L_sp_W8086_00630	-	6	0	12	988	33.3333	100	inf	1.31e-11	3.27e-07	1.52e-09
L_sp_W8086_00631 hypothetical protein (Endodeoxyribonuclease RusA)	L_sp_W8086_00631	L	6	0	12	988	33.3333	100	inf	1.31e-11	3.27e-07	1.52e-09
L_sp_W8086_00632 hypothetical protein	L_sp_W8086_00632	-	6	0	12	988	33.3333	100	inf	1.31e-11	3.27e-07	1.52e-09
L_sp_W8086_01038 putative metabolite transport protein CsbC	L_sp_W8086_01038	U	6	0	12	988	33.3333	100	inf	1.31e-11	3.27e-07	1.52e-09
L_sp_W8086_00828 hypothetical protein (SLAP domain)	L_sp_W8086_00828	S	6	0	12	988	33.3333	100	inf	1.31e-11	3.27e-07	1.52e-09
L_sp_W8086_00829 hypothetical protein	L_sp_W8086_00829	-	6	0	12	988	33.3333	100	inf	1.31e-11	3.27e-07	1.52e-09
L_sp_W8086_00947 hypothetical protein	L_sp_W8086_00947	-	6	0	12	988	33.3333	100	inf	1.31e-11	3.27e-07	1.52e-09
L_sp_W8086_00951 hypothetical protein	L_sp_W8086_00951		6	0	12	988	33.3333	100	inf	1.31e-11	3.27e-07	1.52e-09
L_sp_W8086_01025 hypothetical protein	L_sp_W8086_01025		6	0	12	988	33.3333	100	inf	1.31e-11	3.27e-07	1.52e-09
L_sp_W8086_01032 hypothetical protein	L_sp_W8086_01032		6	0	12	988	33.3333	100	inf	1.31e-11	3.27e-07	1.52e-09
L_sp_W8086_01033 hypothetical protein	L_sp_W8086_01033		6	0	12	988	33.3333	100	inf	1.31e-11	3.27e-07	1.52e-09
L_sp_W8086_01035 hypothetical protein	L_sp_W8086_01035		6	0	12	988	33.3333	100	inf	1.31e-11	3.27e-07	1.52e-09
L_sp_W8086_01286 HTH-type transcriptional activator RhaR	L_sp_W8086_01286	K	6	0	12	988	33.3333	100	inf	1.31e-11	3.27e-07	1.52e-09
L_sp_W8086_01042 hypothetical protein	L_sp_W8086_01042		6	0	12	988	33.3333	100	inf	1.31e-11	3.27e-07	1.52e-09
L_sp_W8086_01046 hypothetical protein	L_sp_W8086_01046		6	0	12	988	33.3333	100	inf	1.31e-11	3.27e-07	1.52e-09
L_sp_W8086_01055 hypothetical protein	L_sp_W8086_01055		6	0	12	988	33.3333	100	inf	1.31e-11	3.27e-07	1.52e-09
L_sp_W8086_01059 hypothetical protein	L_sp_W8086_01059		6	0	12	988	33.3333	100	inf	1.31e-11	3.27e-07	1.52e-09
L_sp_W8086_01124 hypothetical protein	L_sp_W8086_01124		6	0	12	988	33.3333	100	inf	1.31e-11	3.27e-07	1.52e-09
L_sp_W8086_01126 hypothetical protein	L_sp_W8086_01126		6	0	12	988	33.3333	100	inf	1.31e-11	3.27e-07	1.52e-09
L_sp_W8086_01206 hypothetical protein	L_sp_W8086_01206		6	0	12	988	33.3333	100	inf	1.31e-11	3.27e-07	1.52e-09
L_sp_W8086_01207 hypothetical protein	L_sp_W8086_01207		6	0	12	988	33.3333	100	inf	1.31e-11	3.27e-07	1.52e-09
L_sp_W8086_01209 hypothetical protein	L_sp_W8086_01209		6	0	12	988	33.3333	100	inf	1.31e-11	3.27e-07	1.52e-09
L_sp_W8086_01320 Inosose dehydratase	L_sp_W8086_01320	G	6	0	12	988	33.3333	100	inf	1.31e-11	3.27e-07	1.52e-09
L_sp_W8086_01289 hypothetical protein	L_sp_W8086_01289		6	0	12	988	33.3333	100	inf	1.31e-11	3.27e-07	1.52e-09
L_sp_W8086_01294 hypothetical protein	L_sp_W8086_01294		6	0	12	988	33.3333	100	inf	1.31e-11	3.27e-07	1.52e-09
L_sp_W8086_01301 hypothetical protein	L_sp_W8086_01301		6	0	12	988	33.3333	100	inf	1.31e-11	3.27e-07	1.52e-09
L_sp_W8086_01382 Xylulose kinase	L_sp_W8086_01382	G	6	0	12	988	33.3333	100	inf	1.31e-11	3.27e-07	1.52e-09
L_sp_W8086_01326 hypothetical protein	L_sp_W8086_01326		6	0	12	988	33.3333	100	inf	1.31e-11	3.27e-07	1.52e-09
L_sp_W8086_01371 hypothetical protein	L_sp_W8086_01371		6	0	12	988	33.3333	100	inf	1.31e-11	3.27e-07	1.52e-09
L_sp_W8086_01377 hypothetical protein	L_sp_W8086_01377		6	0	12	988	33.3333	100	inf	1.31e-11	3.27e-07	1.52e-09
L_sp_W8086_01396 Fosmidomycin resistance protein	L_sp_W8086_01396	EGP	6	0	12	988	33.3333	100	inf	1.31e-11	3.27e-07	1.52e-09
L_sp_W8086_01393 hypothetical protein	L_sp_W8086_01393		6	0	12	988	33.3333	100	inf	1.31e-11	3.27e-07	1.52e-09
L_sp_W8086_01397 Putative L-lactate dehydrogenase operon regulatory protein	L_sp_W8086_01397	K	6	0	12	988	33.3333	100	inf	1.31e-11	3.27e-07	1.52e-09
L_sp_W8086_01440 putative D-xylose utilization operon transcriptional repressor	L_sp_W8086_01440	K	6	0	12	988	33.3333	100	inf	1.31e-11	3.27e-07	1.52e-09
L_sp_W8086_01513 Xylulose kinase	L_sp_W8086_01513	G	6	0	12	988	33.3333	100	inf	1.31e-11	3.27e-07	1.52e-09
L_johnsonii_MR1_01362 N-acetylgalactosamine permease IIC component 1	L_johnsonii_MR1_01362/0.1	G	5	0	13	988	27.7778	100	inf	1.01e-09	2.52e-05	5.98e-08
L_sp_LAC2_02464 PTS system mannose-specific EIID component	L_sp_LAC2_02464/5	G	5	0	13	988	27.7778	100	inf	1.01e-09	2.52e-05	5.98e-08
L_sp_F4_bin1_01771 hypothetical protein	L_sp_F4_bin1_01771		5	0	13	988	27.7778	100	inf	1.01e-09	2.52e-05	5.98e-08
L_sp_M0398_01629 IS30 family transposase ISLga1	L_sp_M0398_01629	L	5	0	13	988	27.7778	100	inf	1.01e-09	2.52e-05	5.98e-08
L_acidophilus_JBNU_C5_01574 Ribonuclease BN	L_acidophilus_JBNU_C5_01574/0.5	J	4	0	14	988	22.2222	100	inf	7.21e-08	0.00180369	2.88e-06
L_crispatus_VMC5_02040 Peptide methionine sulfoxide reductase MsrB	L_crispatus_VMC5_02040/0.1	1020_g_490	18	248	0	740	100	74.8988	inf	2.58e-11	6.46e-07	2.75e-09
uncultured_L_sp_Chicken_10_mag_2_00913 hypothetical protein	uncultured_L_sp_Chicken_10_mag_2_00913	1020_g_1041	18	260	0	728	100	73.6842	inf	5.87e-11	1.47e-06	5.94e-09
L_mulieris_MHKL_MAG_00236_00501 putative RNA methyltransferase	L_mulieris_MHKL_MAG_00236_00501/0.1		18	201	0	787	100	79.6559	inf	6.85e-13	1.71e-08	1.5865e-10
L_crispatus_MHKL_MAG_00258_00026 Membrane-bound lytic murein transglycosylase F	L_crispatus_MHKL_MAG_00258_00026/0.1		18	264	0	724	100	73.2794	inf	7.65e-11	1.91e-06	7.64866e-09
L_crispatus_1D_01289 HTH-type transcriptional regulator AdhR	L_crispatus_1D_01289	1020_g_347	18	271	0	717	100	72.5709	inf	1.21e-10	3.01e-06	1.01e-08
L_crispatus_VMC2_00473 Thiol peroxidase	L_crispatus_VMC2_00473		18	272	0	716	100	72.4696	inf	1.29e-10	3.21e-06	1.06e-08
L_sp_M0393_00683 Fructosamine deglycase FrlB	L_sp_M0393_00683/0.2	M	4	0	14	988	22.2222	100	inf	7.21e-08	0.00180369	2.88e-06
L_bombicola_OCC3_00463 hypothetical protein	L_bombicola_OCC3_00463/4		4	0	14	988	22.2222	100	inf	7.21e-08	0.00180369	2.88e-06
L_sp_M0398_01915 putative HTH-type transcriptional regulator YurK	L_sp_M0398_01915	K	4	0	14	988	22.2222	100	inf	7.21e-08	0.00180369	2.88e-06
L_sp_M0396_00633 hypothetical protein	L_sp_M0396_00633		4	0	14	988	22.2222	100	inf	7.21e-08	0.00180369	2.88e-06
L_amylovorus_PMRA3_01712 hypothetical protein	L_amylovorus_PMRA3_01712		18	311	0	677	100	68.5223	inf	1.33e-09	3.32e-05	7.39e-08
L_kefiranofaciens_ATCC_43761_00945 hypothetical protein	L_kefiranofaciens_ATCC_43761_00945	1020_g_650	18	312	0	676	100	68.4211	inf	1.41e-09	3.52e-05	7.78e-08
L_crispatus_MHKL_MAG_00258_00026 Membrane-bound lytic murein transglycosylase F	L_crispatus_MHKL_MAG_00258_00026/0.1		18	264	0	724	100	73.2794	inf	7.65e-11	1.91e-06	7.64866e-09
L_helveticus_LZ-R-5_00841 putative branched-chain-amino-acid aminotransferase	L_helveticus_LZ-R-5_00841		18	330	0	658	100	66.5992	inf	3.75e-09	9.37e-05	1.88e-07
L_delbrueckii_subsp_sunkii_CIRM_BIA_266_00661 hypothetical protein	L_delbrueckii_subsp_sunkii_CIRM_BIA_266_00661	1020_g_164	18	340	0	648	100	65.587	inf	6.32e-09	0.000158084	2.95e-07
L_delbrueckii_ME-800_01315 PTS system galactose-specific EIIB component	L_delbrueckii_ME-800_01315/4		18	375	0	613	100	62.0445	inf	3.52e-08	0.000881298	1.5e-06
L_rodentium_DSM_24759_00064 hypothetical protein	L_rodentium_DSM_24759_00064		18	383	0	605	100	61.2348	inf	5.11e-08	0.00127682	2.12e-06
L_helveticus_LZ-R-5_01811 Calcium-transporting ATPase 1	L_helveticus_LZ-R-5_01811	1020_g_200	18	386	0	602	100	60.9312	inf	5.86e-08	0.00146442	2.4e-06
L_sp_M0396_01392 hypothetical protein	L_sp_M0396_01392		4	0	14	988	22.2222	100	inf	7.21e-08	0.00180369	2.88e-06
L_sp_UBA10721_01796 Dihydroanticapsin 7-dehydrogenase	L_sp_UBA10721_01796	IQ	4	0	14	988	22.2222	100	inf	7.21e-08	0.00180369	2.88e-06
L_sp_W8086_00629 Glycerol dehydrogenase	L_sp_W8086_00629	C	6	0	12	988	33.3333	100	inf	1.31e-11	3.27e-07	1.52227e-09
L_sp_F5_bin5_01211 Inner membrane protein YbiR	L_sp_F5_bin5_01211/0.2	P	6	0	12	988	33.3333	100	inf	1.31e-11	3.27e-07	1.52227e-09
L_sp_W8086_01312 3D-(3 5/4)-trihydroxycyclohexane-1 2-dione hydrolase		-	6	1	12	987	33.3333	99.8988	493.5	9.07e-11
L_sp_CRM56-2_00997 hypothetical protein	L_sp_CRM56-2_00997/2		6	0	12	988	33.3333	100	inf	1.31e-11	3.27e-07	1.52227e-09
L_sp_F5_bin3_01399 hypothetical protein	L_sp_F5_bin3_01399		7	1	11	987	38.8889	99.8988	628.091	1.24e-12	3.11e-08	2.66e-10
L_kullabergensis_ESL0186_00581 hypothetical protein	L_kullabergensis_ESL0186_00581		6	1	12	987	33.3333	99.8988	493.5	9.07e-11	2.27e-06	7.85e-09
L_panisapium_ESL0409_01994 hypothetical protein	L_panisapium_ESL0409_01994		6	1	12	987	33.3333	99.8988	493.5	9.07e-11	2.27e-06	7.85e-09
L_crispatus_MHKL_MAG_00244_00646 hypothetical protein	L_crispatus_MHKL_MAG_00244_00646		18	412	0	576	100	58.2996	inf	1.84e-07	0.00460749	6.8e-06
L_sp_F4_bin1_00764 Septation ring formation regulator EzrA	L_sp_F4_bin1_00764	D	6	1	12	987	33.3333	99.8988	493.5	9.07e-11	2.27e-06	7.85e-09
L_sp_F4_bin1_01278 hypothetical protein	L_sp_F4_bin1_01278		6	1	12	987	33.3333	99.8988	493.5	9.07e-11	2.27e-06	7.85e-09
L_sp_F4_bin2_00152 hypothetical protein	L_sp_F4_bin2_00152		6	1	12	987	33.3333	99.8988	493.5	9.07e-11	2.27e-06	7.85e-09
L_sp_LAC3_01543 hypothetical protein	L_sp_LAC3_01543		6	1	12	987	33.3333	99.8988	493.5	9.07e-11	2.27e-06	7.85e-09
L_sp_M0393_00005 hypothetical protein	L_sp_M0393_00005		6	1	12	987	33.3333	99.8988	493.5	9.07e-11	2.27e-06	7.85e-09
L_sp_M0398_00271 hypothetical protein	L_sp_M0398_00271		6	1	12	987	33.3333	99.8988	493.5	9.07e-11	2.27e-06	7.85e-09
L_sp_M0398_00614 hypothetical protein	L_sp_M0398_00614		6	1	12	987	33.3333	99.8988	493.5	9.07e-11	2.27e-06	7.85e-09
L_sp_UBA9140_03560 hypothetical protein	L_sp_UBA9140_03560		6	1	12	987	33.3333	99.8988	493.5	9.07e-11	2.27e-06	7.85e-09
L_sp_UBA9489_00304 Purine nucleoside transport protein NupG	L_sp_UBA9489_00304/0.1	F	6	1	12	987	33.3333	99.8988	493.5	9.07e-11	2.27e-06	7.85e-09
L_sp_W8086_00247 hypothetical protein	L_sp_W8086_00247		6	1	12	987	33.3333	99.8988	493.5	9.07e-11	2.27e-06	7.85e-09
L_sp_W8086_00258 hypothetical protein	L_sp_W8086_00258		6	1	12	987	33.3333	99.8988	493.5	9.07e-11	2.27e-06	7.85e-09
L_sp_W8086_00323 Enterobactin exporter EntS	L_sp_W8086_00323	EGP	6	1	12	987	33.3333	99.8988	493.5	9.07e-11	2.27e-06	7.85e-09
L_sp_W8086_00431 hypothetical protein	L_sp_W8086_00431		6	1	12	987	33.3333	99.8988	493.5	9.07e-11	2.27e-06	7.85e-09
L_sp_W8086_00607 hypothetical protein	L_sp_W8086_00607		6	1	12	987	33.3333	99.8988	493.5	9.07e-11	2.27e-06	7.85e-09
L_sp_W8086_00613 hypothetical protein	L_sp_W8086_00613		6	1	12	987	33.3333	99.8988	493.5	9.07e-11	2.27e-06	7.85e-09
L_sp_W8086_00617 hypothetical protein	L_sp_W8086_00617		6	1	12	987	33.3333	99.8988	493.5	9.07e-11	2.27e-06	7.85e-09
L_sp_W8086_01040 LexA repressor	L_sp_W8086_01040	K	6	1	12	987	33.3333	99.8988	493.5	9.07e-11	2.27e-06	7.85e-09
L_sp_W8086_01043 hypothetical protein	L_sp_W8086_01043		6	1	12	987	33.3333	99.8988	493.5	9.07e-11	2.27e-06	7.85e-09
L_sp_W8086_01125 hypothetical protein	L_sp_W8086_01125		6	1	12	987	33.3333	99.8988	493.5	9.07e-11	2.27e-06	7.85e-09
L_sp_W8086_01208 hypothetical protein	L_sp_W8086_01208		6	1	12	987	33.3333	99.8988	493.5	9.07e-11	2.27e-06	7.85e-09
L_sp_W8086_01303 5-deoxy-glucuronate isomerase	L_sp_W8086_01303	G	6	1	12	987	33.3333	99.8988	493.5	9.07e-11	2.27e-06	7.85e-09
L_sp_W8086_01306 Malonate-semialdehyde dehydrogenase	L_sp_W8086_01306	C	6	1	12	987	33.3333	99.8988	493.5	9.07e-11	2.27e-06	7.85e-09
L_sp_W8086_01307 hypothetical protein	L_sp_W8086_01307		6	1	12	987	33.3333	99.8988	493.5	9.07e-11	2.27e-06	7.85e-09
L_sp_W8086_01310 Inosose dehydratase	L_sp_W8086_01310	G	6	1	12	987	33.3333	99.8988	493.5	9.07e-11	2.27e-06	7.85e-09
L_sp_W8086_01311 Inositol 2-dehydrogenase/D-chiro-inositol 3-dehydrogenase	L_sp_W8086_01311	S	6	1	12	987	33.3333	99.8988	493.5	9.07e-11	2.27e-06	7.85e-09
L_sp_W8086_01328 hypothetical protein	L_sp_W8086_01328		6	1	12	987	33.3333	99.8988	493.5	9.07e-11	2.27e-06	7.85e-09
L_sp_W8086_01329 hypothetical protein	L_sp_W8086_01329		6	1	12	987	33.3333	99.8988	493.5	9.07e-11	2.27e-06	7.85e-09
L_sp_W8086_01330 hypothetical protein	L_sp_W8086_01330		6	1	12	987	33.3333	99.8988	493.5	9.07e-11	2.27e-06	7.85e-09
L_sp_W8086_01332 hypothetical protein	L_sp_W8086_01332		6	1	12	987	33.3333	99.8988	493.5	9.07e-11	2.27e-06	7.85e-09
L_sp_W8086_01337 hypothetical protein	L_sp_W8086_01337		6	1	12	987	33.3333	99.8988	493.5	9.07e-11	2.27e-06	7.85e-09
L_sp_W8086_01430 hypothetical protein	L_sp_W8086_01430		6	1	12	987	33.3333	99.8988	493.5	9.07e-11	2.27e-06	7.85e-09
L_sp_W8086_01454 hypothetical protein	L_sp_W8086_01454		6	1	12	987	33.3333	99.8988	493.5	9.07e-11	2.27e-06	7.85e-09
L_sp_W8086_01512 hypothetical protein	L_sp_W8086_01512		6	1	12	987	33.3333	99.8988	493.5	9.07e-11	2.27e-06	7.85e-09
L_taiwanensis_107d_01364 Putative multidrug resistance protein MdtD	L_taiwanensis_107d_01364/0.3	EGP	6	1	12	987	33.3333	99.8988	493.5	9.07e-11	2.27e-06	7.85e-09
uncultured_L_sp_Chicken_10_mag_88_00738 hypothetical protein	uncultured_L_sp_Chicken_10_mag_88_00738/0.2		6	1	12	987	33.3333	99.8988	493.5	9.07e-11	2.27e-06	7.85e-09
uncultured_L_sp_Chicken_7_mag_102_01132 hypothetical protein	uncultured_L_sp_Chicken_7_mag_102_01132		6	1	12	987	33.3333	99.8988	493.5	9.07e-11	2.27e-06	7.85e-09
L_acetotolerans_LA1_01228 hypothetical protein	L_acetotolerans_LA1_01228		5	1	13	987	27.7778	99.8988	379.615	5.98e-09	0.000149571	2.82e-07
L_bombicola_BI-4G_00946 Bacitracin transport ATP-binding protein BcrA	L_bombicola_BI-4G_00946/5	V	5	1	13	987	27.7778	99.8988	379.615	5.98e-09	0.000149571	2.82e-07
L_bombicola_R-53102_00412 hypothetical protein	L_bombicola_R-53102_00412/3		5	1	13	987	27.7778	99.8988	379.615	5.98e-09	0.000149571	2.82e-07
L_helveticus_IMAU10149_01085 hypothetical protein	L_helveticus_IMAU10149_01085/0.4		5	1	13	987	27.7778	99.8988	379.615	5.98e-09	0.000149571	2.82e-07
L_helveticus_IMAU30056_00692 High-affinity zinc uptake system ATP-binding protein ZnuC	L_helveticus_IMAU30056_00692	V	5	1	13	987	27.7778	99.8988	379.615	5.98e-09	0.000149571	2.82e-07
L_sp_F5_bin3_00738 hypothetical protein	L_sp_F5_bin3_00738/0.1		5	1	13	987	27.7778	99.8988	379.615	5.98e-09	0.000149571	2.82e-07
L_sp_M0398_01692 hypothetical protein	L_sp_M0398_01692		5	1	13	987	27.7778	99.8988	379.615	5.98e-09	0.000149571	2.81677e-07
L_sp_M0398_01692 hypothetical protein	L_sp_M0398_01692		5	1	13	987	27.7778	99.8988	379.615	5.98e-09	0.000149571	2.81677e-07
L_sp_M0398_00591 hypothetical protein	L_sp_M0398_00591		7	2	11	986	38.8889	99.7976	313.727	5.55e-12	1.39e-07	1.09e-09
L_acidophilus_SSLB4_00020 Putative fructokinase	L_acidophilus_SSLB4_00020/0.3	GK	6	2	12	986	33.3333	99.7976	246.5	3.59e-10	8.98e-06	2.26e-08
L_bombicola_R-53102_00418 hypothetical protein	L_bombicola_R-53102_00418/2		6	2	12	986	33.3333	99.7976	246.5	3.59e-10	8.98e-06	2.26e-08
L_crispatus_D31t1_170403_E4_00202 KHG/KDPG aldolase	L_crispatus_D31t1_170403_E4_00202/0.1	G	6	2	12	986	33.3333	99.7976	246.5	3.59e-10	8.98e-06	2.26e-08
L_crispatus_KT-11_00592 hypothetical protein	L_crispatus_KT-11_00592/0.1		6	2	12	986	33.3333	99.7976	246.5	3.59e-10	8.98e-06	2.26107e-08
L_crispatus_MHKL_MAG_00010_01257 putative N-acetyl-LL-diaminopimelate aminotransferase	L_crispatus_MHKL_MAG_00010_01257/0.1	E	6	2	12	986	33.3333	99.7976	246.5	3.59e-10	8.98e-06	2.26e-08
L_crispatus_UMNLC19_00554 Vitamin B12 import ATP-binding protein BtuD	L_crispatus_UMNLC19_00554/0.1	V	6	2	12	986	33.3333	99.7976	246.5	3.59e-10	8.98e-06	2.26e-08
L_gasseri_497_LGAS_01631 hypothetical protein	L_gasseri_497_LGAS_01631		6	2	12	986	33.3333	99.7976	246.5	3.59e-10	8.98e-06	2.26e-08
L_gasseri_L5_01089 Fructose-bisphosphate aldolase	L_gasseri_L5_01089/0.3	G	6	2	12	986	33.3333	99.7976	246.5	3.59e-10	8.98e-06	2.26107e-08
L_intestinalis_DSM_6629_00769 Pantothenate kinase	L_intestinalis_DSM_6629_00769/4/0.2	F	6	2	12	986	33.3333	99.7976	246.5	3.59e-10	8.98e-06	2.26e-08
L_johnsonii_FI9785_01785 hypothetical protein	L_johnsonii_FI9785_01785		6	2	12	986	33.3333	99.7976	246.5	3.59e-10	8.98e-06	2.26e-08
L_johnsonii_G2A_00099 Tyrosine--tRNA ligase 1	L_johnsonii_G2A_00099/0.1	J	6	2	12	986	33.3333	99.7976	246.5	3.59e-10	8.98e-06	2.26e-08
L_sp_F4_bin1_00401 hypothetical protein	L_sp_F4_bin1_00401		6	2	12	986	33.3333	99.7976	246.5	3.59e-10	8.98e-06	2.26e-08
L_sp_F4_bin1_00468 hypothetical protein	L_sp_F4_bin1_00468		6	2	12	986	33.3333	99.7976	246.5	3.59e-10	8.98e-06	2.26e-08
L_sp_F4_bin1_00969 hypothetical protein	L_sp_F4_bin1_00969		6	2	12	986	33.3333	99.7976	246.5	3.59e-10	8.98e-06	2.26e-08
L_sp_F4_bin1_01249 hypothetical protein	L_sp_F4_bin1_01249		6	2	12	986	33.3333	99.7976	246.5	3.59e-10	8.98e-06	2.26e-08
L_sp_F4_bin1_01460 hypothetical protein	L_sp_F4_bin1_01460		6	2	12	986	33.3333	99.7976	246.5	3.59e-10	8.98e-06	2.26e-08
L_sp_F4_bin2_00400 hypothetical protein	L_sp_F4_bin2_00400		6	2	12	986	33.3333	99.7976	246.5	3.59e-10	8.98e-06	2.26e-08
L_sp_F4_bin2_00503 hypothetical protein	L_sp_F4_bin2_00503		6	2	12	986	33.3333	99.7976	246.5	3.59e-10	8.98e-06	2.26e-08
L_sp_F4_bin2_00853 hypothetical protein	L_sp_F4_bin2_00853		6	2	12	986	33.3333	99.7976	246.5	3.59e-10	8.98e-06	2.26e-08
L_sp_F4_bin2_00945 hypothetical protein	L_sp_F4_bin2_00945		6	2	12	986	33.3333	99.7976	246.5	3.59e-10	8.98e-06	2.26e-08
L_sp_F4_bin2_01393 hypothetical protein	L_sp_F4_bin2_01393		6	2	12	986	33.3333	99.7976	246.5	3.59e-10	8.98e-06	2.26e-08
L_sp_F4_bin2_01610 hypothetical protein	L_sp_F4_bin2_01610		6	2	12	986	33.3333	99.7976	246.5	3.59e-10	8.98e-06	2.26e-08
L_sp_F4_bin2_01612 hypothetical protein	L_sp_F4_bin2_01612		6	2	12	986	33.3333	99.7976	246.5	3.59e-10	8.98e-06	2.26e-08
L_sp_M0398_00730 Putative HMP/thiamine import ATP-binding protein YkoD	L_sp_M0398_00730/0.1	S	6	2	12	986	33.3333	99.7976	246.5	3.59e-10	8.98e-06	2.26e-08
L_sp_UBA10789_01047 hypothetical protein	L_sp_UBA10789_01047		6	2	12	986	33.3333	99.7976	246.5	3.59e-10	8.98e-06	2.26e-08
L_sp_UBA10789_01396 hypothetical protein	L_sp_UBA10789_01396/0.2		6	2	12	986	33.3333	99.7976	246.5	3.59e-10	8.98e-06	2.26e-08
L_sp_UBA11204_01464 Myo-inositol 2-dehydrogenase	L_sp_UBA11204_01464	S	6	2	12	986	33.3333	99.7976	246.5	3.59e-10	8.98e-06	2.26e-08
L_sp_UBA11204_01884 Membrane sensor protein UhpC	L_sp_UBA11204_01884	G	6	2	12	986	33.3333	99.7976	246.5	3.59e-10	8.98e-06	2.26e-08
L_sp_W8086_00010 hypothetical protein	L_sp_W8086_00010		6	2	12	986	33.3333	99.7976	246.5	3.59e-10	8.98e-06	2.26e-08
L_sp_W8086_00016 hypothetical protein	L_sp_W8086_00016		6	2	12	986	33.3333	99.7976	246.5	3.59e-10	8.98e-06	2.26e-08
L_sp_W8086_00035 hypothetical protein	L_sp_W8086_00035		6	2	12	986	33.3333	99.7976	246.5	3.59e-10	8.98e-06	2.26e-08
L_sp_W8086_00046 hypothetical protein	L_sp_W8086_00046		6	2	12	986	33.3333	99.7976	246.5	3.59e-10	8.98e-06	2.26e-08
L_sp_W8086_00072 hypothetical protein	L_sp_W8086_00072		6	2	12	986	33.3333	99.7976	246.5	3.59e-10	8.98e-06	2.26e-08
L_sp_W8086_00110 hypothetical protein	L_sp_W8086_00110		6	2	12	986	33.3333	99.7976	246.5	3.59e-10	8.98e-06	2.26e-08
L_sp_W8086_00190 hypothetical protein	L_sp_W8086_00190		6	2	12	986	33.3333	99.7976	246.5	3.59e-10	8.98e-06	2.26e-08
L_sp_W8086_00209 hypothetical protein	L_sp_W8086_00209		6	2	12	986	33.3333	99.7976	246.5	3.59e-10	8.98e-06	2.26e-08
L_sp_W8086_00224 Exopolyphosphatase 1	L_sp_W8086_00224	FP	6	2	12	986	33.3333	99.7976	246.5	3.59e-10	8.98e-06	2.26e-08
L_sp_W8086_00227 Transcriptional regulator SlyA	L_sp_W8086_00227	K	6	2	12	986	33.3333	99.7976	246.5	3.59e-10	8.98e-06	2.26e-08
L_sp_W8086_00249 hypothetical protein	L_sp_W8086_00249		6	2	12	986	33.3333	99.7976	246.5	3.59e-10	8.98e-06	2.26e-08
L_sp_W8086_00253 hypothetical protein	L_sp_W8086_00253		6	2	12	986	33.3333	99.7976	246.5	3.59e-10	8.98e-06	2.26e-08
L_sp_W8086_00255 hypothetical protein	L_sp_W8086_00255		6	2	12	986	33.3333	99.7976	246.5	3.59e-10	8.98e-06	2.26e-08
L_sp_W8086_00271 hypothetical protein	L_sp_W8086_00271		6	2	12	986	33.3333	99.7976	246.5	3.59e-10	8.98e-06	2.26e-08
L_sp_W8086_00275 hypothetical protein	L_sp_W8086_00275		6	2	12	986	33.3333	99.7976	246.5	3.59e-10	8.98e-06	2.26e-08
L_sp_W8086_00280 Energy-coupling factor transporter transmembrane protein EcfT	L_sp_W8086_00280	P	6	2	12	986	33.3333	99.7976	246.5	3.59e-10	8.98e-06	2.26e-08
L_sp_W8086_00389 hypothetical protein	L_sp_W8086_00389		6	2	12	986	33.3333	99.7976	246.5	3.59e-10	8.98e-06	2.26e-08
L_sp_W8086_00476 hypothetical protein	L_sp_W8086_00476		6	2	12	986	33.3333	99.7976	246.5	3.59e-10	8.98e-06	2.26e-08
L_sp_W8086_00513 hypothetical protein	L_sp_W8086_00513		6	2	12	986	33.3333	99.7976	246.5	3.59e-10	8.98e-06	2.26e-08
L_sp_W8086_00517 hypothetical protein	L_sp_W8086_00517		6	2	12	986	33.3333	99.7976	246.5	3.59e-10	8.98e-06	2.26e-08
L_sp_W8086_00537 hypothetical protein	L_sp_W8086_00537		6	2	12	986	33.3333	99.7976	246.5	3.59e-10	8.98e-06	2.26e-08
L_sp_W8086_00546 hypothetical protein	L_sp_W8086_00546		6	2	12	986	33.3333	99.7976	246.5	3.59e-10	8.98e-06	2.26e-08
L_sp_W8086_00550 Kynureninase	L_sp_W8086_00550	E	6	2	12	986	33.3333	99.7976	246.5	3.59e-10	8.98e-06	2.26e-08
L_sp_W8086_00551 hypothetical protein	L_sp_W8086_00551		6	2	12	986	33.3333	99.7976	246.5	3.59e-10	8.98e-06	2.26e-08
L_sp_W8086_00553 hypothetical protein	L_sp_W8086_00553		6	2	12	986	33.3333	99.7976	246.5	3.59e-10	8.98e-06	2.26e-08
L_sp_W8086_00578 hypothetical protein	L_sp_W8086_00578		6	2	12	986	33.3333	99.7976	246.5	3.59e-10	8.98e-06	2.26e-08
L_sp_W8086_00586 hypothetical protein	L_sp_W8086_00586		6	2	12	986	33.3333	99.7976	246.5	3.59e-10	8.98e-06	2.26e-08
L_sp_W8086_00637 hypothetical protein	L_sp_W8086_00637		6	2	12	986	33.3333	99.7976	246.5	3.59e-10	8.98e-06	2.26e-08
L_sp_W8086_00639 hypothetical protein	L_sp_W8086_00639		6	2	12	986	33.3333	99.7976	246.5	3.59e-10	8.98e-06	2.26e-08
L_sp_W8086_00671 hypothetical protein	L_sp_W8086_00671		6	2	12	986	33.3333	99.7976	246.5	3.59e-10	8.98e-06	2.26e-08
L_sp_W8086_00702 hypothetical protein	L_sp_W8086_00702		6	2	12	986	33.3333	99.7976	246.5	3.59e-10	8.98e-06	2.26e-08
L_sp_W8086_00795 hypothetical protein	L_sp_W8086_00795		6	2	12	986	33.3333	99.7976	246.5	3.59e-10	8.98e-06	2.26e-08
L_sp_W8086_00817 putative N-acetyltransferase YycN	L_sp_W8086_00817	K	6	2	12	986	33.3333	99.7976	246.5	3.59e-10	8.98e-06	2.26e-08
L_sp_W8086_00836 hypothetical protein	L_sp_W8086_00836		6	2	12	986	33.3333	99.7976	246.5	3.59e-10	8.98e-06	2.26e-08
L_sp_W8086_00940 hypothetical protein	L_sp_W8086_00940		6	2	12	986	33.3333	99.7976	246.5	3.59e-10	8.98e-06	2.26e-08
L_sp_W8086_01021 hypothetical protein	L_sp_W8086_01021		6	2	12	986	33.3333	99.7976	246.5	3.59e-10	8.98e-06	2.26e-08
L_sp_W8086_01175 tRNA1(Val) (adenine(37)-N6)-methyltransferase	L_sp_W8086_01175	L	6	2	12	986	33.3333	99.7976	246.5	3.59e-10	8.98e-06	2.26e-08
L_sp_W8086_01220 hypothetical protein	L_sp_W8086_01220		6	2	12	986	33.3333	99.7976	246.5	3.59e-10	8.98e-06	2.26e-08
L_sp_W8086_01271 hypothetical protein	L_sp_W8086_01271		6	2	12	986	33.3333	99.7976	246.5	3.59e-10	8.98e-06	2.26e-08
L_sp_W8086_01277 Carbamoyl-phosphate synthase large chain	L_sp_W8086_01277	F	6	2	12	986	33.3333	99.7976	246.5	3.59e-10	8.98e-06	2.26e-08
L_sp_W8086_01290 D-aminopeptidase	L_sp_W8086_01290	E	6	2	12	986	33.3333	99.7976	246.5	3.59e-10	8.98e-06	2.26e-08
L_sp_W8086_01302 Glycerol-3-phosphate regulon repressor	L_sp_W8086_01302	K	6	2	12	986	33.3333	99.7976	246.5	3.59e-10	8.98e-06	2.26e-08
L_sp_W8086_01305 5-dehydro-2-deoxygluconokinase	L_sp_W8086_01305	H	6	2	12	986	33.3333	99.7976	246.5	3.59e-10	8.98e-06	2.26e-08
L_sp_W8086_01327 hypothetical protein	L_sp_W8086_01327		6	2	12	986	33.3333	99.7976	246.5	3.59e-10	8.98e-06	2.26e-08
L_sp_W8086_01336 hypothetical protein	L_sp_W8086_01336		6	2	12	986	33.3333	99.7976	246.5	3.59e-10	8.98e-06	2.26e-08
L_sp_W8086_01349 Pyrophosphatase PpaX	L_sp_W8086_01349	S	6	2	12	986	33.3333	99.7976	246.5	3.59e-10	8.98e-06	2.26e-08
L_sp_W8086_01383 Inner membrane protein YbhI	L_sp_W8086_01383	P	6	2	12	986	33.3333	99.7976	246.5	3.59e-10	8.98e-06	2.26e-08
L_sp_W8086_01384 Pyrimidine 5'-nucleotidase YjjG	L_sp_W8086_01384	S	6	2	12	986	33.3333	99.7976	246.5	3.59e-10	8.98e-06	2.26e-08
L_sp_W8086_01429 hypothetical protein	L_sp_W8086_01429		6	2	12	986	33.3333	99.7976	246.5	3.59e-10	8.98e-06	2.26e-08
L_sp_W8086_01516 hypothetical protein	L_sp_W8086_01516		6	2	12	986	33.3333	99.7976	246.5	3.59e-10	8.98e-06	2.26e-08
L_sp_W8093_00714 hypothetical protein	L_sp_W8093_00714		6	2	12	986	33.3333	99.7976	246.5	3.59e-10	8.98e-06	2.26e-08
L_sp_W8093_01588 hypothetical protein	L_sp_W8093_01588		6	2	12	986	33.3333	99.7976	246.5	3.59e-10	8.98e-06	2.26e-08
L_terrae_NIBRBAC000499792_00545 N5-carboxyaminoimidazole ribonucleotide synthase	L_terrae_NIBRBAC000499792_00545	F	6	2	12	986	33.3333	99.7976	246.5	3.59e-10	8.98e-06	2.26e-08
L_crispatus_KT-11_00592 hypothetical protein	L_crispatus_KT-11_00592/0.1		6	2	12	986	33.3333	99.7976	246.5	3.59e-10	8.98e-06	2.26107e-08
L_gasseri_L5_01089 Fructose-bisphosphate aldolase	L_gasseri_L5_01089/0.3	G	6	2	12	986	33.3333	99.7976	246.5	3.59e-10	8.98e-06	2.26107e-08
L_jensenii_MHKL_MAG_00005_00665 hypothetical protein	L_jensenii_MHKL_MAG_00005_00665/0.3		5	2	13	986	27.7778	99.7976	189.615	2.07e-08	0.000517829	8.99038e-07
L_sp_M0396_00947 hypothetical protein	L_sp_M0396_00947		5	2	13	986	27.7778	99.7976	189.615	2.07e-08	0.000517829	8.99e-07
L_sp_M0396_00952 Fructosamine kinase FrlD	L_sp_M0396_00952	G	5	2	13	986	27.7778	99.7976	189.615	2.07e-08	0.000517829	8.99e-07
L_sp_M0398_00406 Fructosamine deglycase FrlB	L_sp_M0398_00406	M	5	2	13	986	27.7778	99.7976	189.615	2.07e-08	0.000517829	8.99e-07
L_sp_M0398_00742 hypothetical protein	L_sp_M0398_00742		5	2	13	986	27.7778	99.7976	189.615	2.07e-08	0.000517829	8.99e-07
L_sp_W8093_00272 hypothetical protein	L_sp_W8093_00272		5	2	13	986	27.7778	99.7976	189.615	2.07e-08	0.000517829	8.99e-07
L_jensenii_MHKL_MAG_00005_00665 hypothetical protein	L_jensenii_MHKL_MAG_00005_00665/0.3		5	2	13	986	27.7778	99.7976	189.615	2.07e-08	0.000517829	8.99038e-07
L_apis_ESL0185_01225 hypothetical protein	L_apis_ESL0185_01225		13	3	5	985	72.2222	99.6964	853.667	2.95e-23	7.37e-19	1.19e-19
L_crispatus_Mitchell_12_29_17_B07_S626-bin_1_01468 hypothetical protein	L_crispatus_Mitchell_12_29_17_B07_S626-bin_1_01468/0.1		9	3	9	985	50	99.6964	328.333	3.72e-15	9.3e-11	1.33e-12
L_sp_F4_bin1_01399 PTS system mannose-specific EIIAB component	L_sp_F4_bin1_01399	G	9	3	9	985	50	99.6964	328.333	3.72e-15	9.3e-11	1.33e-12
L_sp_M0396_00677 hypothetical protein	L_sp_M0396_00677		9	3	9	985	50	99.6964	328.333	3.72e-15	9.3e-11	1.33e-12
L_panisapium_ESL0416_00225 hypothetical protein	L_panisapium_ESL0416_00225		8	3	10	985	44.4444	99.6964	262.667	2.78e-13	6.95e-09	6.95e-11
L_hamsteri_DSM_5661_01177 Vitamin B12 import ATP-binding protein BtuD	L_hamsteri_DSM_5661_01177/2/0.1	V	7	3	11	985	38.8889	99.6964	208.939	1.83e-11	4.58e-07	1.99e-09
L_helsingborgensis_ESL0183_01729 hypothetical protein	L_helsingborgensis_ESL0183_01729		7	3	11	985	38.8889	99.6964	208.939	1.83e-11	4.58e-07	1.99e-09
L_helveticus_CGMCC_1.1877_01155 Beta-(1--2)glucan export ATP-binding/permease protein NdvA	L_helveticus_CGMCC_1.1877_01155/0.1	V	7	3	11	985	38.8889	99.6964	208.939	1.83e-11	4.58e-07	1.99e-09
L_sp_M0393_00930 hypothetical protein	L_sp_M0393_00930		7	3	11	985	38.8889	99.6964	208.939	1.83e-11	4.58e-07	1.99e-09
L_sp_M0396_00698 hypothetical protein	L_sp_M0396_00698		7	3	11	985	38.8889	99.6964	208.939	1.83e-11	4.58e-07	1.99e-09
L_sp_M0398_00243 hypothetical protein	L_sp_M0398_00243		7	3	11	985	38.8889	99.6964	208.939	1.83e-11	4.58e-07	1.99e-09
L_sp_W8093_01098 hypothetical protein	L_sp_W8093_01098		7	3	11	985	38.8889	99.6964	208.939	1.83e-11	4.58e-07	1.99e-09
L_sp_W8093_01194 hypothetical protein	L_sp_W8093_01194		7	3	11	985	38.8889	99.6964	208.939	1.83e-11	4.58e-07	1.99e-09
L_sp_W8093_01339 hypothetical protein	L_sp_W8093_01339		7	3	11	985	38.8889	99.6964	208.939	1.83e-11	4.58e-07	1.99e-09
L_sp_W8093_01523 hypothetical protein	L_sp_W8093_01523		7	3	11	985	38.8889	99.6964	208.939	1.83e-11	4.58e-07	1.99e-09
L_sp_W8093_01601 D-erythronate 4-phosphate dehydrogenase	L_sp_W8093_01601	H	7	3	11	985	38.8889	99.6964	208.939	1.83e-11	4.58e-07	1.99e-09
L_sp_wkB8_00159 hypothetical protein	L_sp_wkB8_00159		7	3	11	985	38.8889	99.6964	208.939	1.83e-11	4.58e-07	1.99e-09
L_crispatus_JKR_P1_06_F01_S678_001-bin_1_00542 putative protein	L_crispatus_JKR_P1_06_F01_S678_001-bin_1_00542/0.2	Q	6	3	12	985	33.3333	99.6964	164.167	1.07e-09	2.67e-05	5.97579e-08
L_crispatus_KT-11_00595 hypothetical protein	L_crispatus_KT-11_00595		6	3	12	985	33.3333	99.6964	164.167	1.07e-09	2.67e-05	5.98e-08
L_gallinarum_Chicken_14_mag_96_01125 hypothetical protein	L_gallinarum_Chicken_14_mag_96_01125/0.2		6	3	12	985	33.3333	99.6964	164.167	1.07e-09	2.67e-05	5.98e-08
L_helsingborgensis_ESL0183_01571 hypothetical protein	L_helsingborgensis_ESL0183_01571		6	3	12	985	33.3333	99.6964	164.167	1.07e-09	2.67e-05	5.98e-08
L_iners_ATCC_55195_rep2_S854-bin_2_00524 putative succinyl-diaminopimelate desuccinylase	L_iners_ATCC_55195_rep2_S854-bin_2_00524/0.2	E	6	3	12	985	33.3333	99.6964	164.167	1.07e-09	2.67e-05	5.97579e-08
L_selangorensis_ATCC_BAA-66_01465 3-oxoacyl-[acyl-carrier-protein] reductase FabG	L_selangorensis_ATCC_BAA-66_01465/0.1	IQ	6	3	12	985	33.3333	99.6964	164.167	1.07e-09	2.67e-05	5.98e-08
L_sp_F4_bin1_00298 Glyoxylate/hydroxypyruvate reductase A	L_sp_F4_bin1_00298	EH	6	3	12	985	33.3333	99.6964	164.167	1.07e-09	2.67e-05	5.98e-08
L_sp_F4_bin1_01447 hypothetical protein	L_sp_F4_bin1_01447		6	3	12	985	33.3333	99.6964	164.167	1.07e-09	2.67e-05	5.98e-08
L_sp_F4_bin1_01712 hypothetical protein	L_sp_F4_bin1_01712		6	3	12	985	33.3333	99.6964	164.167	1.07e-09	2.67e-05	5.98e-08
L_sp_F4_bin1_01814 hypothetical protein	L_sp_F4_bin1_01814		6	3	12	985	33.3333	99.6964	164.167	1.07e-09	2.67e-05	5.98e-08
L_sp_F5_bin4_00996 hypothetical protein	L_sp_F5_bin4_00996		6	3	12	985	33.3333	99.6964	164.167	1.07e-09	2.67e-05	5.98e-08
L_sp_LAC2_01966 N-acetylcysteine deacetylase	L_sp_LAC2_01966/2	E	6	3	12	985	33.3333	99.6964	164.167	1.07e-09	2.67e-05	5.98e-08
L_sp_LAC2_02077 Putrescine transporter PotE	L_sp_LAC2_02077	E	6	3	12	985	33.3333	99.6964	164.167	1.07e-09	2.67e-05	5.98e-08
L_sp_M0398_00650 HTH-type transcriptional regulator BenM	L_sp_M0398_00650	K	6	3	12	985	33.3333	99.6964	164.167	1.07e-09	2.67e-05	5.98e-08
L_sp_UBA10721_00151 hypothetical protein	L_sp_UBA10721_00151		6	3	12	985	33.3333	99.6964	164.167	1.07e-09	2.67e-05	5.98e-08
L_sp_UBA11204_01208 hypothetical protein	L_sp_UBA11204_01208		6	3	12	985	33.3333	99.6964	164.167	1.07e-09	2.67e-05	5.98e-08
L_sp_UBA9140_02663 hypothetical protein	L_sp_UBA9140_02663		6	3	12	985	33.3333	99.6964	164.167	1.07e-09	2.67e-05	5.98e-08
L_sp_UBA9140_02672 Myo-inositol 2-dehydrogenase	L_sp_UBA9140_02672	S	6	3	12	985	33.3333	99.6964	164.167	1.07e-09	2.67e-05	5.98e-08
L_sp_W8086_00329 hypothetical protein	L_sp_W8086_00329		6	3	12	985	33.3333	99.6964	164.167	1.07e-09	2.67e-05	5.98e-08
L_sp_W8086_00375 DNA protection during starvation protein	L_sp_W8086_00375	P	6	3	12	985	33.3333	99.6964	164.167	1.07e-09	2.67e-05	5.98e-08
L_sp_W8086_00460 hypothetical protein	L_sp_W8086_00460		6	3	12	985	33.3333	99.6964	164.167	1.07e-09	2.67e-05	5.98e-08
L_sp_W8086_00478 hypothetical protein	L_sp_W8086_00478		6	3	12	985	33.3333	99.6964	164.167	1.07e-09	2.67e-05	5.98e-08
L_sp_W8086_00837 hypothetical protein	L_sp_W8086_00837		6	3	12	985	33.3333	99.6964	164.167	1.07e-09	2.67e-05	5.98e-08
L_sp_W8086_01037 Bacitracin transport ATP-binding protein BcrA	L_sp_W8086_01037/0.2	V	6	3	12	985	33.3333	99.6964	164.167	1.07e-09	2.67e-05	5.98e-08
L_sp_W8086_01261 hypothetical protein	L_sp_W8086_01261		6	3	12	985	33.3333	99.6964	164.167	1.07e-09	2.67e-05	5.98e-08
L_sp_W8086_01315 hypothetical protein	L_sp_W8086_01315		6	3	12	985	33.3333	99.6964	164.167	1.07e-09	2.67e-05	5.98e-08
L_sp_W8086_01334 hypothetical protein	L_sp_W8086_01334		6	3	12	985	33.3333	99.6964	164.167	1.07e-09	2.67e-05	5.98e-08
L_sp_wkB8_00347 hypothetical protein	L_sp_wkB8_00347		6	3	12	985	33.3333	99.6964	164.167	1.07e-09	2.67e-05	5.98e-08
L_taiwanensis_609h_01725 hypothetical protein	L_taiwanensis_609h_01725		6	3	12	985	33.3333	99.6964	164.167	1.07e-09	2.67e-05	5.98e-08
uncultured_L_sp_Chicken_1_mag_75_00193 Alcohol dehydrogenase	uncultured_L_sp_Chicken_1_mag_75_00193	P	6	3	12	985	33.3333	99.6964	164.167	1.07e-09	2.67e-05	5.98e-08
L_crispatus_JKR_P1_06_F01_S678_001-bin_1_00542 putative protein	L_crispatus_JKR_P1_06_F01_S678_001-bin_1_00542/0.2	Q	6	3	12	985	33.3333	99.6964	164.167	1.07e-09	2.67e-05	5.97579e-08
L_iners_ATCC_55195_rep2_S854-bin_2_00524 putative succinyl-diaminopimelate desuccinylase	L_iners_ATCC_55195_rep2_S854-bin_2_00524/0.2	E	6	3	12	985	33.3333	99.6964	164.167	1.07e-09	2.67e-05	5.97579e-08
L_helsingborgensis_ESL0183_00423 hypothetical protein	L_helsingborgensis_ESL0183_00423		5	3	13	985	27.7778	99.6964	126.282	5.46e-08	0.00136592	2.25e-06
L_sp_W8086_00241 hypothetical protein	L_sp_W8086_00241		9	4	9	984	50	99.5951	246	1.2e-14	3e-10	3.84e-12
L_apis_R-53131_01158 hypothetical protein	L_apis_R-53131_01158		8	4	10	984	44.4444	99.5951	196.8	8.26e-13	2.07e-08	1.83e-10
L_gasseri_AL5_00078 PTS system mannose-specific EIIAB component	L_gasseri_AL5_00078/9/0.2	G	8	4	10	984	44.4444	99.5951	196.8	8.26e-13	2.07e-08	1.83e-10
L_sp_wkB8_01615 hypothetical protein	L_sp_wkB8_01615		8	4	10	984	44.4444	99.5951	196.8	8.26e-13	2.07e-08	1.83e-10
L_bombicola_L5-31_00914 hypothetical protein	L_bombicola_L5-31_00914		7	4	11	984	38.8889	99.5951	156.545	4.99e-11	1.25e-06	5.11e-09
L_kullabergensis_ESL0186_01773 hypothetical protein	L_kullabergensis_ESL0186_01773		7	4	11	984	38.8889	99.5951	156.545	4.99e-11	1.25e-06	5.11e-09
L_sp_W8086_00117 putative HTH-type transcriptional regulator YdjF	L_sp_W8086_00117	K	7	4	11	984	38.8889	99.5951	156.545	4.99e-11	1.25e-06	5.11e-09
L_sp_W8086_01047 hypothetical protein	L_sp_W8086_01047		6	4	12	984	33.3333	99.5951	123	2.64e-09	6.59e-05	1.35e-07
L_bombicola_OCC3_00019 Galactose-6-phosphate isomerase subunit LacB	L_bombicola_OCC3_00019	G	6	4	12	984	33.3333	99.5951	123	2.64e-09	6.59e-05	1.35e-07
L_iners_E2_1697_1278_1_CBA1_S151-bin_1-SPLIT_00563 Penicillin-binding protein 1A	L_iners_E2_1697_1278_1_CBA1_S151-bin_1-SPLIT_00563/2/0.3	M	6	4	12	984	33.3333	99.5951	123	2.64e-09	6.59e-05	1.35e-07
L_panisapium_ESL0411_00356 HTH-type transcriptional regulator KdgR	L_panisapium_ESL0411_00356	K	6	4	12	984	33.3333	99.5951	123	2.64e-09	6.59e-05	1.35e-07
L_panisapium_ESL0413_00205 Inosose dehydratase	L_panisapium_ESL0413_00205	G	6	4	12	984	33.3333	99.5951	123	2.64e-09	6.59e-05	1.35e-07
L_sp_CRM56-2_03187 hypothetical protein	L_sp_CRM56-2_03187/2		6	4	12	984	33.3333	99.5951	123	2.64e-09	6.59e-05	1.35e-07
L_sp_LAC3_02583 2-haloacrylate reductase	L_sp_LAC3_02583	C	6	4	12	984	33.3333	99.5951	123	2.64e-09	6.59e-05	1.35e-07
L_sp_UBA10721_01037 hypothetical protein	L_sp_UBA10721_01037		6	4	12	984	33.3333	99.5951	123	2.64e-09	6.59e-05	1.35e-07
L_sp_W8086_00125 hypothetical protein	L_sp_W8086_00125		6	4	12	984	33.3333	99.5951	123	2.64e-09	6.59e-05	1.35e-07
L_sp_W8086_00225 hypothetical protein	L_sp_W8086_00225		6	4	12	984	33.3333	99.5951	123	2.64e-09	6.59e-05	1.35e-07
L_sp_W8086_00234 putative sulfoacetate transporter SauU	L_sp_W8086_00234	G	6	4	12	984	33.3333	99.5951	123	2.64e-09	6.59e-05	1.35e-07
L_sp_W8086_00251 hypothetical protein	L_sp_W8086_00251		6	4	12	984	33.3333	99.5951	123	2.64e-09	6.59e-05	1.35e-07
L_sp_W8086_00370 hypothetical protein	L_sp_W8086_00370		6	4	12	984	33.3333	99.5951	123	2.64e-09	6.59e-05	1.35e-07
L_sp_W8086_00421 Uronate isomerase	L_sp_W8086_00421/2	G	6	4	12	984	33.3333	99.5951	123	2.64e-09	6.59e-05	1.3513e-07
L_sp_W8086_00528 hypothetical protein	L_sp_W8086_00528		6	4	12	984	33.3333	99.5951	123	2.64e-09	6.59e-05	1.35e-07
L_sp_W8086_00862 hypothetical protein	L_sp_W8086_00862		6	4	12	984	33.3333	99.5951	123	2.64e-09	6.59e-05	1.35e-07
L_sp_W8086_00996 hypothetical protein	L_sp_W8086_00996		6	4	12	984	33.3333	99.5951	123	2.64e-09	6.59e-05	1.35e-07
L_sp_W8086_01001 hypothetical protein	L_sp_W8086_01001		6	4	12	984	33.3333	99.5951	123	2.64e-09	6.59e-05	1.35e-07
L_sp_W8086_01074 hypothetical protein	L_sp_W8086_01074		6	4	12	984	33.3333	99.5951	123	2.64e-09	6.59e-05	1.35e-07
L_sp_W8086_01214 hypothetical protein	L_sp_W8086_01214		6	4	12	984	33.3333	99.5951	123	2.64e-09	6.59e-05	1.35e-07
L_sp_W8086_01308 Inositol 2-dehydrogenase/D-chiro-inositol 3-dehydrogenase	L_sp_W8086_01308	S	6	4	12	984	33.3333	99.5951	123	2.64e-09	6.59e-05	1.35e-07
L_sp_W8086_01335 hypothetical protein	L_sp_W8086_01335		6	4	12	984	33.3333	99.5951	123	2.64e-09	6.59e-05	1.35e-07
L_sp_W8086_01395 hypothetical protein	L_sp_W8086_01395		6	4	12	984	33.3333	99.5951	123	2.64e-09	6.59e-05	1.35e-07
L_sp_W8093_00178 Phosphoserine phosphatase 1	L_sp_W8093_00178	G	6	4	12	984	33.3333	99.5951	123	2.64e-09	6.59e-05	1.35e-07
L_terrae_NIBRBAC000499792_00471 hypothetical protein	L_terrae_NIBRBAC000499792_00471		6	4	12	984	33.3333	99.5951	123	2.64e-09	6.59e-05	1.35e-07
L_sp_W8086_00421 Uronate isomerase	L_sp_W8086_00421/2	G	6	4	12	984	33.3333	99.5951	123	2.64e-09	6.59e-05	1.3513e-07
L_bombicola_BI-4G_01262 Transcriptional regulator ManR	L_bombicola_BI-4G_01262	GKT	5	4	13	984	27.7778	99.5951	94.6154	1.22e-07	0.00304	4.57e-06
L_bombicola_R-53102_00409 hypothetical protein	L_bombicola_R-53102_00409		5	4	13	984	27.7778	99.5951	94.6154	1.22e-07	0.00304	4.57e-06
L_crispatus_UMNLC11_00547 Glutamine transport system permease protein GlnP	L_crispatus_UMNLC11_00547/0.2	P	5	4	13	984	27.7778	99.5951	94.6154	1.22e-07	0.00304	4.57e-06
L_kullabergensis_ESL0186_00148 hypothetical protein	L_kullabergensis_ESL0186_00148		5	4	13	984	27.7778	99.5951	94.6154	1.22e-07	0.00304	4.57e-06
L_panisapium_ESL0411_00203 hypothetical protein	L_panisapium_ESL0411_00203		5	4	13	984	27.7778	99.5951	94.6154	1.22e-07	0.00304	4.57e-06
L_panisapium_ESL0413_00295 N-acetylgalactosamine permease IIC component 1	L_panisapium_ESL0413_00295/11/0.4	G	5	4	13	984	27.7778	99.5951	94.6154	1.22e-07	0.00304	4.57142e-06
L_sp_CBA3605_01334 Transcriptional regulatory protein DagR	L_sp_CBA3605_01334	K	5	4	13	984	27.7778	99.5951	94.6154	1.22e-07	0.00304	4.57e-06
L_sp_M0396_00515 hypothetical protein	L_sp_M0396_00515		5	4	13	984	27.7778	99.5951	94.6154	1.22e-07	0.00304	4.57e-06
L_sp_M0398_00593 hypothetical protein	L_sp_M0398_00593		5	4	13	984	27.7778	99.5951	94.6154	1.22e-07	0.00304	4.57e-06
L_sp_M0398_00692 HTH-type transcriptional activator RhaR	L_sp_M0398_00692	K	5	4	13	984	27.7778	99.5951	94.6154	1.22e-07	0.00304	4.57e-06
L_sp_M0398_00974 hypothetical protein	L_sp_M0398_00974		5	4	13	984	27.7778	99.5951	94.6154	1.22e-07	0.00304	4.57e-06
L_sp_M0403_00002 hypothetical protein	L_sp_M0403_00002/2		5	4	13	984	27.7778	99.5951	94.6154	1.22e-07	0.00304	4.57e-06
L_panisapium_ESL0413_00295 N-acetylgalactosamine permease IIC component 1	L_panisapium_ESL0413_00295/11/0.4	G	5	4	13	984	27.7778	99.5951	94.6154	1.22e-07	0.00304	4.57142e-06
L_sp_W8086_00799 hypothetical protein	L_sp_W8086_00799		14	5	4	983	77.7778	99.4939	688.1	3.07e-24	7.67e-20	1.53e-20
L_sp_W8086_01324 hypothetical protein	L_sp_W8086_01324		11	5	7	983	61.1111	99.4939	308.943	5.31e-18	1.33e-13	3.91e-15
L_sp_W8093_01569 hypothetical protein	L_sp_W8093_01569		10	5	8	983	55.5556	99.4939	245.75	4.53e-16	1.13e-11	1.92e-13
L_sp_M0396_00852 hypothetical protein	L_sp_M0396_00852		9	5	9	983	50	99.4939	196.6	3.33e-14	8.33e-10	9.68e-12
L_johnsonii_L2_01810 putative phosphotransferase enzyme IIB component	L_johnsonii_L2_01810/0.1	G	8	5	10	983	44.4444	99.4939	157.28	2.13e-12	5.32e-08	4.47e-10
L_kullabergensis_ESL0186_00116 hypothetical protein	L_kullabergensis_ESL0186_00116		8	5	10	983	44.4444	99.4939	157.28	2.13e-12	5.32e-08	4.47e-10
L_delbrueckii_subsp_lactis_NBIMCC_8250_182_00080 hypothetical protein	L_delbrueckii_subsp_lactis_NBIMCC_8250_182_00080/0.1		7	5	11	983	38.8889	99.4939	125.109	1.19e-10	2.96e-06	9.94e-09
L_kullabergensis_ESL0186_01334 hypothetical protein	L_kullabergensis_ESL0186_01334		6	5	12	983	33.3333	99.4939	98.3	5.74e-09	0.000143579	2.74e-07
L_panisapium_ESL0413_00204 Major myo-inositol transporter IolT	L_panisapium_ESL0413_00204/4	EGP	6	5	12	983	33.3333	99.4939	98.3	5.74e-09	0.000143579	2.74e-07
L_panisapium_ESL0416_00753 Peroxide-responsive repressor PerR	L_panisapium_ESL0416_00753/0.1	P	6	5	12	983	33.3333	99.4939	98.3	5.74e-09	0.000143579	2.74e-07
L_sp_F4_bin1_00335 hypothetical protein	L_sp_F4_bin1_00335		6	5	12	983	33.3333	99.4939	98.3	5.74e-09	0.000143579	2.74e-07
L_sp_F4_bin1_01206 hypothetical protein	L_sp_F4_bin1_01206		6	5	12	983	33.3333	99.4939	98.3	5.74e-09	0.000143579	2.74e-07
L_sp_F4_bin2_00154 hypothetical protein	L_sp_F4_bin2_00154		6	5	12	983	33.3333	99.4939	98.3	5.74e-09	0.000143579	2.74e-07
L_sp_M0398_01853 hypothetical protein	L_sp_M0398_01853		6	5	12	983	33.3333	99.4939	98.3	5.74e-09	0.000143579	2.74e-07
L_sp_M0403_00365 HTH-type transcriptional regulator YofA	L_sp_M0403_00365	K	6	5	12	983	33.3333	99.4939	98.3	5.74e-09	0.000143579	2.74e-07
L_sp_UBA8002_01212 Glycine betaine/carnitine transport ATP-binding protein GbuA	L_sp_UBA8002_01212	E	6	5	12	983	33.3333	99.4939	98.3	5.74e-09	0.000143579	2.74e-07
L_sp_UBA9526_00052 hypothetical protein	L_sp_UBA9526_00052		6	5	12	983	33.3333	99.4939	98.3	5.74e-09	0.000143579	2.74e-07
L_sp_W8086_00306 Phosphoglycolate phosphatase	L_sp_W8086_00306	S	6	5	12	983	33.3333	99.4939	98.3	5.74e-09	0.000143579	2.74e-07
L_sp_W8086_00475 hypothetical protein	L_sp_W8086_00475		6	5	12	983	33.3333	99.4939	98.3	5.74e-09	0.000143579	2.74e-07
L_terrae_NIBRBAC000499792_00361 3-hydroxybutyryl-CoA dehydrogenase	L_terrae_NIBRBAC000499792_00361	I	6	5	12	983	33.3333	99.4939	98.3	5.74e-09	0.000143579	2.74e-07
L_terrae_NIBRBAC000499792_00835 hypothetical protein	L_terrae_NIBRBAC000499792_00835		6	5	12	983	33.3333	99.4939	98.3	5.74e-09	0.000143579	2.74e-07
L_terrae_NIBRBAC000499792_01421 hypothetical protein	L_terrae_NIBRBAC000499792_01421		6	5	12	983	33.3333	99.4939	98.3	5.74e-09	0.000143579	2.74e-07
L_crispatus_Mitchell_12_29_17_G06_S623-bin_1_00297 hypothetical protein	L_crispatus_Mitchell_12_29_17_G06_S623-bin_1_00297/7		5	5	13	983	27.7778	99.4939	75.6154	2.41e-07	0.00601405	8.68e-06
L_sp_M0398_01122 hypothetical protein	L_sp_M0398_01122/2		5	5	13	983	27.7778	99.4939	75.6154	2.41e-07	0.00601405	8.68e-06
L_sp_M0398_01889 hypothetical protein	L_sp_M0398_01889		5	5	13	983	27.7778	99.4939	75.6154	2.41e-07	0.00601405	8.68e-06
L_sp_M0393_00181 hypothetical protein	L_sp_M0393_00181		9	6	9	982	50	99.3927	163.667	8.26e-14	2.06e-09	2.2e-11
L_sp_UBA11204_02058 Glyceraldehyde-3-phosphate dehydrogenase 1	L_sp_UBA11204_02058/3/0.1	G	9	6	9	982	50	99.3927	163.667	8.26e-14	2.06e-09	2.2e-11
L_sp_W8172_00218 hypothetical protein	L_sp_W8172_00218		9	6	9	982	50	99.3927	163.667	8.26e-14	2.06e-09	2.2e-11
L_sp_F4_bin2_01530 Adenine deaminase	L_sp_F4_bin2_01530/3/0.2	F	8	6	10	982	44.4444	99.3927	130.933	4.92e-12	1.23e-07	9.77e-10
L_sp_W8086_00337 hypothetical protein	L_sp_W8086_00337		7	6	11	982	38.8889	99.3927	104.152	2.54e-10	6.36e-06	2.06e-08
L_sp_W8086_01285 Sorbitol dehydrogenase	L_sp_W8086_01285	C	7	6	11	982	38.8889	99.3927	104.152	2.54e-10	6.36e-06	2.06e-08
L_kalixensis_DSM_16043_01506 Oligopeptide-binding protein OppA	L_kalixensis_DSM_16043_01506/32	E	6	6	12	982	33.3333	99.3927	81.8333	1.14e-08	0.000284195	5.12e-07
L_sp_F4_bin1_00488 hypothetical protein	L_sp_F4_bin1_00488		6	6	12	982	33.3333	99.3927	81.8333	1.14e-08	0.000284195	5.12e-07
L_sp_F4_bin2_00697 hypothetical protein	L_sp_F4_bin2_00697/12		6	6	12	982	33.3333	99.3927	81.8333	1.14e-08	0.000284195	5.12e-07
L_sp_F4_bin2_01269 Glutathione-regulated potassium-efflux system ancillary protein KefG	L_sp_F4_bin2_01269	S	6	6	12	982	33.3333	99.3927	81.8333	1.14e-08	0.000284195	5.12e-07
L_sp_LAC5_00239 Adenine deaminase	L_sp_LAC5_00239	F	6	6	12	982	33.3333	99.3927	81.8333	1.14e-08	0.000284195	5.12e-07
L_sp_M0398_00881 Glucitol operon repressor	L_sp_M0398_00881	K	6	6	12	982	33.3333	99.3927	81.8333	1.14e-08	0.000284195	5.12e-07
uncultured_L_sp_Chicken_10_mag_88_01071 hypothetical protein	uncultured_L_sp_Chicken_10_mag_88_01071		6	6	12	982	33.3333	99.3927	81.8333	1.14e-08	0.000284195	5.12e-07
L_sp_S2-2_01089 Inner membrane protein YhaI	L_sp_S2-2_01089	S	12	7	6	981	66.6667	99.2915	280.286	4.28e-19	1.07e-14	4.28e-16
L_helveticus_NWC_2_4_01834 hypothetical protein	L_helveticus_NWC_2_4_01834		16	63	2	925	88.8889	93.6235	117.46	6.25e-17	1.56e-12	3.81e-14
L_crispatus_MHKL_MAG_00107_00472 hypothetical protein	L_crispatus_MHKL_MAG_00107_00472/2		11	7	7	981	61.1111	99.2915	220.224	3.82e-17	9.55e-13	2.51e-14
L_crispatus_Chicken_10_mag_157_01530 putative ABC transporter phosphonate/phosphite binding protein PhnD2	L_crispatus_Chicken_10_mag_157_01530/0.1	P	9	7	9	981	50	99.2915	140.143	1.87e-13	4.68e-09	4.78e-11
L_bombicola_L5-31_00908 hypothetical protein	L_bombicola_L5-31_00908/4		7	7	11	981	38.8889	99.2915	89.1818	5.04e-10	1.26e-05	3.12e-08
L_sp_M0393_01223 PTS system galactitol-specific EIIA component	L_sp_M0393_01223	G	7	7	11	981	38.8889	99.2915	89.1818	5.04e-10	1.26e-05	3.12e-08
L_acetotolerans_LA1_01242 Putative NAD(P)H nitroreductase YodC	L_acetotolerans_LA1_01242/0.3	C	6	7	12	981	33.3333	99.2915	70.0714	2.09e-08	0.000522341	8.99e-07
L_sp_F4_bin1_00434 N-acetylgalactosamine permease IIC component 1	L_sp_F4_bin1_00434	G	6	7	12	981	33.3333	99.2915	70.0714	2.09e-08	0.000522341	8.99e-07
L_sp_UBA10794_00798 Low specificity L-threonine aldolase	L_sp_UBA10794_00798	E	6	7	12	981	33.3333	99.2915	70.0714	2.09e-08	0.000522341	8.99e-07
L_sp_UBA9140_02164 hypothetical protein	L_sp_UBA9140_02164		6	7	12	981	33.3333	99.2915	70.0714	2.09e-08	0.000522341	8.99e-07
L_sp_W8086_01304 hypothetical protein	L_sp_W8086_01304		6	7	12	981	33.3333	99.2915	70.0714	2.09e-08	0.000522341	8.99e-07
L_sp_W8172_00986 hypothetical protein	L_sp_W8172_00986/2		6	7	12	981	33.3333	99.2915	70.0714	2.09e-08	0.000522341	8.99e-07
L_sp_wkB8_00249 hypothetical protein	L_sp_wkB8_00249		6	7	12	981	33.3333	99.2915	70.0714	2.09e-08	0.000522341	8.99e-07
uncultured_L_sp_Chicken_10_mag_88_01191 N-acetylmannosamine kinase	uncultured_L_sp_Chicken_10_mag_88_01191	GK	6	7	12	981	33.3333	99.2915	70.0714	2.09e-08	0.000522341	8.99e-07
L_sp_UBA10789_01134 hypothetical protein	L_sp_UBA10789_01134		9	8	9	980	50	99.1903	122.5	3.95e-13	9.87e-09	9.67e-11
uncultured_L_sp_UMB00017_01284 N(G)	N(G)-dimethylarginine dimethylaminohydrolase	uncultured_L_sp_UMB00017_01284		6	3	12	985	33.3333	99.6964	164.167	1.07e-09	2.67e-05
L_sp_W8086_01085 Fructose-1	6-bisphosphatase class 3	L_sp_W8086_01085		6	7	12	981	33.3333	99.2915	70.0714	2.09e-08	0.000522341
L_gasseri_MHKL_MAG_00222_01158 Single-stranded DNA-binding protein	L_gasseri_MHKL_MAG_00222_01158/0.1	L	8	8	10	980	44.4444	99.1903	98	2.07e-11	5.18e-07	2.21e-09
L_panisapium_ESL0411_01437 hypothetical protein	L_panisapium_ESL0411_01437		7	8	11	980	38.8889	99.1903	77.9545	9.35e-10	2.34e-05	5.72e-08
L_sp_W8093_01452 2-dehydro-3-deoxygluconokinase	L_sp_W8093_01452	G	7	8	11	980	38.8889	99.1903	77.9545	9.35e-10	2.34e-05	5.72e-08
L_sp_F4_bin1_00349 5'-nucleotidase	L_sp_F4_bin1_00349	S	6	8	12	980	33.3333	99.1903	61.25	3.62e-08	0.000904651	1.52e-06
L_sp_UBA10721_00764 Thiamine transporter ThiT	L_sp_UBA10721_00764	S	6	8	12	980	33.3333	99.1903	61.25	3.62e-08	0.000904651	1.52e-06
L_sp_UBA10990_02007 Lipoate--protein ligase	L_sp_UBA10990_02007	H	6	8	12	980	33.3333	99.1903	61.25	3.62e-08	0.000904651	1.52e-06
L_sp_W8086_00845 hypothetical protein	L_sp_W8086_00845		6	8	12	980	33.3333	99.1903	61.25	3.62e-08	0.000904651	1.52e-06
L_sp_W8086_01482 D-serine dehydratase	L_sp_W8086_01482	E	6	8	12	980	33.3333	99.1903	61.25	3.62e-08	0.000904651	1.52e-06
L_apis_R-53131_01111 Glutamine--fructose-6-phosphate aminotransferase [isomerizing]	L_apis_R-53131_01111	M	10	9	8	979	55.5556	99.0891	135.972	1.35e-14	3.38e-10	4.28e-12
L_sp_W8093_01346 hypothetical protein	L_sp_W8093_01346		9	9	9	979	50	99.0891	108.778	7.83e-13	1.96e-08	1.8e-10
L_panisapium_ESL0411_00739 hypothetical protein	L_panisapium_ESL0411_00739/2		7	9	11	979	38.8889	99.0891	69.2222	1.65e-09	4.12e-05	9.05e-08
L_sp_CRM56-2_01583 hypothetical protein	L_sp_CRM56-2_01583/8/0.2		7	9	11	979	38.8889	99.0891	69.2222	1.65e-09	4.12e-05	9.04843e-08
L_sp_F5_bin1_01921 hypothetical protein	L_sp_F5_bin1_01921		7	9	11	979	38.8889	99.0891	69.2222	1.65e-09	4.12e-05	9.05e-08
L_sp_CRM56-2_01583 hypothetical protein	L_sp_CRM56-2_01583/8/0.2		7	9	11	979	38.8889	99.0891	69.2222	1.65e-09	4.12e-05	9.04843e-08
L_apis_R-53131_01381 hypothetical protein	L_apis_R-53131_01381		6	9	12	979	33.3333	99.0891	54.3889	5.97e-08	0.00149216	2.41e-06
L_hamsteri_DSM_5661_01577 Adaptive-response sensory-kinase SasA	L_hamsteri_DSM_5661_01577/0.1	T	6	9	12	979	33.3333	99.0891	54.3889	5.97e-08	0.00149216	2.41e-06
L_panisapium_ESL0411_00939 hypothetical protein	L_panisapium_ESL0411_00939		6	9	12	979	33.3333	99.0891	54.3889	5.97e-08	0.00149216	2.41e-06
L_sp_F5_bin3_00096 hypothetical protein	L_sp_F5_bin3_00096/3		6	9	12	979	33.3333	99.0891	54.3889	5.97e-08	0.00149216	2.41e-06
L_sp_M0396_01234 hypothetical protein	L_sp_M0396_01234		6	9	12	979	33.3333	99.0891	54.3889	5.97e-08	0.00149216	2.41e-06
L_sp_W8086_00058 hypothetical protein	L_sp_W8086_00058		6	9	12	979	33.3333	99.0891	54.3889	5.97e-08	0.00149216	2.41e-06
L_sp_W8086_00384 D-alanine--D-alanine ligase	L_sp_W8086_00384	F	6	9	12	979	33.3333	99.0891	54.3889	5.97e-08	0.00149216	2.41e-06
L_sp_W8086_00429 Aryl-alcohol dehydrogenase	L_sp_W8086_00429	C	6	9	12	979	33.3333	99.0891	54.3889	5.97e-08	0.00149216	2.41e-06
L_ultunensis_MGYG_HGUT_01335_00497 hypothetical protein	L_ultunensis_MGYG_HGUT_01335_00497/0.1		6	9	12	979	33.3333	99.0891	54.3889	5.97e-08	0.00149216	2.41e-06
L_helsingborgensis_ESL0183_00559 Mannonate dehydratase	L_helsingborgensis_ESL0183_00559	G	8	10	10	978	44.4444	98.9879	78.24	6.92e-11	1.73e-06	6.98e-09
L_bombicola_R-53102_01029 hypothetical protein	L_bombicola_R-53102_01029		7	10	11	978	38.8889	98.9879	62.2364	2.77e-09	6.93e-05	1.4e-07
L_bombicola_R-53102_01159 Bacitracin export ATP-binding protein BceA	L_bombicola_R-53102_01159/35	V	7	10	11	978	38.8889	98.9879	62.2364	2.77e-09	6.93e-05	1.4e-07
L_sp_M0396_00320 hypothetical protein	L_sp_M0396_00320		7	10	11	978	38.8889	98.9879	62.2364	2.77e-09	6.93e-05	1.4e-07
L_sp_W8093_00242 Immunity protein SdpI	L_sp_W8093_00242	S	7	10	11	978	38.8889	98.9879	62.2364	2.77e-09	6.93e-05	1.4e-07
L_sp_wkB8_00027 putative symporter YjmB	L_sp_wkB8_00027	G	7	10	11	978	38.8889	98.9879	62.2364	2.77e-09	6.93e-05	1.4e-07
L_sp_wkB8_00129 hypothetical protein	L_sp_wkB8_00129		7	10	11	978	38.8889	98.9879	62.2364	2.77e-09	6.93e-05	1.4e-07
L_acetotolerans_LA1_00797 Glycerol-3-phosphate transporter	L_acetotolerans_LA1_00797	G	6	10	12	978	33.3333	98.9879	48.9	9.45e-08	0.00236276	3.69e-06
L_apis_ESL0185_00404 Fructosamine deglycase FrlB	L_apis_ESL0185_00404	G	6	10	12	978	33.3333	98.9879	48.9	9.45e-08	0.00236276	3.69e-06
L_crispatus_Chicken_14_mag_17_00817 PTS system mannose-specific EIIAB component	L_crispatus_Chicken_14_mag_17_00817/0.2	G	6	10	12	978	33.3333	98.9879	48.9	9.45e-08	0.00236276	3.69e-06
L_mulieris_MHKL_MAG_00236_00689 hypothetical protein	L_mulieris_MHKL_MAG_00236_00689		6	10	12	978	33.3333	98.9879	48.9	9.45e-08	0.00236276	3.69e-06
L_sp_CBA3606_02347 Lysine-specific permease	L_sp_CBA3606_02347	E	6	10	12	978	33.3333	98.9879	48.9	9.45e-08	0.00236276	3.69e-06
L_sp_LAC3_00417 hypothetical protein	L_sp_LAC3_00417		6	10	12	978	33.3333	98.9879	48.9	9.45e-08	0.00236276	3.69e-06
L_sp_UBA11204_01733 hypothetical protein	L_sp_UBA11204_01733		6	10	12	978	33.3333	98.9879	48.9	9.45e-08	0.00236276	3.69e-06
L_sp_UMNPBX3_01487 Bacitracin export permease protein BceB	L_sp_UMNPBX3_01487	V	6	10	12	978	33.3333	98.9879	48.9	9.45e-08	0.00236276	3.69e-06
uncultured_L_sp_Chicken_1_mag_75_01130 hypothetical protein	uncultured_L_sp_Chicken_1_mag_75_01130		6	10	12	978	33.3333	98.9879	48.9	9.45e-08	0.00236276	3.69e-06
L_sp_M0393_00676 HTH-type transcriptional repressor NagR	L_sp_M0393_00676	K	11	11	7	977	61.1111	98.8866	139.571	8.25e-16	2.06e-11	3.38e-13
L_sp_W8086_01426 4-deoxy-L-threo-5-hexosulose-uronate ketol-isomerase 1	L_sp_W8086_01426	G	11	11	7	977	61.1111	98.8866	139.571	8.25e-16	2.06e-11	3.38e-13
L_apis_R-53131_00302 hypothetical protein	L_apis_R-53131_00302		8	11	10	977	44.4444	98.8866	71.0545	1.18e-10	2.96e-06	9.94e-09
L_sp_M0398_01916 Fructosamine deglycase FrlB	L_sp_M0398_01916	G	8	11	10	977	44.4444	98.8866	71.0545	1.18e-10	2.96e-06	9.94e-09
L_sp_W8086_00311 Transcriptional regulator ManR	L_sp_W8086_00311	GKT	7	11	11	977	38.8889	98.8866	56.5207	4.49e-09	0.000112317	2.23e-07
L_sp_W8093_00408 PTS system mannose-specific EIID component	L_sp_W8093_00408/6/0.2	G	7	11	11	977	38.8889	98.8866	56.5207	4.49e-09	0.000112317	2.23e-07
L_selangorensis_ATCC_BAA-66_01555 putative protein YxeI	L_selangorensis_ATCC_BAA-66_01555	M	6	11	12	977	33.3333	98.8866	44.4091	1.45e-07	0.00361373	5.37e-06
L_sp_CBA3605_00351 Tyrosine recombinase XerC	L_sp_CBA3605_00351/9	L	6	11	12	977	33.3333	98.8866	44.4091	1.45e-07	0.00361373	5.37e-06
L_sp_LAC2_02299 Response regulator ArlR	L_sp_LAC2_02299/2	KT	6	11	12	977	33.3333	98.8866	44.4091	1.45e-07	0.00361373	5.37e-06
L_sp_W8086_00210 hypothetical protein	L_sp_W8086_00210		6	11	12	977	33.3333	98.8866	44.4091	1.45e-07	0.00361373	5.37e-06
L_sp_W8086_00929 Magnesium transporter MgtE	L_sp_W8086_00929	P	6	11	12	977	33.3333	98.8866	44.4091	1.45e-07	0.00361373	5.37e-06
L_sp_W8086_01488 Major myo-inositol transporter IolT	L_sp_W8086_01488	EGP	6	11	12	977	33.3333	98.8866	44.4091	1.45e-07	0.00361373	5.37e-06
L_delbrueckii_subsp_lactis_CIRM_BIA_1374_00529 PTS system cellobiose-specific EIIC component	L_delbrueckii_subsp_lactis_CIRM_BIA_1374_00529/0.1	G	12	12	6	976	66.6667	98.7854	162.667	2.23e-17	5.59e-13	1.51e-14
L_bombicola_OCC3_00547 hypothetical protein	L_bombicola_OCC3_00547		11	12	7	976	61.1111	98.7854	127.81	1.57e-15	3.93e-11	6.14e-13
L_kullabergensis_ESL0186_01376 hypothetical protein	L_kullabergensis_ESL0186_01376		11	12	7	976	61.1111	98.7854	127.81	1.57e-15	3.93e-11	6.14e-13
L_panisapium_ESL0416_00069 hypothetical protein	L_panisapium_ESL0416_00069		11	12	7	976	61.1111	98.7854	127.81	1.57e-15	3.93e-11	6.14e-13
L_sp_M0393_00105 hypothetical protein	L_sp_M0393_00105		10	12	8	976	55.5556	98.7854	101.667	9.26e-14	2.32e-09	2.44e-11
L_apis_ESL0185_01347 L-ribulose-5-phosphate 4-epimerase	L_apis_ESL0185_01347/0.2	G	9	12	9	976	50	98.7854	81.3333	4.62e-12	1.15e-07	9.23492e-10
L_apis_ESL0185_01347 L-ribulose-5-phosphate 4-epimerase	L_apis_ESL0185_01347/0.2	G	9	12	9	976	50	98.7854	81.3333	4.62e-12	1.15e-07	9.23492e-10
L_bombicola_L5-31_01335 HTH-type transcriptional repressor NagR	L_bombicola_L5-31_01335	K	8	12	10	976	44.4444	98.7854	65.0667	1.96e-10	4.89e-06	1.59e-08
L_bombicola_BI-4G_00328 hypothetical protein	L_bombicola_BI-4G_00328		7	12	11	976	38.8889	98.7854	51.7576	7.04e-09	0.000176108	3.27e-07
L_panisapium_ESL0413_00678 hypothetical protein	L_panisapium_ESL0413_00678		7	12	11	976	38.8889	98.7854	51.7576	7.04e-09	0.000176108	3.27e-07
L_sp_wkB8_00836 hypothetical protein	L_sp_wkB8_00836		7	12	11	976	38.8889	98.7854	51.7576	7.04e-09	0.000176108	3.27e-07
L_bombicola_L5-31_00791 hypothetical protein	L_bombicola_L5-31_00791		6	12	12	976	33.3333	98.7854	40.6667	2.15e-07	0.00536443	7.77e-06
L_crispatus_MHKL_MAG_00097_00252 hypothetical protein	L_crispatus_MHKL_MAG_00097_00252/0.1		6	12	12	976	33.3333	98.7854	40.6667	2.15e-07	0.00536443	7.77e-06
L_panisapium_ESL0411_00097 hypothetical protein	L_panisapium_ESL0411_00097	1020_g_1379	6	12	12	976	33.3333	98.7854	40.6667	2.15e-07	0.00536443	7.77e-06
L_panisapium_ESL0413_00354 L-rhamnose mutarotase	L_panisapium_ESL0413_00354	G	6	12	12	976	33.3333	98.7854	40.6667	2.15e-07	0.00536443	7.77e-06
L_paragasseri_JCM_1130_00486 HTH-type transcriptional regulator GltC	L_paragasseri_JCM_1130_00486	K	6	12	12	976	33.3333	98.7854	40.6667	2.15e-07	0.00536443	7.77e-06
L_sp_CBA3606_01570 putative metabolite transport protein CsbC	L_sp_CBA3606_01570	P	6	12	12	976	33.3333	98.7854	40.6667	2.15e-07	0.00536443	7.77e-06
L_sp_S2-2_00124 hypothetical protein	L_sp_S2-2_00124		6	12	12	976	33.3333	98.7854	40.6667	2.15e-07	0.00536443	7.77e-06
L_sp_UBA10721_00133 Glycine betaine/carnitine transport permease protein GbuB	L_sp_UBA10721_00133	E	6	12	12	976	33.3333	98.7854	40.6667	2.15e-07	0.00536443	7.77e-06
L_sp_UBA10721_01205 hypothetical protein	L_sp_UBA10721_01205		6	12	12	976	33.3333	98.7854	40.6667	2.15e-07	0.00536443	7.77e-06
L_panisapium_ESL0411_00264 hypothetical protein	L_panisapium_ESL0411_00264		11	13	7	975	61.1111	98.6842	117.857	2.88e-15	7.21e-11	1.08e-12
L_iners_C0011D1_00248 PTS system fructose-specific EIIB component	L_iners_C0011D1_00248/0.1	G	10	13	8	975	55.5556	98.6842	93.75	1.63e-13	4.07e-09	4.19e-11
L_sp_UBA10721_01940 PTS system mannose-specific EIID component	L_sp_UBA10721_01940	G	10	13	8	975	55.5556	98.6842	93.75	1.63e-13	4.07e-09	4.19e-11
L_amylolyticus_LA664_01701 Oligopeptide transport ATP-binding protein OppD	L_amylolyticus_LA664_01701/0.1	P	9	13	9	975	50	98.6842	75	7.75e-12	1.94e-07	1.47e-09
L_sp_F4_bin2_00390 hypothetical protein	L_sp_F4_bin2_00390		9	13	9	975	50	98.6842	75	7.75e-12	1.94e-07	1.47e-09
L_sp_W8172_00655 hypothetical protein	L_sp_W8172_00655		9	13	9	975	50	98.6842	75	7.75e-12	1.94e-07	1.47e-09
L_sp_CBA3605_01316 L-rhamnose isomerase	L_sp_CBA3605_01316	G	8	13	10	975	44.4444	98.6842	60	3.13e-10	7.83e-06	2.26e-08
L_sp_M0398_01206 hypothetical protein	L_sp_M0398_01206		8	13	10	975	44.4444	98.6842	60	3.13e-10	7.83e-06	2.26e-08
L_sp_UBA11204_00973 L-ribulose-5-phosphate 3-epimerase UlaE	L_sp_UBA11204_00973/0.1	G	8	13	10	975	44.4444	98.6842	60	3.13e-10	7.83e-06	2.26e-08
L_sp_W8093_00876 Fumarate reductase flavoprotein subunit	L_sp_W8093_00876/2	C	8	13	10	975	44.4444	98.6842	60	3.13e-10	7.83e-06	2.26e-08
L_taiwanensis_601a_01532 hypothetical protein	L_taiwanensis_601a_01532/2		7	13	11	975	38.8889	98.6842	47.7273	1.07e-08	0.000268302	4.9e-07
L_bombicola_R-53102_01428 hypothetical protein	L_bombicola_R-53102_01428		7	13	11	975	38.8889	98.6842	47.7273	1.07e-08	0.000268302	4.9e-07
L_panisapium_ESL0411_02111 hypothetical protein	L_panisapium_ESL0411_02111		7	13	11	975	38.8889	98.6842	47.7273	1.07e-08	0.000268302	4.9e-07
L_sp_F5_bin5_00832 Undecaprenyl-diphosphatase	L_sp_F5_bin5_00832/2	S	14	14	4	974	77.7778	98.583	243.5	1.02e-20	2.56e-16	1.6e-17
L_helsingborgensis_ESL0183_00732 hypothetical protein	L_helsingborgensis_ESL0183_00732		13	14	5	974	72.2222	98.583	180.886	1e-18	2.51e-14	8.35e-16
L_delbrueckii_subsp_lactis_CIRM_BIA_230_01716 Fumarate reductase flavoprotein subunit	L_delbrueckii_subsp_lactis_CIRM_BIA_230_01716/0.1	C	11	14	7	974	61.1111	98.583	109.327	5.11e-15	1.28e-10	1.7757e-12
L_iners_MHKL_MAG_00155_00225 Transcriptional regulatory protein DagR	L_iners_MHKL_MAG_00155_00225		17	203	1	785	94.4444	79.4534	65.7389	5.28e-11	1.32e-06	5.38e-09
L_ultunensis_MGYG_HGUT_01335_00246 Oligopeptide transport ATP-binding protein OppF	L_ultunensis_MGYG_HGUT_01335_00246/0.1	P	11	14	7	974	61.1111	98.583	109.327	5.11e-15	1.28e-10	1.78e-12
L_delbrueckii_subsp_lactis_CIRM_BIA_230_01716 Fumarate reductase flavoprotein subunit	L_delbrueckii_subsp_lactis_CIRM_BIA_230_01716/0.1	C	11	14	7	974	61.1111	98.583	109.327	5.11e-15	1.28e-10	1.7757e-12
L_helsingborgensis_ESL0183_01684 Nucleotide-binding protein ExpZ	L_helsingborgensis_ESL0183_01684/2	S	9	14	9	974	50	98.583	69.5714	1.26e-11	3.16e-07	1.52e-09
L_amylolyticus_LA664_00810 putative glutamine ABC transporter permease protein GlnM	L_amylolyticus_LA664_00810/0.1	P	9	14	9	974	50	98.583	69.5714	1.26e-11	3.16e-07	1.52e-09
L_panisapium_ESL0411_01981 hypothetical protein	L_panisapium_ESL0411_01981		9	14	9	974	50	98.583	69.5714	1.26e-11	3.16e-07	1.52e-09
L_sp_F4_bin2_00790 Sorbitol dehydrogenase	L_sp_F4_bin2_00790	C	9	14	9	974	50	98.583	69.5714	1.26e-11	3.16e-07	1.52e-09
L_crispatus_UMB1398_00880 Glycerol kinase	L_crispatus_UMB1398_00880/0.2	F	8	14	10	974	44.4444	98.583	55.6571	4.88e-10	1.22e-05	3.03e-08
L_selangorensis_ATCC_BAA-66_02040 Rhamnulokinase	L_selangorensis_ATCC_BAA-66_02040	F	8	14	10	974	44.4444	98.583	55.6571	4.88e-10	1.22e-05	3.03e-08
L_sp_F5_bin3_00783 hypothetical protein	L_sp_F5_bin3_00783		8	14	10	974	44.4444	98.583	55.6571	4.88e-10	1.22e-05	3.03e-08
L_sp_UBA11204_00546 putative sugar epimerase YhfK	L_sp_UBA11204_00546	GM	8	14	10	974	44.4444	98.583	55.6571	4.88e-10	1.22e-05	3.03e-08
L_bombicola_OCC3_01110 Fructosamine deglycase FrlB	L_bombicola_OCC3_01110	M	7	14	11	974	38.8889	98.583	44.2727	1.59e-08	0.000398538	7.12e-07
L_mulieris_MHKL_MAG_00210_00619 Elongation factor 4	L_mulieris_MHKL_MAG_00210_00619/0.1	M	15	15	3	973	83.3333	98.4818	324.333	1.61e-22	4.03e-18	4.03e-19
L_sp_W8086_00083 hypothetical protein	L_sp_W8086_00083		15	15	3	973	83.3333	98.4818	324.333	1.61e-22	4.03e-18	4.03e-19
L_apis_R-53131_01591 hypothetical protein	L_apis_R-53131_01591		12	15	6	973	66.6667	98.4818	129.733	1.41e-16	3.53e-12	6.79e-14
L_bombicola_R-53102_00388 hypothetical protein	L_bombicola_R-53102_00388		12	15	6	973	66.6667	98.4818	129.733	1.41e-16	3.53e-12	6.79e-14
L_gasseri_1001285H_161024_C10_01392 Oxidoreductase YdhF	L_gasseri_1001285H_161024_C10_01392/0.1	S	12	15	6	973	66.6667	98.4818	129.733	1.41e-16	3.53e-12	6.79e-14
L_crispatus_UMNLC21_01528 hypothetical protein	L_crispatus_UMNLC21_01528		17	215	1	773	94.4444	78.2389	61.1209	1.33e-10	3.32e-06	1.09e-08
L_sp_M0398_00036 N(4)-(Beta-N-acetylglucosaminyl)-L-asparaginase	L_sp_M0398_00036		15	75	3	913	83.3333	92.4089	60.8667	3.98e-14	9.95e-10	1.11e-11
L_helsingborgensis_ESL0183_01169 hypothetical protein	L_helsingborgensis_ESL0183_01169		12	15	6	973	66.6667	98.4818	129.733	1.41e-16	3.53e-12	6.79e-14
L_sp_F5_bin3_01456 hypothetical protein	L_sp_F5_bin3_01456		12	15	6	973	66.6667	98.4818	129.733	1.41e-16	3.53e-12	6.79e-14
L_bombicola_L5-31_00727 Urocanate reductase	L_bombicola_L5-31_00727	C	11	15	7	973	61.1111	98.4818	101.933	8.8e-15	2.2e-10	2.9e-12
L_sp_wkB8_01547 hypothetical protein	L_sp_wkB8_01547		11	15	7	973	61.1111	98.4818	101.933	8.8e-15	2.2e-10	2.9e-12
L_panisapium_ESL0409_00851 hypothetical protein	L_panisapium_ESL0409_00851		10	15	8	973	55.5556	98.4818	81.0833	4.58e-13	1.14e-08	1.08e-10
L_sp_F4_bin2_00391 L-xylulose/3-keto-L-gulonate kinase	L_sp_F4_bin2_00391	G	10	15	8	973	55.5556	98.4818	81.0833	4.58e-13	1.14e-08	1.08e-10
L_sp_M0393_01813 PTS system sorbose-specific EIIC component	L_sp_M0393_01813/0.2	G	10	15	8	973	55.5556	98.4818	81.0833	4.58e-13	1.14e-08	1.07994e-10
L_bombicola_BI-4G_00097 hypothetical protein	L_bombicola_BI-4G_00097		9	15	9	973	50	98.4818	64.8667	2e-11	5.01e-07	2.15e-09
L_crispatus_DSM_29598_00897 PTS system sorbose-specific EIID component	L_crispatus_DSM_29598_00897/13	G	9	15	9	973	50	98.4818	64.8667	2e-11	5.01e-07	2.15e-09
L_sp_wkB8_00528 hypothetical protein	L_sp_wkB8_00528		9	15	9	973	50	98.4818	64.8667	2e-11	5.01e-07	2.15e-09
L_sp_M0396_01611 HTH-type transcriptional regulator BenM	L_sp_M0396_01611	K	8	15	10	973	44.4444	98.4818	51.8933	7.41e-10	1.85e-05	4.56e-08
L_acetotolerans_BM-LA14527_00114 hypothetical protein	L_acetotolerans_BM-LA14527_00114		7	15	11	973	38.8889	98.4818	41.2788	2.31e-08	0.000578832	9.95e-07
L_acidophilus_JBNU_C5_01969 Multidrug resistance protein 3	L_acidophilus_JBNU_C5_01969/2/0.1	EGP	15	16	3	972	83.3333	98.3806	303.75	3.11e-22	7.78e-18	6.48e-19
L_panisapium_ESL0409_01227 hypothetical protein	L_panisapium_ESL0409_01227		15	16	3	972	83.3333	98.3806	303.75	3.11e-22	7.78e-18	6.48e-19
L_sp_F5_bin3_01226 Prolyl-tRNA editing protein ProX	L_sp_F5_bin3_01226	S	13	16	5	972	72.2222	98.3806	157.95	3.36e-18	8.4e-14	2.54e-15
L_sp_M0403_00513 hypothetical protein	L_sp_M0403_00513		12	16	6	972	66.6667	98.3806	121.5	2.46e-16	6.15e-12	1.1e-13
L_apis_ESL0185_01233 hypothetical protein	L_apis_ESL0185_01233/2		8	16	10	972	44.4444	98.3806	48.6	1.1e-09	2.75e-05	6.15e-08
L_sp_LAC3_01633 Rhamnulose-1-phosphate aldolase	L_sp_LAC3_01633	H	8	16	10	972	44.4444	98.3806	48.6	1.1e-09	2.75e-05	6.15e-08
L_crispatus_MHKL_MAG_00264_00309 Sensory transduction protein LytR	L_crispatus_MHKL_MAG_00264_00309	K	14	17	4	971	77.7778	98.2794	199.912	6.68e-20	1.67e-15	8.35e-17
L_acetotolerans_LA1_00288 Transcriptional repressor IclR	L_acetotolerans_LA1_00288	K	12	17	6	971	66.6667	98.2794	114.235	4.17e-16	1.04e-11	1.8e-13
L_sp_F5_bin2_01924 hypothetical protein	L_sp_F5_bin2_01924		11	17	7	971	61.1111	98.2794	89.7563	2.42e-14	6.04e-10	7.11e-12
L_acetotolerans_CN247_00040 D-lactate dehydrogenase	L_acetotolerans_CN247_00040/0.1	C	10	17	8	971	55.5556	98.2794	71.3971	1.16e-12	2.91e-08	2.51e-10
L_bombicola_OCC3_01556 hypothetical protein	L_bombicola_OCC3_01556		10	17	8	971	55.5556	98.2794	71.3971	1.16e-12	2.91e-08	2.51e-10
L_sp_F5_bin5_00132 Fructosamine deglycase FrlB	L_sp_F5_bin5_00132	G	10	17	8	971	55.5556	98.2794	71.3971	1.16e-12	2.91e-08	2.51e-10
L_sp_F5_bin3_00135 hypothetical protein	L_sp_F5_bin3_00135		9	17	9	971	50	98.2794	57.1176	4.71e-11	1.18e-06	4.89e-09
L_intestinalis_DSM_6629_00712 hypothetical protein	L_intestinalis_DSM_6629_00712		7	17	11	971	38.8889	98.2794	36.3476	4.61e-08	0.0011519	1.92e-06
L_bombicola_BI-4G_00904 hypothetical protein	L_bombicola_BI-4G_00904		11	18	7	970	61.1111	98.1781	84.6825	3.87e-14	9.67e-10	1.1e-11
L_apis_R-53131_01498 hypothetical protein	L_apis_R-53131_01498		8	18	10	970	44.4444	98.1781	43.1111	2.3e-09	5.74e-05	1.24e-07
L_helsingborgensis_ESL0183_00077 hypothetical protein	L_helsingborgensis_ESL0183_00077		10	19	8	969	55.5556	98.0769	63.75	2.72e-12	6.81e-08	5.67e-10
L_sp_M0393_00223 hypothetical protein	L_sp_M0393_00223		9	19	9	969	50	98.0769	51	1.02e-10	2.56e-06	8.77e-09
L_bombicola_OCC3_00900 hypothetical protein	L_bombicola_OCC3_00900	1020_g_1066	10	20	8	968	55.5556	97.9757	60.5	4.05e-12	1.01e-07	8.18e-10
L_bombicola_L5-31_00818 putative oxidoreductase YghA	L_bombicola_L5-31_00818	IQ	18	21	0	967	100	97.8745	inf	4.18e-28	1.04e-23	9.5e-24
L_bombicola_R-53102_00775 HTH-type transcriptional regulator DegA	L_bombicola_R-53102_00775	K	8	21	10	967	44.4444	97.8745	36.8381	6.14e-09	0.000153591	2.88e-07
L_sp_UBA10990_01744 D-xylose transporter	L_sp_UBA10990_01744	U	8	21	10	967	44.4444	97.8745	36.8381	6.14e-09	0.000153591	2.88e-07
[truncated: 145 more rows]

## Sheet: Vertebrate
Gene annotation	Gene	COG	Number_pos_present_in	Number_neg_present_in	Number_pos_not_present_in	Number_neg_not_present_in	Sensitivity	Specificity	Odds_ratio	Naive_p	Bonferroni_p	Benjamini_H_p
[truncated: 2,978 more rows]

[truncated: 1 more sheets: Unknown]
